# Supplementary material for: The nedd-8 activating enzyme gene underlies genetic resistance to infectious pancreatic necrosis virus in Atlantic salmon
Source: Genomics. 2021 Nov;113(6):3842–50. doi: 10.1016/j.ygeno.2021.09.012 (PMC8682971; doi:10.1016/j.ygeno.2021.09.012)
Supplement: Supplementary File 1 — KASP assay genotypes for 21 SNPs in the IPNV QTL region for homozygous resistant (RR) and homozygous susceptible (SS) animals. [file mmc1.xlsx]

## Sheet: Sheet1
SNP	chromosome	Start	End	RR01	RR02	RR03	RR04	RR05	RR06	RR07	RR08	RR09	RR10	RR11	RR12	RR13	RR14	RR15	RR16	RR17	RR18	RR19	RR20	RR21	RR22	RR23	RR24	RR25	RR26	RR27	RR28	RR29	RR30	RR31	RR32	RR33	RR34	RR35	RR36	RR37	RR38	SS01	SS02	SS03	SS04	SS05	SS06	SS07	SS08
SNP01	NC_027325.1	14187260	14187061	0	0	1	0	1	1	1	0	0	0	2	2	1	1	2	2	1	1	1	1	2	2	2	2	NA	2	2	2	2	2	2	2	1	1	1	1	2	2	0	0	0	0	0	0	0	0
SNP02	NC_027325.1	14885383	14885184	1	1	1	1	1	1	2	2	1	1	2	2	2	2	2	2	2	2	2	2	2	2	2	2	2	2	2	2	2	2	2	2	2	2	1	1	2	2	1	1	0	0	1	1	1	0
SNP03	NC_027325.1	14967408	14967209	1	1	1	NA	1	1	2	2	1	1	2	2	2	2	2	2	2	2	2	2	2	2	2	2	2	2	2	2	NA	2	2	2	2	2	1	1	2	2	0	0	0	0	0	0	1	0
SNP04	NC_027325.1	15004689	15004490	1	1	1	1	1	1	2	1	1	1	2	2	2	2	2	2	2	2	2	2	2	2	2	2	2	2	2	2	2	2	2	2	2	2	1	1	2	2	0	0	0	0	0	0	0	0
SNP05	NC_027325.1	15014928	15014729	1	1	1	NA	1	1	2	NA	1	1	2	2	2	2	2	2	2	2	2	2	2	2	2	2	2	2	2	2	NA	2	2	2	2	2	1	1	2	2	0	0	0	0	0	0	0	0
SNP06	NC_027325.1	15017444	15017474	1	1	1	NA	1	1	NA	1	1	1	2	2	2	2	2	2	2	2	2	2	2	2	2	2	2	2	2	2	NA	2	2	2	2	2	1	1	2	2	1	1	0	0	NA	2	0	0
SNP07	NC_027325.1	15026318	15026119	1	1	1	1	1	1	2	1	1	1	2	2	2	2	2	2	2	2	2	2	2	2	2	2	2	2	2	2	2	2	2	2	2	2	1	1	2	2	0	0	0	0	1	1	NA	0
SNP08	NC_027325.1	15039009	15039140	1	1	1	1	1	1	2	1	1	1	2	2	2	2	2	2	2	2	2	2	2	2	2	2	2	2	2	2	2	2	2	2	2	2	1	1	2	2	0	0	0	0	2	2	0	0
SNP09	NC_027325.1	15053948	15053749	1	NA	2	1	1	1	NA	1	1	2	NA	NA	2	NA	2	2	NA	2	2	2	2	NA	2	2	2	2	2	2	NA	2	2	2	2	NA	1	1	2	2	0	0	0	0	NA	NA	0	0
SNP10	NC_027325.1	15054465	15054266	1	2	2	1	1	1	2	1	1	2	2	2	2	2	2	2	2	2	2	2	2	2	2	2	2	2	2	2	2	2	2	2	2	2	1	1	2	2	0	0	0	0	2	2	0	0
SNP11	NC_027325.1	15059403	15059204	NA	2	2	NA	NA	NA	2	NA	NA	2	2	2	2	2	2	2	2	2	2	2	2	2	2	2	2	2	2	2	2	2	2	2	2	2	NA	1	2	2	0	0	0	0	2	2	0	0
SNP12	NC_027325.1	15102349	15102150	1	1	2	1	1	1	1	1	2	1	2	2	2	2	2	2	2	2	2	2	2	2	2	2	2	2	2	2	2	2	2	2	2	2	1	1	2	2	0	0	1	1	0	0	0	1
SNP13	NC_027325.1	15110076	15109877	1	1	1	1	1	1	1	1	2	1	2	2	2	2	2	2	2	2	2	2	2	2	2	2	2	2	2	2	2	2	2	2	2	2	1	1	2	2	0	0	1	1	0	0	0	0
SNP14	NC_027325.1	15133922	15133723	1	2	1	1	1	1	2	1	2	2	NA	2	2	2	2	2	2	2	2	2	2	2	2	2	2	2	2	2	NA	2	2	2	2	2	1	1	2	2	2	2	1	1	2	2	0	0
SNP15	NC_027325.1	15192518	15192547	2	1	2	2	2	2	1	1	1	1	2	2	2	2	2	2	2	2	2	2	2	2	2	2	2	2	2	2	2	2	2	2	2	2	2	2	2	2	1	1	0	0	0	0	0	0
SNP16	NC_027325.1	15216800	15216814	2	1	2	2	2	2	1	1	1	1	2	2	2	2	2	2	2	2	2	2	2	2	2	2	2	2	2	2	2	2	2	2	2	2	2	2	2	2	1	1	0	0	0	0	0	0
SNP17	NC_027325.1	15218270	15218071	2	1	2	2	2	2	1	1	1	1	2	2	2	2	2	2	2	2	2	2	2	2	2	2	NA	2	2	2	2	2	2	2	2	2	2	2	2	2	1	1	0	0	0	0	0	0
SNP18	NC_027325.1	15927261	15927062	2	2	1	2	2	1	1	2	2	2	2	2	2	2	2	2	2	2	2	2	2	2	2	2	2	2	2	2	2	2	2	2	2	2	2	2	2	2	1	1	1	1	2	2	0	1
SNP19	NC_027325.1	16401269	16401299	0	0	2	0	1	0	2	1	0	0	2	2	0	0	2	2	0	0	1	1	2	2	2	2	1	1	2	2	2	2	2	2	1	1	1	1	2	2	1	1	0	0	1	1	0	1
SNP20	NC_027325.1	16943432	16943233	2	1	2	2	2	1	2	1	0	1	2	2	1	1	2	2	2	2	0	0	2	2	1	1	2	2	1	1	2	2	2	2	0	0	2	2	2	2	0	0	0	0	0	0	0	0
SNP21	NC_027325.1	17373166	17373180	1	0	1	1	2	1	1	2	1	0	2	2	2	2	2	2	0	0	1	1	2	2	2	2	1	1	2	2	2	2	2	2	0	0	2	2	2	2	0	0	0	0	0	0	0	1
[truncated: 34 more columns]
