# Supplementary material for: The nedd-8 activating enzyme gene underlies genetic resistance to infectious pancreatic necrosis virus in Atlantic salmon
Source: Genomics. 2021 Nov;113(6):3842–50. doi: 10.1016/j.ygeno.2021.09.012 (PMC8682971; doi:10.1016/j.ygeno.2021.09.012)
Supplement: Supplementary File 2 — Differential expression between resistant and susceptible fish. The microarray probe, gene annotation, log2 fold change, p-value and genomic position are shown for those genes showing significant expression differences between resistant and susceptible samples at control, 1 dpi and 7 dpi timepoints. [file mmc2.xlsx]

## Sheet: Control
Probe	Probe sequence	Gene ID	Annotation	Chromosome	Start	End	pval RR vs SS	LogFC RR vs SS family B	LogFC RR vs SS family C
Ssa#S35541768	AATCCTGACTCAGAACATTTTGCCTGGAAAGGAATCCAATTTCAATAAGGTCAACACGAT	106586984	Low choriolytic enzyme precursor	NC_027325.1	9996864	10017446	1.67295e-07	1.00785	1.59669
Omy#S15276461	TGGACTATTCTGAAGACACGATTACAGATTATTCCATGAATCAGTTTGACCTAAAACCAT	106562149	CASC4	NC_027310.1	16054246	16071165	2.56244e-07	0.432643	0.829195
Ssa#S35575706	ATGGCAAAGCAAAGTACTGTGGTTTACTGAAACATTATCCCAATAAACATGTGTAGCAAC	100286614	High choriolytic enzyme 2	NW_012366086.1	1	3436	2.43633e-06	1.35071	1.53067
Ssa#DW561608	AAGATCTCTCTCTCCAAAACCCCCTTTCCTTTGTCAAACTCCCTTGGTTGAATTTTTTGT	106562606	Probable COP9 signalosome complex subunit 7	NC_027310.1	36847696	36854548	3.19356e-06	-0.184909	-0.379874
Ssa#TC77118	GCACATCCTGTCATGCAGACAATCAATCTCCTGTCCATACAATAAATATAAAACAAATTG	106562152	Sorbitol dehydrogenase	NC_027310.1	15687318	15696802	1.10467e-05	0.360553	0.335103
Ssa#STIR02298	ACTGATTTTCACCACAAAGAAAGGGAAGACATTTTGTGTTGGCCCTTCTGAAGCCTGGGT	106587975	c-c motif chemokine 13 precursor	NC_027325.1	42263748	42264528	2.53452e-05	-0.533487	-1.18241
Ssa#CX357114	ATAGTGTACCTTTTCAACTTGCCCGGACCGACAACAGCTTATTTCGGACTGACAGGTAAT	106569340	Wnt9a	NC_027313.1	31320026	31345820	2.94031e-05	0.799631	0.388118
Ssa#S32004856	CTCATGGCAATCAGAGACATTCTTCGGGAAGATTGCAGACGAAAGAAATATGCGGAAAAG	106564697	novel protein similar to vertebrate oligonucleotide/oligosaccharide-binding fold containing 1 (OBFC1, zgc:64174)	NC_027311.1	17767937	17770133	3.49147e-05	-0.460789	-0.0804269
Ssa#S35700897_S	GAAATGGAACACTGGTCACTAGATGAGGTCAACTATGACGTGACTGTCACATGTGATGAC	#N/A	Ig kappa chain V region K29-213	#N/A	#N/A	#N/A	4.39763e-05	-0.818351	-0.503136
Ssa#STIR26219	TACTCGGTTATTGTGTAACCACAGACAGTGCTTCGGATCAACACAATTGAAGTTGCTCCC	106587095	39s ribosomal proteinmitochondrial precursor	NC_027325.1	9172069	9174592	4.86553e-05	-0.507106	-0.616513
Ssa#STIR21585	TGTAGGCACCACAGGAATCCTAGTGCAGGAGATGAAGCACGTCTTCAAAATCATCACAAA	106587306	processing of precursorribonuclease p mrp subunit	NC_027325.1	12786722	12787796	5.74318e-05	-0.407608	-0.472699
Omy#TC162230	ATGTACTTCTACTGTTACCTACACACACTGATCAACAAGGCTAAGACAACCGCTGGGAGA	106587633	PREDICTED: similar to DTW domain containing 1	NC_027325.1	32487350	32489877	5.95268e-05	-0.89691	-1.72026
Ssa#STIR01613	CTTTTCAGCTGTAGAAAAATCTATTTTCCTCAATGACATGCACTTAACCCCTCTGTAAAA	100194854	nedd8 activating enzyme e1 subunit 1	NC_027325.1	15036605	15042631	8.22481e-05	0.316753	0.49035
Ssa#S31981541	AGAAAAACCCAAACTAATGATGCTCCCAGGGAACAAACTCCATTCTGGGACTCCATCTAG	#N/A	Ig kappa chain V-III region CLL precursor	#N/A	#N/A	#N/A	0.000122898	-0.260599	-0.519031
Ssa#S35530688	ATGGGACAACCGTGTGCTAGTGACCTATTTGTTTTTCTAACTTTTACTTTTTATTTGGGA	106568099	F-box/WD repeat-containing protein 11	NC_027312.1	85395258	85432265	0.000155424	-0.671339	-0.221662
Ssa#STIR05057	TTCGGATCAACACAATTGAAGTTGCTCCCAGATTCACATGATGCTATATGTTTTGAATTG	106587095	39s ribosomal proteinmitochondrial precursor	NC_027325.1	9172069	9174592	0.000200569	-0.541018	-0.498353
Ssa#STIR03270	GCTATACAGATAATTAAATTGATGACTTCAGATAAAGTTAGTCAGTATGCCATGGCCACT	100196222	lymphatic vessel endothelial hyaluronan receptor 1	NC_027325.1	18399985	18402208	0.000202382	-0.199447	-0.893418
Ssa#STIR21253	AATCGGTTGTCTCCACAAAGGTATATTTATGTCACATGTATTGTATGGAGTCTAAGGAAA	106603053	Vacuolar ATP synthase catalytic subunit A	NC_027303.1	35095867	35101718	0.000211826	0.138252	0.277956
Ssa#STIR18537	CAACTCTCTGTTTGCAAAGATGAACTTGTCTTTTTCCACTACACTGTAAACATTTCCAAA	106587378	hypothetical protein BRAFLDRAFT_263599	NC_027325.1	23070364	23079216	0.000224188	0.525639	0.494139
Ssa#STIR09119	AGATTGGCATAGAGTAGGTTCAGTGTAATGTGCTGTGTGTAATATAGTGTAATTTAGGAT	#N/A	c-c motif chemokine 13 precursor	#N/A	#N/A	#N/A	0.000229367	-0.728251	-2.05813
Ssa#STIR19423	AAAGGAGAATGGTACACTCATCATACCCAACCGCGCTACTTGTTCATGTGGATGGTTTGT	106607658	---NA---	NC_027305.1	50696111	50739289	0.000229933	-0.253814	-0.399265
Ssa#EG827057	ATAATAATCAGAATAAAACTCTTCGAAGTGCTCCTCGCACACAGCGTAACCCCCTTTCTT	XR_001322443.1	transposase	#N/A	#N/A	#N/A	0.000233855	-0.244172	-0.987517
Ssa#S35596794	GTGTTTTCTTGTTACGTTTTAATTAAATCTGTCATGCCAGTGTATTTCTACAATCGGCAG	106597983	PREDICTED: mucin 2, oligomeric mucus/gel-forming	NW_012371292.1	1506	4263	0.000309996	0.368726	0.478659
Ssa#TC90578	TCAAGATAATCAATGACATGGGATAATGTTATGCGCATTGGTACTCTGCCTTTCTGAAGA	106611627	PREDICTED: ankyrin repeat domain 50	NC_027308.1	59087080	59136647	0.000360313	0.231146	0.286743
Ssa#STIR25346	CAGACACCCACCAGTTGTTATATGAAAGCAAACTGTCAAATCTACAAGGAGAAGTGATCC	#N/A	casein kinasealphaisoform cra_c	#N/A	#N/A	#N/A	0.000368349	0.283758	0.575588
Ssa#S30294618	TCTGAGACAGGCACAGCAACATAATGTCTCCACAGAAACAAAAAGGGTAGAGGAGGATGT	106587137	cyclin D1	NC_027325.1	10283413	10287387	0.000368819	0.379931	0.423834
Ssa#EG876062	TGTTTATGTTACACGGGACATTCAAAAAGCCTGTAAATACCCTCCTGGTGTTTCCAACTC	106610368	interferon-inducible protein Gig2-like	NC_027307.1	20060981	20062306	0.000429388	-0.51227	-0.357254
Ssa#S35508013	TGAACCCCTGCTATGCCATTGTCTTAAACCTGTATGATAAATAGACAGTGCCACATATAG	100195991	2-acylglycerol O-acyltransferase 1	NC_027308.1	124457335	124464042	0.000510775	-0.167398	-0.377742
Ssa#S30263306	TGGATGTGGTCATCGGAGGACATAGTAACACCTTTTTGTACACAGGAAAACAGCCTTCCT	106571277	5' nucleotidase ecto	NC_027314.1	27663115	27670814	0.000518111	0.279251	0.707202
Ssa#DY716520	ATGTCTGAAATCAAACGGACCAATAAAGACAACTTCTGGGCGCAGGCAGAGAAAGATGAG	106579831	Drebrin-like protein	NC_027319.1	24613076	24627698	0.000552624	0.556039	0.681681
Ssa#S30270125	AATAGCTTTAACAACACTGCAAGCTCCAGCGGAGAGAAAGGTGATGGTGAATTCTGACCT	106585851	unnamed protein product	NC_027323.1	39827118	39827960	0.000571966	0.28159	0.448275
Ssa#S35596804	GACATGTATAAACATTATGGTGAACACCACTGTCTCCACCCAACCATCCAAATGCTGAGC	106563174	Cornifelin homolog A	NC_027310.1	73035024	73037068	0.000593121	-0.464052	-0.319413
Ssa#STIR22464	GGACACATTGCCTAGTAATGCAATGTAAACAGCTCCATGGTCCCATTGAACTATGCATTT	106572828	---NA---	NC_027314.1	95648836	95662531	0.00060051	0.187826	0.448662
Ssa#DY693266_S	GTCATCACTCCTATAGGTGTCACTGACTAACTGTTTTATATCAAACATTGAAATACTGGT	106587313	Bloodthirsty	NC_027325.1	11678377	11683630	0.000622556	0.0261036	0.984761
Ssa#S23868182	ATTCCAGATGATCACCCTCTGTGGATGTCCTCTAAGTGGTTGTCCATGAATGTCTTGATG	106587738	L-arginine:glycine amidinotransferase	NC_027325.1	35076333	35083252	0.000649885	0.432792	0.602792
Ssa#TC95210	TACTCCAAGGACAGAGTCAACTGCTTCTGAGGAATATAAAATATGGATCATGGCGGCCGA	100196542	Dual adapter for phosphotyrosine and 3-phosphotyrosine and 3-phosphoinositide	NC_027300.1	29197849	29206864	0.000661243	-0.409959	-0.367371
Ssa#DW547637	ACAATGTGTATGAAGTGTAAAGAGTCCTTCAATGCTCTGACACGACGGAGACACCACTGT	106561377	unnamed protein product	NC_027309.1	97560191	97659515	0.000686895	0.427103	1.05402
Ssa#STIR02160	TAGATGAGCTTGGTATCTCTACACCTGAAGAGCTTGGCATGGACTAAGTATAGATGGTTT	106584709	cytochrome c oxidase subunitmitochondrial precursor	NC_027322.1	43166668	43175871	0.000690662	-0.0167604	-0.291553
Ssa#STIR02869	ACCCTCTCACTAACCAGCAAAAACATGTCTTAAACTTCCATCAACTAAAATATTGTAGGC	100196312	membrane-spanning 4-subfamilymember	NC_027325.1	29497572	29499605	0.000704395	-0.264275	-1.07448
Ssa#STIR26158	TTGTTGTTCTGCCTGTCAAAGATGGCATAGTACTGCCTGATGAAGACATCTCCAAGGATC	XR_001326882.1	pepsinogen a1 precursor	#N/A	#N/A	#N/A	0.000706026	-0.753571	-1.2758
Ssa#S31997244	TATTGGAAAGGCCAAAGTGGAAAGACAAGGAACCCATATCACTCTAGTGTCACATTCCCG	106566255	Pyruvate dehydrogenase E1 component subunit beta, mitochondrial precursor	NC_027311.1	90622823	90663541	0.000715348	0.323922	0.207524
Omy#S15328776	TATTCTTGGGCTCCTTATCCTACCAATATGTCTTCAGCAGTGTGGTGTTGTACACGGATC	100136429	vitellogenin receptor	NC_027300.1	117157424	117172430	0.000728998	0.912587	1.01327
Ssa#S30289737	GGAGTAAGAAGAATGAGTTACTTTGTGGGTGGCCTTTTATTCTTCATCTTTTAATGATTG	106583464	unnamed protein product	NC_027321.1	41562086	41580419	0.000760673	-0.337515	-0.201809
Ssa#STIR15391	TTCGGATCAACACAATTGAAGTTGCTCCCAGATTCACATGATGCTATATGTTTTGAATTG	106587095	39s ribosomal proteinmitochondrial precursor	NC_027325.1	9172069	9174592	0.000774793	-0.540792	-0.496727
Ssa#TC112022	AATGTGTGTTGTGGACATCAACATAGAGGATGCGTACACCCAGAAACTGGTAGTACCCAA	106579091	PREDICTED: similar to anion exchanger	NC_027318.1	59251446	59277595	0.000793344	0.701432	0.604914
Ssa#S31993620	TCCTATCGTATCTATTAAGGAGGCGACGGAAAATTGAAGACATTCCAGAAGCCACCTGGT	106580122	POMT1	NC_027319.1	12831423	12845823	0.000798031	0.398354	0.380391
Omy#BX864185	GCCCCATTTCTCTCTCTCTCGATGTTAATTGCTATGTATGTAAAGATTGTCATCTCTCTC	#N/A	unnamed protein product	#N/A	#N/A	#N/A	0.00085371	-0.237524	-0.407346
Omy#BX911900	GAGGTCAGACGTTAGGTGTATATCTCTGCTTTAAGGCGCCCACTTTGCTGAATTAAAAAA	106562673	BRCA1 associated protein	NC_027300.1	115313799	115323345	0.000861185	0.155368	0.251249
Ssa#TC107728	AGAGTCTGTTCCTAGTCGCTCATTCCAGTGGAAACATGTACTTGTACAATGTGGAGCACA	106610634	unnamed protein product	NC_027308.1	6516402	6527553	0.000871805	0.982549	2.32436
Omy#S15320642	AACACAGCTTTGCTGACCTCTACAAAACTGGATGATTTACCGACTGCCCTGAACCACAAA	#N/A	C3orf54	#N/A	#N/A	#N/A	0.000874809	0.0909741	-1.09412
Ssa#S31979306	CTCCTGATACAAAATGGTTGTGTGCAGTATAAATACTGTCAAAGCCAAATTGATGTGAAA	100380751	Tenascin precursor	NC_027323.1	8417625	8451489	0.000917584	0.256943	0.489137
Ssa#DY719383	TTTACTAAATAGAGGTGCAGCGCGTACCAGCTAGTTTTGAACATTGACAACCACGCCAGT	106613489	hypothetical protein LOC402967	NC_027309.1	8018731	8038210	0.000919133	0.0269939	1.15492
Ssa#DY713337	ATTGACAACTTAAAGACACTCTCATGGTCTAGCCTTGCCTCCCAGGCTTGTAAGACCTTT	106589542	Casein kinase I isoform epsilon	NC_027327.1	14145913	14150542	0.000926028	0.294411	0.659419
Ssa#STIR22493	ACATCTGGAAGGGTAGTCCCAGGTCAGATACAGCAGGAGCTGAGTAGCATCACCCTGGCT	100195429	zgc:112084 protein	NW_012348613.1	6904	13477	0.000930793	-0.268968	-0.389527
Omy#S29351043	ATGTGTTCGAGAAGCTGTTGGAAGGAATTAACAAACACACCCAGGATGTTACGGGCTTGA	106610954	tumor necrosis factor, alpha-induced protein 2 homologue	NC_027308.1	26225523	26237273	0.0010221	-0.39297	-0.145718
Ssa#S35499461	AATTTCTCCTGACACTGGATCTCCACTGTCCAAGCCTGTGATCATAACACCGATGAACAA	#N/A	PREDICTED: titin a	#N/A	#N/A	#N/A	0.00102977	-0.334294	-0.434245
Omy#CX258728	CATTCAATTGAGAAAAAGATGGGGAGAGATCATTACATTGGTTTCAAATGATTGGGTCAT	#N/A	poly(A) binding protein, cytoplasmic 4 (inducible form)	#N/A	#N/A	#N/A	0.00104313	0.284722	0.0482247
Ssa#STIR05710	CTCTTTACTCTCAAAGTCCTCTCTGAACCACCCATATAAAGTCACAAGATTCTGTGGAGA	XR_001326162.1	thymidine phosphorylase	#N/A	#N/A	#N/A	0.00107432	-0.0835655	-0.276251
Ssa#S35544678_S	CCAATGCAATTTTACACAGGCTAACAGGTCTGTATAAAATACAGTATCGTATACTGTCTA	#N/A	Cytochrome b-c1 complex subunit 8	#N/A	#N/A	#N/A	0.00108621	-0.816284	-0.783826
Ssa#S30241539	TTCCCTGAGCAGAGAAGCACCCCTGTAGTTCATGTTTGACATCCATCTTGTACAAAATAA	106601600	Speckle-type POZ protein	NC_027302.1	75974280	76034673	0.00110732	-0.184049	-0.346254
Ssa#STIR07476	AGCTCAAATTGCATTTGACAAGATGCAAGAGAAGAGGCAAATGGAGAGGATTTTGAACAA	100195889	family with sequence similarity 32 member a variant 1	NC_027315.1	39884925	39887409	0.00112763	-0.17538	-0.302392
Ssa#S35673304	AGATATATAGGAGAGTTAGTTCTGCACCCACTGGGGTCATGGGACCTGTAAAGACATCTA	106566372	Glutathione S-transferase Mu 3	NC_027312.1	5009376	5016423	0.00114169	-0.0769811	-0.211354
Ssa#STIR21889	GATTGGCATAGAGGAGGTTCAATGTAAAATGTACTAGGTCTAGGATGTACTAATTGTTTA	106587975	chemokine (c-c motif) ligand 13	NC_027325.1	42263748	42264528	0.00115123	-0.879603	-0.287326
Omy#S15320733	CCTTCTGAAACTCTCAGATCCTTTACACTGTACAGTGTTTTGCTACTTTTCTAATAAATC	106590276	TPA: SCO-spondin precursor	NC_027328.1	19227086	19305115	0.00120251	-0.99644	-0.0712209
Ssa#EG861725	ATGGAAATCCTGGACCAAAGGGCGACAAAGGAAGAAATTGGTTCAACTATCCGGGACTAA	106582581	PREDICTED: collagen, type VI, alpha 2	NC_027320.1	57252531	57272660	0.00128237	0.23222	0.62241
Ssa#STIR15854	GAAAAGGACCTGCAGGACTCGAACAGCCAAGTAGAGAACTTCAGAGTCCAACTGCAGCGT	106607869	---NA---	NC_027305.1	61489465	61492472	0.00128241	-0.567585	-0.504997
Ssa#S35694408	GGCAGACTACCCCCAAAACCATTCCCTATTAGTTCACTGTGCATTTAGATGGCTAAATGA	100196398	FAM60A	NC_027325.1	28110885	28112407	0.0013129	0.462682	0.31346
Ssa#KSS1876	TCAACGATAAAGTTCTGTTTGAGAACACTGGCAGAGGGAAGAGTAAATCAGTGGAGCTGG	106613688	AP-1 complex subunit mu-1	NC_027309.1	16801671	16817348	0.00132023	0.0903274	0.313239
Ssa#STIR02096	ACCCTTTCCATTTGTCACTTCTCCTGCTTGAAGAAAAGAACAACTGAATGGAAAATCAAA	106566456	troponinskeletal muscle	NC_027312.1	8228515	8232214	0.00132379	-0.0827825	-0.314333
Ssa#STIR43595	AATACAAAAGCATCCTGGCAAAGGTCTCACAAGAGGAAGGAAGAGCTGCTAAACTCACTG	106604808	CD40 ligand	NC_027304.1	33840747	33842633	0.0013464	-1.04547	-0.535384
Ssa#S35561481_S	GTATGCATGCATTAAAATACTCTATCCCACAATTTGTTAAATCAGCAGGACTATTTGTCC	106600790	HEXIM protein	NC_027302.1	58876874	58878004	0.00134937	-0.228989	-0.0357552
Ssa#S32009055_S	AAACAAATGAACGATGAGAAGACAGCAGCAGACTACAAGATCCAGGGAGGCTCTGTACTA	106608856	NEDD8 precursor	NC_027306.1	20796707	20797631	0.00137258	0.0583313	-0.404223
Ssa#STIR19576	TGGGGACAATAACAGACACAACAGTATCATAATACAATGAAGACAGACTGTATTTCAGAT	#N/A	---NA---	#N/A	#N/A	#N/A	0.00141596	-0.261719	-0.844706
Ssa#STIR12448	GGTCTCTAATTTTTGCTCTACTGTATTTTGTATTTCTGAGGGATATTCCTGTTGGCCTTG	#N/A	---NA---	#N/A	#N/A	#N/A	0.00145246	-0.311453	-0.0210176
Ssa#STIR03173	AGGCTCAGTTCAATGAGCAGCAAAGCTAAAGTTGCTCATATTATTCATTGTATTGCCAAA	106588813	fatty acid-bindingheart	NC_027326.1	24806657	24807797	0.00147084	0.016252	-0.417686
Ssa#TC111605	ACTGGAAACCAACGATATCAAGTTAAACAACAAGAAGGCCTTTGATGGCTTTGCCGCGCT	106602972	PREDICTED: similar to EH domain-binding protein 1-like protein 1	NC_027303.1	33562435	33590139	0.0014719	0.583364	0.610618
Ssa#STIR14498	CTTGCAAGCCAAGAGACAATGTTATGAATGGATCCCAAATAAAGCTTTACTTATAAACAC	106611648	carboxypeptidase x 1 (m14 family)	NC_027308.1	60243239	60254571	0.00148302	0.163847	0.173945
Ssa#STIR26253	GGCAGGCATGGCATATTGCTTGAAATTGTCAACATTAATTTGACTTGTCTTTACCTAAAA	100306821	cancer susceptibility candidate 4	NC_027325.1	16391494	16404093	0.00149754	0.255854	0.36815
Ssa#S31988442	TGCATTATAGACATCACCTCATCTGACATGACCAAGGCTCTAAATACAGATGCTGCGACG	106565172	Ras association domain-containing protein 1	NC_027311.1	44358053	44366008	0.00150006	0.637381	0.381775
Ssa#KSS3451	GCTCTGCTAATAGACAGGTACATGGTACTGAAACTTAGTATACAATGTATTTCAAAAGTG	100286626	Serum amyloid A-5 protein	#N/A	#N/A	#N/A	0.00150197	-0.39153	1.85066
Ssa#TC103895	CACATTGGGGACTAATGTAAGTATTGTTGTGGGTATGATAATAAACAGAAACTTGTCACT	#N/A	mitochondrial ribosomal protein L51-like	#N/A	#N/A	#N/A	0.00157308	-0.49255	-0.621511
Ssa#KSS4848	GGAGAATCATAACAGTACATCTCTTAAATGTAACTCCATAGTCAGTGTAGGATTCTGATA	106611413	Retinoic acid receptor responder protein 3	NC_027308.1	44895317	44903942	0.00160324	-0.186349	-0.587174
Omy#CA371350	AGATCACAGTGGAGACCTACTTTGAGGAGATTCAGAGACTGAGGATGATATTGGGATGCA	106590476	PREDICTED: similar to IQ motif containing E	NC_027328.1	26682143	26707098	0.00163112	-1.10837	-0.734953
Ssa#S35583215	ATGCAAGGGAAATACTATAGCTCGTCTATCAATCAATAAGGATTTATACTTGGGGAGGGG	100380541	Signal peptide peptidase-like 2A	NC_027325.1	33350564	33355710	0.00163332	-0.151265	-1.23967
Ssa#CL341Ctg1	GTGTCTCAATGGTCCCAACAGAAGTGGTTGTTTTGAGTTGACAAATAAACATGTTTTCCA	100194733	Elongation factor 1-gamma	NC_027304.1	4885940	4904209	0.00165126	0.0618794	0.328787
Ssa#S35542803	TCCTGGGAGTGGAACCTCAACATCAAGAAAGATCAAAAGAATCAGTTTCTCTCACCAATA	106588090	Rho GDP-dissociation inhibitor 1	NC_027301.1	45701385	45724922	0.00166651	1.28512	0.587537
Ssa#STIR14006	TTAACTTCCCAAAATAACGATAAGTGTCATGACTAAAGACGCTGTCCAAGGAGCCGCGGA	106581840	aspartyl-trna synthetase	NC_027320.1	12359990	12390056	0.00167602	0.210096	0.357944
Ssa#S35525980	CCTGACTATGCTGAGTACATTATACCACCCAATGGACCTCGCAACATTTAGAGAAGGTAC	100195767	kinase C-binding protein 1	NC_027312.1	20727483	20746145	0.00167945	-0.471402	-0.340994
Ssa#STIR35259	ACAGAGCTCAACAAAGACAAGTCTCACAGGCTGCTGATCATAAAGAATCAGGTGGAGCTA	106566600	complement protein component C7-1	NC_027300.1	129757390	129762328	0.00168146	0.672061	0.760761
Ssa#STIR00131_2	CTAGGTTTCTCTTTAGAACGCTGCATTAATATTGTACTTCTGAAGTCTCAAACAACGAAT	XR_001330196.1	casein kinasealpha	#N/A	#N/A	#N/A	0.00172656	0.163075	0.235299
Ssa#STIR13125	AGTCAAACGAGGAGGAGGCCGATAACGACCAGGATAAATTATGGCATCTCTTCCAGAATT	106606270	upf0472 protein c16orf72	NC_027305.1	2468615	2476950	0.00175625	0.239261	0.232544
Ssa#KSS3271_S	TTTTGAGGAAAGACTTTGGTGTTTGGGGAGAATGCGGCTGGTGAATTGCATTCTCTGTTG	106575720	Elongation factor 1-beta	NC_027316.1	24145280	24147910	0.00177726	-0.121507	-0.224733
Ssa#S35594111	GTCTTAGATCTGAAAGCATCAGATAGGCATTAGAAATAATAGTAATAATGCCACCTAGCC	106578582	LYM4B_SALSARecName: Full=LYR motif-containing protein 4B	NC_027318.1	25235032	25305967	0.00180669	-0.0656886	-0.42335
Ssa#STIR23471	CCTGTGCTGAACCAATAAATGTGTGGGAAGAAACATGATTTGGTCAGTTTGTACCATTAT	100194748	---NA---	NC_027300.1	91110256	91122925	0.00182318	0.0904679	0.442213
Ssa#DW569485	CAGCTGAAATGGAAGATGATGTCATGCAAGATGAAGATTGAGCAGCTGAAGGAGGCCATT	106611244	Barkor	NC_027308.1	35089009	35095980	0.00183436	0.482968	0.346768
Ssa#S30283201_S	TTAGATAGATCATAGGCTGCGTTCTGTTTCTCAAAGTATTGAATTGGTGTAAGCATGACG	106600676	mitochondrial ribosomal protein s34	NC_027302.1	49532374	49538692	0.00185768	-0.0911677	-0.218512
Ssa#KSS4667	CAGGTGAATGAAAAGCAGAATGGAGGTCTGCACGAGGAGACTCCTCCAAAACACAAAAAA	106576070	hypothetical protein LOC322909	NC_027316.1	36671354	36734211	0.00187891	0.313891	0.433854
Ssa#STIR05677	GGAGTGTGAATATGCCAGTTAGATATGTCACCTTGATGACTTCTGAAGTCTAGTCCTGGT	100195586	coiled-coil domain containing 12	NC_027301.1	3147500	3147582	0.00189844	-0.0620685	-0.331019
Ssa#S35479868	TAGATGGGCAAGCACTCATGGCTTCATATGTATTTGTGATTGATGTCAGATTAATCAAAT	106584582	Tripartite motif-containing protein 16	NC_027322.1	39895878	39902554	0.0019102	-0.647284	-0.159162
Ssa#DY706020	TGACATCTACCACCAGATACTAGAAAGCAGAGCAGATGTTTGCATAGCTGGATGTGTGGA	#N/A	unnamed protein product	#N/A	#N/A	#N/A	0.00195648	0.278757	0.561116
Ssa#STIR12189	CAGTTATTCCTCTTCTATTGAAGTTAGTGTGACCATTCACTTTATGATCGTGAGATGTAT	XR_001320440.1	ubiquitin-conjugating enzyme e2 variant 2	#N/A	#N/A	#N/A	0.00196822	-0.153651	-0.0599046
Ssa#STIR04769	ATGGGTTGTAACTAGGTCTATTCTACTGATATAGATATTGATGGGTTGTAACTAGGTCTA	106587941	chemokine (c-c motif) ligand 13	NC_027325.1	41505038	41505497	0.00198554	-0.51904	-0.970516
Ssa#STIR23700	CAGCTTCTTCTCTTAGTTTGTCTGTATTTTAAAAAGGCCTGACCTTTTGATTAAACAAGG	106563412	selenoprotein1	NC_027310.1	77487344	77488333	0.00199737	-0.191052	-0.269228
Ssa#S35668588_S	TTTGTGTGTTTGTAGCCAACGGTAATGACAGTAAGAAGTTCAAAGGTGAGATGCGGAGCC	106575485	Polypyrimidine tract-binding protein 1	NC_027316.1	17021906	17031287	0.00201395	-0.281282	-0.118033
Ssa#STIR34800	TTATCATCAAGGGCCTTAACAGCACCAAGTCCAAGAAGAGAAAATCCCTGGTCATCTCAG	106583643	bridging integrator 2	NC_027321.1	47645055	47658727	0.00206127	0.421691	0.381714
Omy#TC158339	AATATCCGTATCCGGAAGTTCAACTTGCAGATGGAGGCCTACCATGACTTCCTCGAGGGG	106579098	PREDICTED: similar to megalin	NC_027318.1	58935394	59062472	0.00208901	0.312986	0.698094
Ssa#S35709660	GGCTATGGGGATCTGGGTTTCCATCCATCCATCCATAAAAAGATGAACACCTGATTCTCT	100196674	pyruvate kinase	NC_027309.1	109681476	109693570	0.00209774	0.130313	0.211782
Ssa#STIR16403	TTGGGCAATTTCTATTGCCTGTCAGACAAGGTTTCATTTTGGGGACCAATGGTATCGGAC	100196852	n-6 adenine-specific dna methyltransferase 2	NC_027324.1	31088647	31089681	0.00211246	0.0569813	-0.534556
Omy#S23932289	TGGCGGAGAACGATGAAGTGCGCTTCAAATCCTACTGCCTGGAGCACAGTAGCACTACCG	106567530	unnamed protein product	NC_027312.1	55750702	55893996	0.00213602	-0.157035	-1.22019
Ssa#S35507110	CATTACTTTGCTGAGTTGATCCTGATTCAAACTGCTCTCATCGCTATCTCTATCACGCTG	#N/A	Membrane-spanning 4-domains subfamily A member 4A	#N/A	#N/A	#N/A	0.00215754	-0.0743165	-0.398902
Ssa#STIR24101	GCTCCCATGTATGGCGTTACCATATGAAAACGTTAACAGCAATTTTGTAAAAGAGAAAGA	106564969	---NA---	NC_027311.1	26828722	26829465	0.00217156	-0.877235	-0.26413
Ssa#KSS2024	TCCCAACCACTGTATAAAAGCGATTGTAAGCATGGAACATTATTGCATAATGAATGGATG	#N/A	Trafficking protein particle complex subunit 2	#N/A	#N/A	#N/A	0.00217885	0.163994	0.40404
Ssa#STIR25711	ACACTGAAAGAGAATGTCACCCACAAGTTCAACTGCCAATCAGAGGGTTGGAATCCTCAT	100195247	transmembrane protein 25	NC_027308.1	104832372	104838283	0.00227861	-0.400724	-0.829019
Ssa#STIR09314	GTGTTGTGGGCTGTCAGCAATGACACAAGCAAGACTCAACTCAACTTATTTTGGCCAACT	#N/A	transmembrane protein 90a	#N/A	#N/A	#N/A	0.00228383	-0.0586531	-0.196355
Omy#BX863981	TAGTGACCTTTTAGTTTAGGGCGATGTTATACAGATTCGGCGTCATTCTCACTCCGGAGT	#N/A	PREDICTED: similar to laforin	#N/A	#N/A	#N/A	0.00232804	0.251747	0.332109
Ssa#STIR25527	TTCTCCTCTAACCTGTTTTCAATTGCAGATACAGAGGGCAGATTGCATAGCTCCGTGTCT	#N/A	---NA---	#N/A	#N/A	#N/A	0.00233873	-0.181756	-0.240408
Ssa#S18835401	TAAATGCTACGCTGAGTTCTCCGTTGAGCAAGCATCCTACGTGGCTTTAGACAAACAGAT	106608433	fibrinogen alpha chain	NC_027306.1	1359324	1368081	0.00234735	0.583646	0.331536
Ssa#S30274348	AGAGAGCTTGCTATTTACACAAGAGAGGTATCCATTACAGCATTGGCCGTCCAACAACTG	106567537	PREDICTED: hypothetical protein	NC_027312.1	56038812	56046606	0.00235604	-1.58214	-0.852862
Ssa#CK885691	ATCTCGAAATATTCACTGTTAGTGACGATAGCACTGGCGGTGGAGACTTCTACTTGCGAT	106606951	unnamed protein product	NC_027305.1	26521891	26555287	0.00235895	1.13509	0.427892
Ssa#STIR40246	TTTCGCATATATGATGAAGTTCCATGTTTTTGCTTATCCATTCAACACACATCCATGTAC	106592072	ubiquitin specific peptidase 8	NW_012347609.1	5069	24488	0.00236412	0.285205	0.429382
Ssa#S35540993	AGGTTTCAATCCAAAGTGCCTTCTACCTAACAGCTTACACTTCTGGACATACCTGGGTTC	106587277	Ca7 protein	NC_027325.1	15043388	15056354	0.00238529	-1.08921	-1.11344
Ssa#S35704345	ATGTGATCATATAGCTCTATGTATTCAGGAGGTGATCATAAAGGGTCTCTACATCAGTAG	106587541	Transmembrane protein 9B	NC_027325.1	28082681	28085057	0.00243266	0.16098	0.333363
Ssa#DW563232	AAATTGACTTGATAAAAAAGATCTGGCCACCGGTTCCAGATCCCTCCAACAGCACTATCG	106571489	interleukin 6 signal transducer	NC_027300.1	149798301	149818601	0.00247166	0.586714	2.32497
Omy#S15291265	ATAATGATGTTCACAGACAACTGTAGCGTGTTGTTGGTGCCCAACCCTAACAAGCGACAT	#N/A	Globoside alpha-1,3-N-acetylgalactosaminyltransferase 1	#N/A	#N/A	#N/A	0.00247408	-0.481874	-0.712937
Ssa#STIR21625	TTTGATGAGCTACAGGGCTGTCTGCTGTTGCCCCCATTGGTCAATGTTATTGGCTATTTT	#N/A	---NA---	#N/A	#N/A	#N/A	0.00250219	-0.273088	-0.141299
Ssa#S31981618	TGTTTGATGCCCTCATGATTGATTCTCAGGAATGTGCAGACATGTCAGACCTCTCGAGTT	100196330	5-AMP-activated protein kinase subunit beta-1	NC_027323.1	23910573	23912233	0.00251047	0.0621271	-0.297406
Ssa#S35581979	AAAGTCACATTTCCTGAGGTGTGGGTTGGAAGTACTGGTATAGGTTAATAAAGAGGGAAT	106560431	CPT2_DANRERecName: Full=Carnitine O-palmitoyltransferase 2, mitochondrial; AltName: Full=Carnitine palmitoyltransferase II; Short=CPT II; Flags: Precursor	NC_027309.1	39991607	39995710	0.0025455	0.114486	0.262129
Ssa#S30288237	AATCAACCAACTGTGTAGCTATGGTTACCTTAAAGCTGACTACTAAACCTTCTTTTGCTG	100380338	ITFG3	NC_027318.1	52758127	52763218	0.00262032	0.168168	0.289575
Ssa#S35697902	CATAGAGGGCACCATAACTTTGATGTTATTGTCACATTTCAAAGCAGTGGTGTCAAGTGT	106573327	PREDICTED: wu:fb39e10	NC_027315.1	17975453	17980952	0.00266223	0.102192	0.366976
Ssa#S31978478	ATCTACCACACGGTGCTGTACGAGAACGCAAACCTCAAGAGCGTTAGCGACCACACCCAG	106611189	unnamed protein product	NC_027300.1	8504819	8556104	0.00267152	0.738502	0.369509
Ssa#S31984299	GTGGGGGTGGTCCATAGACAGACCCTTAAATATACAATTAAATAAATAAGAGAAAGTTAG	106561274	novel protein (zgc:111954)	NC_027309.1	93210275	93296275	0.00273027	-0.122216	-0.378378
Ssa#TC99504	CCATTTCAACCTACACTTCGGAATAGCTGGCTACATCTTTTCGGAATGAAGGTGTCCATG	100194796	Cation-dependent mannose-6-phosphate receptor	NC_027304.1	70723632	70728169	0.00275479	0.297451	0.416231
Ssa#DW582044	TCATCATGTTGTTTATGATTTAGGTTCTCCCATGGAGCACCAACACAGCACCAGAGTCAC	106605226	Friend leukemia integration 1 transcription factor	NC_027304.1	54123387	54137178	0.00282804	-0.538761	-0.453747
Omy#CT963037	ATACTACCTATGAGGCCAAGAGGATGATAGAGGGTGTGGAATATGAGATGCGTGTCTATG	106587482	myosin binding protein C, cardiac	NC_027325.1	25427674	25462774	0.00286197	0.586195	0.361055
Ssa#S35471668	GGAGAATGGAGAATGAATTCATCTCGGCTGTCAATGTAATTTAGTTGGGTACAATTTTTT	100196455	THO complex subunit 7 homolog	NC_027321.1	19505569	19511361	0.0028892	-0.278602	-0.120825
Ssa#S35690079_S	GACATGATAAGCAAGAGGCATGGATTTATCTATTTTAGTTAGGTTTGTCCCAATTTACAG	#N/A	calcium binding protein 39, like 1	#N/A	#N/A	#N/A	0.00291413	-0.19295	-0.539662
Ssa#STIR20928	GGGAGGTGTTGTTTTGTCCATTGCAAACCTTTGTTTATGAGTGAACTGTTACATTTGAAT	#N/A	---NA---	#N/A	#N/A	#N/A	0.00297095	-0.213591	-0.158628
Ssa#S30287838	GAAATGTTGTTGTTGAACCAATCATTGAATTGTGTTTTATGACTGGGAAAGCTACAGTAC	106581112	Trafficking protein particle complex subunit 4	NC_027319.1	61567314	61568467	0.00302081	-0.202081	-0.271354
Ssa#STIR25840	GCTCCCCCGCAAATTAAACTGGTATTTGAAAAGCATACTGGATAATATAGATATGAACCC	106608937	---NA---	NC_027306.1	22818643	22829408	0.00308304	0.487965	0.167962
Ssa#S30289698	TCCACAACAAGAACAACCCTGTCTGGAACTCATTCTATGACTTCGGATTCGTCAAGCTCT	106577762	Perforin-1 precursor	NC_027317.1	55803629	55808305	0.00311887	0.190335	0.367639
Ssa#DY713122	TAGAGTTCCCCCTGGCCAAACCAGACTAAAGTTGGTTTAGGTTAAGTTAGGTTAAGCCAC	106575281	unnamed protein product	NC_027316.1	11570458	11599064	0.00320498	0.404607	0.224322
Ssa#S35547501	CTTGTTACGATTTAATTAAATCTGTCATGCCAGTGTATTTCTACAATCGGCAACACTTAG	106587441	PREDICTED: mucin 2, oligomeric mucus/gel-forming	NC_027325.1	23435074	23437827	0.00322427	0.326148	0.194203
Ssa#S37438758	ATGATCTGGATCGCATCGTCTACGAGAACGAGAAGGAGGGCGGAGACAAAAAACACATGC	#N/A	carboxypeptidase H	#N/A	#N/A	#N/A	0.00326787	0.760668	0.390298
Omy#CX032222	TTTTTGAGCCATTTTGTTCCATTTTATTGTGTGGACCCCTGGAGGAGTAGCTGCGGCTTT	106583033	kelch repeat and BTB (POZ) domain containing 8	NC_027321.1	18624418	18627986	0.00329223	-0.40651	-0.82071
Ssa#DY703528	AAGAAGGTGTGGACCACAGAATGAAGAATTAGAATACTGGAATGGTCATGAACATTCTTA	106608508	Fatty acid-binding protein, intestinal	NC_027306.1	4268732	4272308	0.00332077	-0.00829267	0.361572
Ssa#TC103949	TTCTAAGGAATCCAGAAGCAAGAATCAGAGTGAAGACCGCCATGATGACGATGAGCTAGA	106609202	hypothetical protein LOC100145385	NC_027300.1	72268538	73360293	0.00332292	-0.796231	-0.239245
Ssa#S18840160	GAGAACTTACTGTTAATGTACTCTGTACACCGTTTTTGTCTGATAAACTATTATGGTCCA	#N/A	PREDICTED: similar to NLR family, pyrin domain containing 3	#N/A	#N/A	#N/A	0.00340576	0.312893	0.833807
Ssa#STIR26644	TCTTATCACTGCTGATCAGGTCATTGAGGAGATAGTTGAGATGATGGAGAACTCTCCGGA	XR_001320117.1	Fasciculation and elongation protein zeta-1	#N/A	#N/A	#N/A	0.00343317	0.315012	0.199993
Ssa#TC90385	TTGGGAAGGACTGGGTTGTATTTTCACATGTAAATTCAGACAACAAAAGTCAAGTAACTA	100194562	brain protein 16	NC_027326.1	32709960	32720528	0.00343413	-0.269478	-0.144679
Ssa#S35693650	CATTAATGTGGAAGTATTGGGCTAGAAGAGAAAGCTCAAACATCATACAAGGACATTTAT	106568193	TP53-regulated inhibitor of apoptosis 1	NC_027312.1	87523317	87523947	0.00349661	-0.141936	-0.329114
Ssa#DY731189	AGAGAAGGAAGATGGGATGACTGTTAACTGTTTCAACCAGTTCTCCTCCGATAGGATCTC	106572703	UDP-N-acetyl-alpha-D-galactosamine:polypeptide N-acetylgalactosaminyltransferase 6	NC_027314.1	91453693	91471775	0.00350406	0.468371	0.269019
Ssa#S47625819	ATGATGTTCTGGCCAATCAGCGGCTTACTCACATTAATATTTATAATGACCGGTATATAC	100194951	Acyl-CoA desaturase	NW_012349646.1	11821	12052	0.00351734	0.33172	0.270461
Ssa#EG855514	AAGACATCGCTGCATACGTCAAGAAGGAGTTTGACAAGAAGTACAATCCCACCTGGCATT	106580428	PREDICTED: dynein light chain LC8-type 2	NC_027319.1	30093676	30095176	0.00355184	-0.059691	-0.321384
Ssa#KSS4482	TGGATACTTGTATGAAAAACAGGCCATCCTGGAGTACATACTCCACCAGAAGACCGAGAT	100196407	Nitric oxide synthase-interacting protein	NC_027302.1	50726799	50730030	0.00355483	1.08831	-0.268755
Ssa#STIR39735	TCATTTCTACCATGGAAGCATACCACTATCCATTCTATGCTGTCCAGTGGCATCCTGAGA	106566184	hypothetical protein LOC563836	NC_027311.1	85144026	85154142	0.00355521	-0.341856	-0.423499
Ssa#DW553869	TACCATCAGAGTTGGTCAGAGTACAGATAGGCTTCTTTAAGATTTCCTTAGACTGAACTC	#N/A	SAM domain-containing protein SAMSN-1	#N/A	#N/A	#N/A	0.00358783	-1.04098	-0.162275
Ssa#STIR05491	AGGCTCAGTTCAATGAGCAGCAAAGCTAAAGTTGCTCATATTATTCATTGTATTGCCAAA	106588813	fatty acid-bindingheart	NC_027326.1	24806657	24807797	0.00359019	-0.0534167	-0.278123
Omy#CX036290	ATCACTGACAAATACTCTAGCTGAGCTGAAAGAACGATCCATGTGCCTGTGGAATCGTCT	106563511	Zgc:86764	NC_027300.1	117525519	117538464	0.00359556	0.425661	0.855628
Ssa#S30279110	TTCTCTCAAGGTCTGCAGGCTGAATATAAAGCTAAAGGAGTCATGATACAGGCAGTGGCT	106580550	Testosterone 17-beta-dehydrogenase 3	NC_027319.1	36530325	36545367	0.00359685	-0.432956	-0.409083
Ssa#STIR22241	GACCACCCAACCTTAAATATCTCTAATTTCAGTGACAGACCTAGTTTTGTTTAATGCTTG	106581155	---NA---	NC_027301.1	22990547	23001757	0.00360523	0.230518	0.300738
Ssa#NP9934055	ATGGAATCAAAATGATTGTGGGGACACGAGAGAAACATGAGCCATCCTACTACACAAGCC	106569104	T cell receptor alpha	NC_027313.1	20802134	20807118	0.00365214	-0.650357	-0.324138
Ssa#S32011742	TTCCACAATCATTGTTCCGTTATAATCTGCATTTCAAATGGCACCCTATTCCCTTTATAG	106574683	emopamil binding protein-like	NC_027315.1	75349915	75350196	0.00365592	0.181944	0.246994
Omy#CA353592	TTGTGTACATCGAGGCAGCCATCAGATTCAAAGACCTGAAGAACTTCCATGTCGACTTGT	106610893	macoilin	NC_027308.1	18160441	18188933	0.00368509	-1.19501	-1.9889
Ssa#STIR17077	GACCCTTTCCATTTTGTCACTTCTCCTGCTTGAAGAAAAGAACAACTGAATGGAAAATCA	106566456	troponinskeletal muscle	NC_027312.1	8228515	8232214	0.00371264	0.0442231	-0.354471
Ssa#S30294451	ACACATTTAACTCAAGGACAGCTGAGTGCGAACTCACTCCCCTCTCTGGTACTTGTTATT	106613224	HSPC020 homolog	NC_027308.1	130969760	130971995	0.00372302	-0.0377611	-0.400787
Ssa#S30283142	GCCAACCATTTCTACAGAAATGCCAATGTCTGTTATGGATTTATACCATTTACTGTGATG	XR_001327070.1	PREDICTED: wu:fc32g03	#N/A	#N/A	#N/A	0.00372732	0.358275	-0.0515909
Omy#TC146371	CTTTGTACAGTTTGTGCCTCTTATGTTACATTATGCTCCGTACAATGCGACCCCTAACCC	106563657	1-acyl-sn-glycerol-3-phosphate acyltransferase theta-B	NC_027300.1	118026345	118035807	0.00373907	-0.182925	-0.250372
Ssa#EG836985	CCAAATAACCCCGCACACATGAACAGTAGTACTCATCTGAAAGTAGCTGAGGACATTCCA	106613697	hematopoietic SH2 domain containing	NC_027309.1	17108749	17110847	0.00376093	-0.372113	-0.487221
Ssa#S35670682	CTGGGTGAGAAGACACATCAATTGTTATTCTTTTGTTGTTGTATTATAATTGCACTGGCT	106587831	Wilms' tumor suppressor 2b	NC_027325.1	38316166	38334057	0.00378943	-0.514217	-0.0502769
Ssa#S35585276	AAAGCACGGCTCATATCAATATGGTTGTCAATGTTTAGAAAATCCCCATTAGAATGTGAA	100380417	N-acetylglucosamine-6-sulfatase precursor	NC_027300.1	142546460	142564131	0.00383027	0.266688	0.281365
Ssa#DW560184	AAGGGAAGTGCCTCCTGTATTGTAATGGCCTGATGGATCACATCTATGTGTGTCAGTATG	106601558	Solute carrier family 25 member 40	NC_027302.1	75008031	75023559	0.00384004	0.291187	0.305842
Ssa#S35551626	CAGTTCAAATAGAGGGATATGGGATGTGAGAGAAGCAGGACAGTTGTACATAGTTTTTAA	106567781	hypothetical protein LOC447921	NC_027312.1	81271717	81277714	0.00384027	-0.110613	-0.244702
Ssa#STIR23660	TGGGTAGTTGTTCCTTGTATGCCTTACAGGACTGTTTATCGTCGTTATTTTTGTATACTT	#N/A	Ig mu chain C region	#N/A	#N/A	#N/A	0.00385366	-0.394599	-0.432047
Ssa#KSS4991	TACAAGCTGCTAAAGAAGGCAAACGAAGGCTTGCTCATGTTGAGTGCAGAGGAAACGATT	106587972	anterior pharynx defective 1B	NC_027325.1	42192270	42200776	0.00385441	-0.256145	-0.579975
Ssa#S35535782	AGGAATTATGGTGAAAGGTTGAGGATTTATTTTGGTGATTCTGGACAGAGCACATTTTGT	106588708	28S ribosomal protein S18b, mitochondrial precursor	NC_027326.1	21529655	21531617	0.00385491	-0.317136	-0.0732405
Ssa#S30244533	CCTCTCGATTGTCTTTTTTCGGTACAGTAGTAAGAATAGACTTTCTTGAATGATGGTGAT	106603902	hypothetical protein LOC100002393	NC_027303.1	74158250	74166347	0.00387532	-0.094722	-0.391621
Ssa#S35587503	CTTCTGCTTCCATGTTCTGAAATGAGGGAACTTCAAGGAACTCTAAAGCAGGACTGTCAG	106586742	C2orf64 homolog	NC_027324.1	38840113	38840756	0.00392197	0.00112176	-0.541403
Ssa#S18888710	TCTGTGTCCTTTCGCCCTCAATCACCATCAGACAGAGTGTTTTCTGAACACAGACCATTT	106587394	unnamed protein product	NC_027325.1	22447964	22530793	0.00398158	0.47977	0.201195
Ssa#TC100408	AGGATCTTCTTTCCTGGCTGAAGGAGACTGAGGCACAAATTACAGGAATGGATGGACAAA	106588461	unnamed protein product	NC_027326.1	8116222	8372607	0.0040606	-0.100546	-0.481933
Ssa#S30241804	ACATCTTGAGAACTGCAACAATTTACCATTGCAAGCAGCAGTCCACGACTTGGTTGAAGT	100194957	LIM domain transcription factor LMO4.1	NC_027300.1	146236821	146241161	0.00412637	0.468123	0.178406
Ssa#TC100493	ATCTGGGTTTCTACTGTCTCTACCAGACACTCATCACTTGTTTCCATGTGCCTTACTCTG	106608045	PREDICTED: si:dkeyp-115a10.3	NC_027305.1	68618286	68639975	0.00412723	-0.664019	-0.393562
Ssa#KSS3118	ATGTATCTCCAAACCAGTTGGAGGCTGCTGAGAGGGAGATGGTTTATATAATGCCTGGAA	#N/A	Dolichol-phosphate mannosyltransferase	#N/A	#N/A	#N/A	0.00413181	-0.115929	-0.301716
Ssa#STIR09145	TGGACTTCGCCGAGAGCAAAGGAGCAAGTGTCAGAGAACGAGAAAATACACATATTCTTT	106610817	---NA---	NC_027308.1	17225193	17289395	0.00415284	-0.0627296	-0.467834
Ssa#STIR04723	CAAAAGAAAATGACATCTGTTTGTGATGCCGACAAGGAAAATGGTTCAGAGTCGACGGAG	106587892	apaf1 interacting protein///APAF1-interacting protein homolog	NC_027325.1	40490465	40504319	0.00415408	-0.422878	-0.0499678
Ssa#STIR18088	GGACATGAACATGAACTCTGGTGCTAGTGGAAACGGAGATGATGATGATGATGAAGACGA	106575786	atg3 autophagy related 3 homolog	NC_027316.1	25207812	25213118	0.00415548	0.124028	0.18809
Ssa#S35498326	TCATCCTGGTCAATGGGGACTGCCTTTTTCTGTGCTGCTTTGTTCCTCTTTAAGAAAAAA	106580428	PREDICTED: similar to dynein, light chain, LC8-type 2	NC_027319.1	30093676	30095176	0.00416721	-0.112673	-0.220379
Ssa#STIR03570	GGGGTTCTGAAAGTTTGCTGGTTAAATCTACTATTGTTTGTACAATTTATACCCGAGATG	100286403	nascent polypeptide-associated complex subunit alpha	NC_027312.1	21061706	21074047	0.00418426	-0.0876508	-0.271
Omy#CA359837	TTTTGGAGAACAAAATTGGCCACGAGGTTATCAAATTAATGGCAGAGAAAACCAACGGGG	106585844	unnamed protein product	NC_027323.1	39443930	39447649	0.00418521	1.08527	1.00743
Omy#DV199666	ACGCTGGCCTTCTCCCATTTCCTGACCATGATGGAAAAAGTCAATAAAATAATGAAGGGT	#N/A	myosin light chain 3	#N/A	#N/A	#N/A	0.00418738	-0.438006	-0.690378
Ssa#STIR00112_4	TCTACAGAAATACGACGCTAGGAAACAGTCTGCAAGAGAGCCTTGACGAGCTAATTCAGA	106587995	general transcription factor12kda	NC_027325.1	42687024	42690430	0.00422933	-0.158433	-0.319004
Ssa#S30239879	ATGGGGTTTATTATCTGTTTCTCTGAATGTGTACTGAAAGCATCAAAACCTCTCTCCCTC	106584572	PREDICTED: similar to pim-3 protein	NC_027322.1	38082212	38084878	0.00424149	0.183867	0.084367
Ssa#S35703392	CCTCTGTCTCTGTCTCTCTCTCTCTTTGTCTCAAACTCATGCACACAAATGTTGTATTTG	XR_001329911.1	C-type lectin domain family 4 member E	#N/A	#N/A	#N/A	0.0042823	-0.202654	-0.166566
Ssa#S35498807	TTCTTACTGGAAAAGGCAAAAGGTGTGCTGTGGGATTGTCTACAAAGGGCGTTTTGGTGA	100196398	FAM60A	NC_027325.1	28110885	28112407	0.00431571	0.426672	0.349565
Ssa#DY725139	TATCTGAAGGACCTGGAGGTCGTGACTGTGTCTTTTCAGAACTTGGTGGGTAAAGATGAA	106586263	PREDICTED: similar to CDEP isoform 1	NC_027324.1	15667803	15735382	0.00433535	1.10186	0.170869
Ssa#S35661728	CGTGCTGCTCATTACATCTATGTAACATGTGTGACATCATTTGACATAGTTTTCTTTCCT	106612549	Mitochondrial import inner membrane translocase subunit Tim8 A	NC_027308.1	107783631	107787014	0.00434894	-0.148382	-0.145073
Ssa#STIR21650	CAAAGGTATAAGTATGTGATCTACATAAGTCTACGGAAAGATAGATTAAGGCTGGGTCTG	XR_001323646.1	---NA---	#N/A	#N/A	#N/A	0.00438094	-0.892687	-0.489007
Omy#TC171476	GCATCAGCAAAGATGACCTGCTTCAAATCTGTCATCAGTTAGACAGCCAAGATCATGGAT	106569515	Wu:fi13g07 protein	NC_027313.1	37940300	37961959	0.00443435	-1.05621	-0.25988
Ssa#STIR20315	TAATGTGTAGGTGTATACAGTGACATTGTCCATGTGAATCCCTTAGTAAAAACCCTTTTC	XR_001325252.1	---NA---	#N/A	#N/A	#N/A	0.004442	0.140362	0.197174
Ssa#S35685676	GTTACTCAATACCCAGCTGGGGTTATTGTATAGTGTTGGACATTCTATATTTATCATGTA	106589015	hypothetical protein LOC445300	NC_027326.1	35318912	35323602	0.00447959	-0.115933	-0.214564
Ssa#S35514467	CCGCCCCTCCTCCTTCAAGCTGAAGTCATCAATAAAATGTTGGTCTGTGAAATTTCTCTT	100380554	Tubulin beta-1 chain	NC_027318.1	11124371	11129050	0.00448007	0.0991693	0.322739
Ssa#TC107074	GTATCTCGTCATACTTTGAATGTGGATATCACCAGCCCAACCTTTGTTGATGTGAGCTTC	106611125	PREDICTED: apolipoprotein B	NC_027308.1	27474051	27518150	0.0045238	0.258275	0.431942
Ssa#STIR18927	TGAAAATCCCAATCACTGCGAATTTGCTCTGCTACGAGATTTCCTCATCAGGTCTCACCT	106589417	septin 3	NC_027301.1	54023036	54024188	0.00452559	0.3831	0.354112
Ssa#TC89818	CTGCAAACAAAGCAGGATCTTACCTCATTCCGTGAGAGCGAGACATCAAAGGGAAGTTAT	106569254	Tyrosine-protein kinase Lyn	NC_027313.1	23814984	23823217	0.00457509	0.0777726	0.632286
Ssa#KSS1711	AATTACAAAAACAAAATCCTGCGCATCTTGTGTGCTGTGGCTCGACTTCTACCCGAGAAG	XR_001328706.1	Nuclear cap-binding protein subunit 1-A	#N/A	#N/A	#N/A	0.00459313	0.875457	0.212599
Ssa#CX356398	AGGAAAATGACACCATCACCTTTCCTAAACTCGCTGACACCTATGAAATAATAGCAAATG	106568230	Gamma-glutamyltranspeptidase 1	NC_027312.1	86323738	86333486	0.00460755	0.165193	0.640209
Ssa#DW570097	ACACGGAAGGAGACCCACTGATGAACATGCTAATGAGGCTGCAGGAGGCGGCCAACTACT	106609740	PREDICTED: neuron navigator 3	NC_027306.1	53297503	53414383	0.00462484	0.638651	0.154364
Ssa#STIR23671	TACCCAATACAACTACTACAACAACTACTAACACTACTACAACTTCGTGGAAAAAGTTAG	#N/A	udp-gal:betac beta-polypeptide 1	#N/A	#N/A	#N/A	0.00465242	-0.393021	-0.259417
Omy#S15297218	GACACCATGAACTTTGATGTGGTGAAAGGGAAGCCAATCAGAATCATGTGGTCACAGAGA	106610810	poly(A) binding protein, cytoplasmic 4 (inducible form)	NC_027308.1	17021116	17028687	0.00465529	0.559486	0.165719
Ssa#S35576104	TCTAGTAGCCTACATTAGAGTCAAGTTTGATTAGTAATCAAGCTAGACCTATACTAGTGC	106581774	Transcription factor Sp5	NC_027320.1	16340453	16341964	0.00466105	-0.351796	-0.233925
Ssa#DW470526	TCTCATAGACTTCACAGATATGAAGTGCCAACGTGGTGACCTCAGCTTCATCTTCAATGG	106573859	ankyrin repeat domain 13C	NC_027315.1	41718186	41776005	0.00468346	0.44986	0.277346
Ssa#S30240110	TCAAACTTTATCAGACTTCGACATACGGTTCTACATGTTTGAAATATTGAAGGCCCTTGA	106605979	Casein kinase II subunit alpha	NC_027304.1	73779767	73789376	0.00469454	0.23523	0.421218
Ssa#KSS1296	GCATGGGTTTATTTGTTGAGGAGTTTGAGGGAGCTAAACTTAGTAGGGAATTTAAGCTCA	106598902	Leucine-rich repeat-containing protein 8D	NC_027302.1	12237864	12240410	0.00471881	0.513661	0.725359
Omy#CA374438	AAGTCATGCTTCAACACGCTGACTAACTTTGAGGACATGCTGGAGATCACGCAACACTTT	106565784	NDRG3	NC_027311.1	70520365	70560911	0.00481892	0.145734	0.486633
Ssa#DY713915	TAAAGTGTATTGGATCGCCAGCATCATCCAACTTGCAGGCTATAAAGCTCGGTTGAGGTA	106609319	PREDICTED: similar to H-l(3)mbt-like protein	NC_027300.1	74177284	74197462	0.00481967	-0.460684	-0.378536
Ssa#S22710645	TAAAAAACTACCAGGAAATGGTTGTGGAAGGGTGTGGCTGCCGCTAACACTGACTATGGG	106611121	Bone morphogenetic protein 4	NC_027308.1	27703978	27713240	0.00484699	0.382025	-0.00605106
Omy#TC170055	AGTGCTTTTTCCAACTAAGTCCTGCACTGAATGGCACCGGCAATATTCATCTGGGATTTC	106566180	alpha 1 type II procollagen	NC_027311.1	84293726	84385113	0.00487981	0.255821	0.175984
Ssa#STIR24536	AATGTACAGAGAGAAATGAAATGGCACATGAGGCGTTTGCCACCGTCTACTACGATCTGT	#N/A	traf3-interacting jnk-activating modulator isoform 1	#N/A	#N/A	#N/A	0.00488804	-0.669098	-0.464405
Ssa#S35523377	CAGGGTTTGGAGGAGTCATCACTGGTACAATAGACAGAAGGAAATATTTCTGTATTTTTT	106601085	PREDICTED: translocated promoter region (to activated MET oncogene) isoform 1	NC_027302.1	63563728	63580396	0.00490139	-0.344488	-0.179021
Ssa#STIR07938	GTCTTTTCCTTGATTCCTTGTGTCTGCTCTCTGCCTCCTTAATAAAACAAATCTGAGGGT	106573440	glycine cleavage system hmitochondrial precursor	NC_027315.1	23971511	23972856	0.00491392	-0.13744	-0.249983
Ssa#S30294254	TATTACTACGAGAAGGGAATTATGCAGAAGGTGGCAGGGGAGCGCTACGTTTACAAGTTT	106589303	ETS-domain transcription factor pea3	NC_027327.1	2232356	2271162	0.00492755	-0.389867	-0.35883
Ssa#S35562258	CAGAGAGTAGGTTTTCAAATTTGTACAATAAATGCATTATGTGGGTGGAATACTGTATCC	106608635	Gastrula zinc finger protein XLCGF57.1///---NA---	NC_027306.1	12940625	12950791	0.00493752	-0.285502	-0.550225
Ssa#STIR00112_2	GGTCACTAAACACCTATAGATTCTGTGATAACGTGTGGACCTTCGTTCTGAATGATGTGG	100196513	general transcription factor12kda	NC_027325.1	43306862	43310261	0.00501859	-0.0608106	-0.336726
Ssa#S35697255	CATATCTCTTTTTGAGAGATTGCCAGAAGCCTTTACAATAAATATGCACAACATTTGGTG	106576307	unnamed protein product	NC_027316.1	45274576	45285219	0.00502485	-0.223436	-0.199267
Ssa#TC106980	AATTTAGGAAACACCCTGTTGACACAAATAGACACAGTGGCTGAGAGGGAGTGCTGCAAT	106585541	PREDICTED: im:7152043	NC_027301.1	43774501	43801971	0.00502592	0.493068	0.766333
Ssa#TC107299	CAAAGTATGACATGAAGGAAAGTGTTGTTTACAAGACTCAGAAGGATGCACACCAGCTGG	100194727	novel protein similar to vertebrate nebulin (NEB)	NC_027320.1	42527432	42621135	0.00503763	0.246225	0.480964
Ssa#STIR21759	CACACACACACACGAGTAGCTTTAATGGTTTGCTAAATACAAGGTATTTTAAGTTAAGAG	106608359	---NA---	NC_027305.1	85329649	85335440	0.00506378	-0.123314	-0.30408
Ssa#EG829520	AAGCGAGAGTACCAGCTCTCTGACTCTACCAAATATTACCTGAGTGATCTGGACAGAATC	106562041	GTP-binding protein alpha subunit, gna	NC_027300.1	113627659	113637958	0.0050644	-0.208214	-0.32105
Ssa#DY718304	AGGATGAGAAGAGATCTCTGGCCTTATTGATCAATGGCTTCATACGCATGGTGTCGTTTG	106589353	hypothetical protein LOC563454	NC_027327.1	4892114	4904406	0.00506942	0.16953	0.490131
Ssa#STIR16792	AGGTAACTAGGCCGTATCACAATTTATTAACGTTAGTTGTTATGGGCCCTAATTATACCA	#N/A	---NA---	#N/A	#N/A	#N/A	0.00508447	-0.276716	-0.50745
Ssa#STIR20791	GTCTGATTGATTACGTGACATCCCTCTTACCTCTGTCGTTTGTGTGTGACGTTAGGCATT	106572606	---NA---	NC_027314.1	87809807	87835439	0.00518649	-0.217313	-0.364722
Omy#S23944458	ATCAAACGGACTCTACAAGCTATAGACTGTCAGAACCGAGCCAACAAAGACTCAGAGGAA	106609352	unnamed protein product	NC_027306.1	41128211	41163061	0.00521786	0.471482	0.591203
Omy#CA342058	TTTTCAGGCGTTCAATCTCAAACCTCTACGTCAGAAACTCCTCACTCCTGCAGAAATTGA	106561542	proline/serine-rich coiled-coil 2	NC_027309.1	102857618	102878255	0.00522252	-0.434521	-0.529656
Ssa#S35583053	AGAAATGTGTTTACACTACTGGAGGACTTTGGGGCTACTGATTTTTACAACCCTCTCTCT	100286417	SNARE-associated protein Snapin	NC_027326.1	12310853	12315318	0.00522601	-0.0283606	-0.217259
Ssa#CA052410	GCAGCGGGTTAAGTGCTCATCCTGACTTTTATTGTGAACACTTAAATAAACAAAACAATA	#N/A	Lamina-associated polypeptide 2, isoforms beta/gamma	#N/A	#N/A	#N/A	0.00525328	-0.496092	-0.481498
Ssa#S30281226	TCGGTGTGGATGACAAATCCAGCTTCAAACCCTATTCGAAACCGTCAGATAAGAAGGACT	106608619	Zinc finger protein 503	NC_027300.1	71770899	71772964	0.00527073	0.340135	0.313606
Ssa#STIR10978	ATCCTAATGATACCTGACTACAGTAATGCTCTCACACAAATTTAAGCTTGTGTCTGAAAT	100195601	tcof1 protein	NC_027310.1	82408445	82411350	0.00528286	-0.981347	-0.541665
Omy#CX254202	GAAAACAAGAAAACCCTCTCCAAGAACATTGAGACGATGAGAGACGACAATGCCGATACC	106607798	Solute carrier family 22 member 2	NC_027305.1	58260950	58264211	0.00535274	0.316241	0.291518
Ssa#TC99694	TTTGAGAACGGCAAGGAACTAGTGGAGCTCTCGCAGTGTTCCCCCCACGACATCAGCAAC	106613721	PREDICTED: similar to histocompatibility (minor) HA-1	NC_027309.1	17809935	17822407	0.00550997	0.311588	0.311783
Ssa#S35563282	GACATTTCGTTGCAGATTCTTCCCGAAAACATTGGAAAGTAAGTACCTCATCCTTTTAGT	106589808	Leucine-rich repeat-containing protein 1	NC_027327.1	27155048	27202449	0.00551089	-0.146284	-0.422501
Ssa#S30295536	TACAAAGGTTCACAAACAGCTGGTTCGTGACAATGCAGATCTGCGTTGTGAGCTTCCAAA	106571955	kinesin family member 5A	NC_027314.1	62288002	62312887	0.00552465	0.373208	0.0727332
Ssa#S35661913	ACGACTTTCCTTTTTATAAGACCCATTTGGAATATAGCAGCAATTCACCATTGCACTCTG	106575261	Actin-related protein 3	NC_027316.1	9761680	9774070	0.00560227	0.0991253	0.292126
Ssa#STIR17054	GTTAGACAATGTCCAATGCTTTTACAGTGCTGTGTATGGTCAACTATTTCATATCAAATG	106613697	hematopoietic sh2 domain containing	NC_027309.1	17108749	17110847	0.00560926	-0.494876	-0.230761
Ssa#TC100641	AGATATTAGACCATTAGTATGGTGAGGCCTGTTCTACACATGCTGCTGAACACAACCCTC	#N/A	PREDICTED: zinc finger, BED-type containing 1	#N/A	#N/A	#N/A	0.00566382	0.993784	0.778783
Ssa#S31979353	GAAAAAGCAATTGAAAGAGGAAAATGACTACCACAGGGACTTCCTTCCCCCTGTAACTGC	106572219	Coiled-coil domain-containing protein 22	NC_027314.1	65600662	65607069	0.00566403	0.60306	0.577883
Ssa#S35687578	ACAGAGATGGAAGCCATGATTTCATAGGAGAGTTCAGTACCAGCTACAGAGAGCTATCCA	106575987	Im:7143923 protein	NC_027316.1	33803737	33961218	0.00567166	-0.211044	-0.333663
Ssa#STIR04600	AAGTCATCAGACCATACTTAGGATGCTACTTCCCGAACCAAGTGGTGCAAGACTTCTTCA	106579126	receptor activity modifying protein 1	NC_027318.1	57532986	57535347	0.00570279	-0.0661918	-0.451208
Ssa#S35553266	TACTCTTTAACTGTTTGGGAAACACTGGATAACACTATCTGCTGCTGTTGCTGAGTATTC	#N/A	selenoprotein H	#N/A	#N/A	#N/A	0.00573948	-0.0123774	-0.317867
Ssa#STIR36093	ATGGGAAGACGGACAGCTTTGAGGGGAAACACAGAAAAGACATGTCCTATATCTCTCAAA	106604305	NK2 transcription factor related 5	NC_027304.1	11949928	11951404	0.00581727	-1.85542	-1.53565
Omy#CA375887	AAGATCAACAGCATCCAAGTATTTGGCTACAGCATGCACTTTGACCCGGAAGCAATCCAT	106560299	PREDICTED: similar to family with sequence similarity 5, member C	NC_027309.1	32953103	32994470	0.00588137	0.965572	0.97596
Ssa#TC96945	TTGTCAGTGTGAAGGACTCTGATGAGGAAGAGGAGGAAAACAACACATCACCTGTGAAGA	106604595	PREDICTED: hypothetical protein LOC553507	NC_027304.1	28064596	28085618	0.0058832	0.149797	0.284366
Ssa#STIR15335	AATGAAATTAAACGTTTGGTATTCTGGCTCCTCCCACGACGAGGCGAAGCAGAAAGGTTT	100195292	---NA---	NC_027305.1	86676599	86698833	0.00590042	-0.278669	-0.104903
Omy#S18164426	TGTCTTAAGCCTACATGATTTTGTTTACCAAGGATCTTTATTCAGGGGGAATTAAGTATG	106602547	galactosidase, beta 1	NC_027303.1	18371245	18378345	0.00590122	0.137206	0.322382
Omy#NP564997	TGAAAGTCCTAGCACCCTCCGCTAAGGAGTGTGAAGACAGAAACAAGAAGAAGAAGAAGA	#N/A	T-cell receptor beta chain	#N/A	#N/A	#N/A	0.00592692	-0.0165121	-1.02908
Ssa#S35678835	ATCCCAGAGAACATTTGAAGTGTTTTAGATTGCTGTTAGGTTTTGGGGAATCTTATTGTC	106583080	Tripartite motif-containing protein 16	NC_027321.1	27538915	27554859	0.00594908	-0.594897	-0.415388
Ssa#S31964305	CCACTGTTGCCTGAGGTGCTGTTTTTGCTACCAAACAATTAAATGTGTTTTTACTGAAAA	106572766	Keratin, type II cytoskeletal 8	NC_027314.1	93239677	93239922	0.00600218	0.0460594	0.192418
Ssa#STIR09077	AAGCAATAGAGAAAGCATTCAGTGGAGATGTGAGACTTGGGCTGAAAACATTGGTGCGTT	106588494	Annexin A2	NC_027326.1	6831536	6839743	0.00600738	-0.428509	-0.0175996
Ssa#S30262999	GCGGCCATTGTCATGATGATACGTCTGGTACTACTAAAACATCACCATAATGACCACTAC	106589606	PREDICTED: similar to GTPase cRac1B	NC_027327.1	16245041	16248217	0.00602646	0.320987	-0.00767279
Ssa#S31987011	GTATTGCGTCACCATCCTGCTGTGATCTCCTGCCAAATCAAACTTTATTTGTCACATATG	#N/A	novel protein (zgc:153452)	#N/A	#N/A	#N/A	0.00604094	1.12913	1.75102
Ssa#S37959057	AAGGGATCAAACTTATCGTTGCTTCGAGAGAGAAACATGAGCCATCCTACTACACAAGCC	106569104	-	NC_027313.1	20802134	20807118	0.00606988	-0.434258	-0.386824
Ssa#S35549482	TGGCACTGTTGTGACTTTGTTAAATGCACTTTTATTAGTTGTGAATGGACTCAATTGACA	106589751	1-acylglycerol-3-phosphate O-acyltransferase 4	NC_027327.1	24806326	24825758	0.00607684	-0.098569	-0.335014
Omy#S34424583	GTTTGTTGCTTAGTTGAAGCACTCTGAGTTAGGTTTGTTTGGGGAAATCACTGCAGATGG	100195240	Butyrate response factor 2	NC_027317.1	10105249	10106729	0.00613787	0.161628	0.32377
Ssa#S35596683	AGTGTTGGAGTGATTTTCACAGACACTGCTTGAATGGATAGAATGAATGCTGATTATACT	106579837	sorbin and SH3 domain containing 3	NC_027319.1	24327669	24350648	0.00619565	0.302461	0.389705
Omy#S34485869	AGAAGATTATATTTGTCGTTGTGTGGGTTTGTTAGCTCTAGAGTATCCCAGCTTCTGTTT	#N/A	C1orf149 homolog	#N/A	#N/A	#N/A	0.00620324	-0.393453	-0.471535
Ssa#TC102876	TTTGCTATCAGTGAGGTTCCCTACTCGTCCATGGAACAGGTGTACAGCAATAAGATCCTA	106576169	lipase maturation factor 2	NC_027316.1	40685723	40699004	0.00620681	0.548019	0.32596
Ssa#STIR07044	TGTACAGTGGTGTGGAACATAAACTCAACATGTTATGAAGAACACACCAACTGAATGTGA	100194906	rwd domain containing 4a	NC_027306.1	5238883	5243298	0.00622721	-0.123958	-0.949359
Ssa#S30279595	ACGCCTGCTGCATTCCTTTCAATTGGCTTTGCTCTCCTGTGCAAGATACTCTTGTTTTTT	106566059	glutathione peroxidase	NC_027311.1	77573383	77574259	0.00624366	-0.155328	-0.311408
Ssa#S35559292_S	AACAATATCTACATCAATGACAACGTTCTTCAGGCAGCACACGAGGTAGATGCTGTCAGG	100136418	GDP-L-fucose synthetase	NC_027322.1	13426028	13430496	0.00630683	0.262263	1.00327
Ssa#S30292184	TTAGTTCCCTTGCTTCTTATTCTGCTCACGGCTGTCGAGCAAAGTTTGTTACAATCGCTG	106581641	novel protein similar to vertebrate integrin, beta-like 1 (with EGF-like repeat domains) (ITGBL1, zgc:112304)	NC_027320.1	4003242	4162310	0.00632521	0.344762	0.128092
Ssa#STIR00112_3	TTGACAAAGCCATCAACACAGCGCTGGCCAACCGGATTCGCAACAGGGTCAACTTTAACG	106587995	general transcription factor12kda	NC_027325.1	42687024	42690430	0.00634574	-0.119918	-0.360678
Ssa#S35470486	TTGGTGCCAAAGAACAACTTGGCATTTCCCGTTACAATTTTTCAGGTACATTCTTTAAAA	100196558	RAD52 motif-containing protein 1	NC_027302.1	55686268	55695554	0.00636035	-0.128768	-0.166419
Omy#S15284390	AGACATGTTCAGCTTTGTGGATATTCGGTTAGCGCTGTTGCTGAGCGCAACAGTACTATT	106610502	collagen a3(I)	NC_027300.1	80587487	80615321	0.00636134	0.307725	0.342113
Ssa#STIR25049	CAACTATTTCCTAGGCGGTATAAATACTAAGGCGCGCAAACATCTGCATTTCACAACGAG	#N/A	cysteine-rich protein 1	#N/A	#N/A	#N/A	0.00640882	-0.0500588	-0.54067
Ssa#S35706368_S	TGATCGGATCATGATAACCACATGTTAAGGCAAAGGTGTAAACGTGGCGAGAGAGAGAGA	#N/A	nucleotide binding protein 1	#N/A	#N/A	#N/A	0.0064948	-0.962717	-0.684401
Ssa#STIR30922	GCCTATGCATCCTTCAAACAAGTTGTATTTAAGCTATTGTATTTGTTAGCTTCACGTTTC	106576326	Myf5 protein	NC_027316.1	46018009	46020277	0.00650025	0.123172	-0.425175
Ssa#DW563317	AACATCAGGAATTTCAGTGGTTGCTGCCATCTGCTGTCTGTTGTTGAGAAGCCTTGTTGT	#N/A	unnamed protein product	#N/A	#N/A	#N/A	0.00650574	-0.788585	-1.32326
Ssa#S48413350_S	GAGAAAATACTTGGCTTTCCAGTATCCATAATGTCTGTAAAAGTGAGAGAAGAAATTGCA	106590625	Carbohydrate sulfotransferase 2	NC_027328.1	33718888	33720285	0.0065214	0.219046	0.191454
Ssa#STIR24316	CGCACCAGTCCTTTGAATTTTATTTGTGTTTCATGCCAGCTTTCTGTGTTTATGTATTAA	#N/A	adenylate cyclase 7	#N/A	#N/A	#N/A	0.00652785	-0.244147	-0.276202
Ssa#S30346357	GTCTTCAGTCTCATTGGATTACACTTCAAGATCAAGCCCATCTAAGAGGGGATGTTTTTT	106560432	rCG29738, isoform CRA_b	NC_027309.1	39997012	40000893	0.00653291	-0.169714	-0.161485
Ssa#KSS633	CGCACTCAAAGAAAATGAGTTTCTTATTGGACAAGTCCAAGGTTCCAAAAGGAGACCTGG	106604232	Cyclin-G1	NC_027304.1	8292627	8295612	0.00661883	0.520764	0.513236
Ssa#S31964240	GTAAAATGAAGACAAATGCGACAGCTGTCACTTTACTATACTGAACAAAAATGTAAACGC	100195638	Syntaxin-7	NC_027305.1	55419651	55425168	0.00664476	-0.175039	-0.170035
Ssa#S19103821	ACTAGAGATTCCAATGGCTCGGTAACTCTCAGACCAGGGAACAGATATGAGTACATGTTT	106580182	thioredoxin interacting protein	NC_027301.1	21175801	21178213	0.00664849	0.424218	0.184041
Ssa#DW182140	GAAGGTGCTCAAGATTTACAACAAGAGAGATGTTGACTTCTCCAACTTGAGAGAATACAA	106610973	novel protein similar to vertebrate menage a trois homolog 1, cyclin H assembly factor (Xenopus laevis) (MNAT1, zgc:101599)	NC_027308.1	24965406	25023824	0.00675459	0.0435793	-0.357919
Ssa#STIR25220	TGTCTTGGTCTCTGTGTCCTGATATGAACAAGCAAAACCTGAAAATAAATGTTCCTTTTG	106576190	rna binding motif protein 17	NC_027316.1	41813348	41819986	0.00676515	0.295421	0.0257833
Ssa#S30294471	CGGAACTACGGCAAGACTGGAGAGATCAAAAAGGTCAAGAAAAAACTGACCTACCAGTTC	106592577	Transcription factor PU.1	NW_012348462.1	6074	8238	0.00685083	-0.217778	-0.282906
Ssa#S35590892	CTTTGGGGTTGAAGGGAGGGGGTTAAGTGAACGTTTTAATAATTGTATGATATAGTTATT	#N/A	WD repeat-containing protein 91	#N/A	#N/A	#N/A	0.0069495	-0.408657	-0.277816
Omy#S15274381	TCAAAGAGAAAATGACAGCCTAACAGACTTCGGTAAGGATGTGGTGAAGGAGATGAACAG	106587610	PREDICTED: similar to dipeptidase 3	NC_027325.1	31468644	31485741	0.00697462	0.329705	0.264678
Omy#S15328276	TTTTATACCCTTTGGGTTGCCTATTGCCATTGGACACTGGATTAAACATTGTATGCTGTG	106582831	PREDICTED: hypothetical protein	NC_027321.1	12433935	12435609	0.00699416	0.658861	1.14372
Ssa#STIR15416	CTAATTTTACAGATGTACAGATGCACATTCCTACTGTGACACACTGAGATCCAAAACATG	106570350	---NA---	NC_027313.1	71630958	71635587	0.00699974	-0.495481	-0.303278
Ssa#DY695800	TTTTGATGGGAACCTTGACAAAATTGTCTCGGAATGCCATGTCATCAACCCCAGTAAAGA	106597342	ariadne-1 homolog	NW_012365092.1	756	3820	0.00703416	0.0253953	-0.483272
Ssa#S32004883	TATGCAGACAAATCAGCTGTTAAAGAGTTGTATGGCTCTGCGTTCGAGCTGTCTCTCAGT	106601016	2,3-cyclic-nucleotide 3-phosphodiesterase	NC_027302.1	60009162	60012192	0.00704807	0.284879	0.407381
Ssa#S35555010	AAGTCCTGTTACAGAGATCTGTTTTGTGCCCAGTGATAAGGCTACCTTGGAGCCCATTTT	106603712	Methylosome subunit pICln	NC_027303.1	62184611	62202397	0.00706122	-0.0758722	-0.292756
Ssa#S35580297	TACCACAGTGACAGACAAGGATGGGGAACTCTACTGTAAAGTTTGCTACGCCAAGAACTT	100196456	Cysteine and glycine-rich protein 3	NC_027310.1	8151687	8156184	0.00712262	-0.109408	-0.426701
Ssa#DW536090	GGGAACCTGATACATCTAGAGTTCAAAACTATATATTGGACTGAAAATAACAGATGCCAA	106568818	unnamed protein product	NC_027300.1	140192024	140215634	0.00717506	0.309747	0.461667
Ssa#STIR02323	CAAATGTGTGATTGACATGAGTTTCCTCCTTACATTGATCTTCTAGAAAAGCTCTACTGT	100196434	ataxin 10	NC_027316.1	30526280	30536803	0.00718145	-0.16192	-0.380578
Ssa#S35507036	AACAAAGACTTTATCGATTCCCTCGGTCTCAACCATGAGCAGAACATGGCTAAGATGCGT	106562606		NC_027310.1	36847696	36854548	0.00720593	-0.0260236	-0.243551
Ssa#S37959288	GTGGAACTAAAGTGATTGTAGAGACACGAGAGAAACATGAGCCATCCTACTACACAAGCC	106569104	T cell receptor alpha	NC_027313.1	20802134	20807118	0.00721649	-0.545668	-0.312452
Ssa#BM414017	ATTGACTGATACTCAGTTCAAGCTGGATGTCGTGGAGAAAGACCCCTATACTCTGGACAA	106611179	-	NC_027308.1	31405402	31435803	0.00722739	-1.99506	-0.306227
Ssa#CK878790	TCCATTTTTGTATTTTGCCGCTCCTTTTCACCCAGGTATCACCCTGCAGAACGTGAACAA	#N/A	60S ribosomal protein L4-A	#N/A	#N/A	#N/A	0.00732306	0.358142	-0.0478535
Omy#S18147031	ATGACAAGATCTTCTCTCCTGGAACAAGATGTTGGACCTCTGGATTTGGGACAACAGAAG	106603367	Wu:fk84e06 protein	NC_027303.1	45193906	45210839	0.00735141	-0.392364	-0.393832
Ssa#DW546630	AATCACCCTGAAGCTGAAGATGCCCAAAGTGTCGCTGGGTAACGGGAAGACTGGCCCCAA	106574116	PHD finger protein 16	NC_027315.1	50582881	50603907	0.00739111	-0.777196	-0.489637
Ssa#STIR27030	TACCAGCTGAAGATCAAAGTTATTATTGACAAGGAATCTGGGGACGTGGCTGCCATTCGA	106607297	Stat3	NC_027305.1	37557702	37575579	0.00742865	0.188324	0.550771
Ssa#S18835744	ATACACTGTGGAATCCCCAACACTACGGTCTTAGAAGAATCGGACAGAGGAAAAAGGAGA	106592446	LOC557557 protein	NW_012348230.1	51	17280	0.00744143	0.19542	0.237209
Ssa#STIR20233	GAGGTTGTGGTACATTGATGTCTTTGTTGATATGAACACACATTCTGTGTAGTAAAATAG	106607715	---NA---	NC_027305.1	53247135	53262799	0.00744168	0.123884	0.318197
Ssa#STIR16304	ATATCAATTTTGCCATCTGATTTAAATGACTGGGTTATGTTCTGTATCTATGGACGCAAG	106564749	isoform cra_a	NC_027311.1	22507912	22508463	0.00746261	0.182656	0.608262
Ssa#STIR18749	AAACCTTGCTGTGTAGCCGTTGTGTACATTTGACCATTATGTTCTTTTTAAATGCATTTG	106611775	short coiled-coil protein	NC_027308.1	62855605	62856041	0.00747375	-0.23644	-0.0220792
Ssa#STIR05786	AAGGTGTGCTCCTTCTTGTGAGACAGACTCATAGGACAGACAAACCACAGCATTATTTGG	106569310	guanine nucleotide binding protein (g protein)gamma 5	NC_027313.1	32711232	32711885	0.00749033	0.0106838	-0.255192
Ssa#S30280830	ATGCGTGTGGTCGTGGTTCCTTGAATTATGACTACCCTTCTCACCCCTCCACTGTCTTCC	106587214	Pyruvate kinase muscle isozyme	NC_027325.1	17734146	17750956	0.00749236	0.361068	-0.0194437
Ssa#STIR04320	GAGTATTTCAACCAGTTCAAAGAGATGGATTTTGCACGAGCAGGAAACAAGGCAGGGATG	106565911	mrna turnover protein 4 homolog	NC_027311.1	62640182	62641984	0.00749722	-0.169971	-0.240164
Ssa#S35548809	TTGACTAAGATTTGGCTAGACTGCTATTCCTACCAAGGTTTCCAGTCTCAACATCAATCT	106601524	UNC93-like protein MFSD11	NC_027302.1	74614346	74618137	0.00756336	0.186427	0.36861
Ssa#STIR19509	ATCAACGGAGTTTCTCTTTCTTTCAGGTAAAGTGTTTTAGTAAGGAGTGACTTCAACGGT	100194999	---NA---	NC_027308.1	115067869	115072203	0.00756388	0.168555	0.722103
Ssa#STIR24705	AAGTCATCAGACCATACTTAGGATGCTACTTCCCGAACCAAGTGGTGCAAGACTTCTTCA	106579126	receptor activity modifying protein 1	NC_027318.1	57532986	57535347	0.00763303	-0.202302	-0.286603
Ssa#TC112959	TATTTAGAATTCAAGGCACAATTAACCAGCATGGCTACCACAGCATTCTGCAGCGATACG	106610434	PREDICTED: similar to predicted protein	NC_027307.1	21544763	21553968	0.0076409	0.178623	0.136588
Ssa#STIR11496	CACGTTTGGTCTGTCCTTACGACTGGTTATCTTCTAGTATCATAGATACACGCTGGCTTA	100286549	heavy subunit	NC_027309.1	113978827	113987493	0.00771021	-0.332598	-0.252491
Ssa#S35707166	GGACCTGTTCAATCAAGCAGTTAAAATAATCAATATAAGGAAAAGTCACTGGGTTGCTGA	100286622	Vitamin D3 hydroxylase-associated protein	NC_027309.1	11648459	11673005	0.00771681	0.0403247	0.32328
Ssa#S30239670	AAAGATGAAGACCCTCGCTACAAAGACTCTTGGAAAGGTGGCAAGGTGAAGTTCATTGTG	106567089	silver homolog (mouse) b	NC_027312.1	36262254	36267621	0.00771702	0.392875	0.24498
Ssa#S32004441	CATACAAAAGCTGTTAGAAGGTAAGGGGTTCTTCTACAGAGAAGATCACAGGAAATCCCA	#N/A	unnamed protein product	#N/A	#N/A	#N/A	0.00785091	0.231214	0.0662672
Ssa#CK877068	TCAATTCTACATTGCGTAAAGTGCACATGGTTGTCCACACAGGGGAGAAGCCGTACAAAT	106564337	hypothetical protein LOC100043100	NC_027311.1	8902920	8905405	0.00785285	0.783417	0.191348
Ssa#STIR07725	CAATATGTATATGAAGCCATACATTATGCCTATGTACAAATGCAATGAACAGTTCAGTGG	100196461	myosin light polypeptide 6	NC_027314.1	90677214	90690213	0.00788233	0.0191121	-0.222192
Ssa#STIR43397	ACACATGTAAAATATTCCTGCAAAGAAGGTCATGAGCAGTGCCACCCAGCCCAGTATGTA	106582670	unnamed protein product	NC_027301.1	27303704	27308517	0.00794578	-0.506342	-1.75718
Omy#S15252125	AAGGCGACAATGTGAAACACTACAAGATCCGCAAACTTGACAACGGGGGTTACTACATCA	106590138	v-yes-1 Yamaguchi sarcoma viral oncogene homolog 1	NC_027328.1	12022249	12043173	0.00796253	0.438521	0.534482
Ssa#S35559335	ACAAGCTTGTAGTGGTTGAAATACTTGCGGAGTGATCCATTTGGTGCTGATAATGTCTGC	106564498	AP-1 complex subunit mu-2	NC_027311.1	14145663	14152415	0.00797822	0.122448	0.223931
Ssa#STIR05365	GAAGAGTAGGATGTACTATAAGGAGTTGCACATTGATCATTTGTTTATTTCTCTGACTGT	106572044	nadh dehydrogenase 1 beta subcomplex subunitmitochondrial precursor	NC_027314.1	75208904	75211151	0.00798229	-0.0459888	-0.354796
Omy#S15242882	ACCTCAAGAAGGACAAAGACCGTAAAAACTCTGGGTTCATGTGAAAGAAATAATGGACAA	106575209	septin 10	NC_027316.1	7390828	7398685	0.00799061	0.0686922	0.348394
Omy#S34425885	GACAAGTTTATGCTAAACCCCTAAGAATCCCGAACAATTATCTAAAGTAACAATCTTTGG	106613862	hypothetical protein LOC619252	NC_027309.1	23174644	23179178	0.00804142	-0.576787	-0.160842
Ssa#AM402608	GCTCCACGACGCCTTCTTCAAGTGGCAGATGAAGCCTAAACTCTCCATCCACGGTGACCT	100380394	Splicing factor 3B subunit 2	NC_027317.1	63994660	64009244	0.00804938	0.24431	0.361288
Ssa#S35659908	TTCACAAAGAGCGTCGACGCGTTATCTTTGGCAGCAATGAAACTGTTAGAAAACAGCAGT	106590091	Repressor of RNA polymerase III transcription MAF1 homolog	NC_027328.1	9124201	9138656	0.00805435	0.123852	0.547079
Omy#S32041496	TTGACTTCTACCTAGGCAAGCGCTGTACTTACGTCTACAAGGCTAAGAAGAACACAGTGA	106612432	60S ribosomal protein L35a	NC_027308.1	95919956	95930161	0.00816848	-0.0777106	-0.233279
Ssa#TC92615	AACAAATCGAAAAAACTGAGGAAGTTCTACTACATCACCCTGCTGAGGGACCCTGTGTCA	106590359	heparan sulfate 6-O-sulfotransferase 1	NC_027328.1	22940527	23034381	0.00818426	0.204632	1.08843
Omy#CR944354	GTCACACATGAAAAGACTAACATGGTTCTTCAAGACTCCATCACACAGTGGATGGTCCTC	106569365	PREDICTED: similar to complement C3-H2	NC_027313.1	34359864	34410528	0.00818888	0.0248213	0.697861
Ssa#STIR17122	GAAATTCACATTGTTTTTGCATATTTCCCCCGTTCGTTATCTGAACATCTTTGTTTGTCG	106573908	---NA---	NC_027315.1	43357734	43363438	0.00822582	-0.281134	-0.344682
Ssa#DY718082	GACAAATTCTCTGGCCATCCCAAGGGTTTTGCATATATTGAGTTCCATGACAGGGACTCT	106562065	PABPN1 protein	NC_027310.1	14979370	14981451	0.00824803	-0.466355	-0.129194
Ssa#S31996898	AGAGAAGACCCGTGTTGACTTGATGATCTCCTCTGTTGAATTGGAAGACTCTGCTCTGTA	XR_001320436.1	T-cell receptor alpha chain V region 2B4 precursor	#N/A	#N/A	#N/A	0.00825037	-0.16627	-0.559362
Ssa#STIR13486	TAAGACGTTTTGCACATCAGCAATGTTGACGCTCACTGATTATGCTCACTTAATTGCTAC	106611011	---NA---	NC_027308.1	24000886	24025040	0.0082566	0.212967	0.430329
Omy#S15280757	AATACACAGCCATTCTGAGTGACCGCCTTCAACCTATGGTGAATCAGATCTATCCTGATG	#N/A	CD209 antigen-like protein A	#N/A	#N/A	#N/A	0.00825775	0.37926	0.208633
Ssa#S48413012	TTTCCATGACTTTGACCAACCCTTACCTGACCTTGATGACATAGATGTAGCCCAGCAGTT	106606168	Double-strand-break repair protein rad21 homolog	NC_027304.1	79783365	79784498	0.0082706	0.17214	0.485006
Ssa#STIR20349	TTTAATGCAGTGCTCTGTAGTGCTCGCTAGTTGCTACAATGGACCATTTGGAGGGATAAG	#N/A	---NA---	#N/A	#N/A	#N/A	0.00830093	-0.264851	-0.471341
Ssa#S30241188	AATGGCCTGACCCAGCTAAAGGATTACCCTGAGTTTATGTGGTTCCTCTTGTACTGTGAA	106574312	1-acyl-sn-glycerol-3-phosphate acyltransferase gamma	NC_027315.1	62244088	62249318	0.00831774	0.218542	0.341266
Ssa#S32011960	TGGACGTCAAAGGCTTCAAATAGCAAATAAACAGTTGGAACTCTTACTGTGATGGTTTTA	100286642	Thyroid transcription factor 1-associated protein 26 homolog	NC_027306.1	49724155	49725948	0.00832159	-0.142616	-0.281482
Ssa#EG831285	ATGGAGAAGACAGACGGCCATTCGTTATTGTTCTGTCATGAATACTATTTTTAAGCTACT	106588797	unnamed protein product	NC_027326.1	24216850	24271159	0.00842492	0.371978	0.354742
Ssa#STIR11729	ATGTTTGCTGTCACGATACACTAAAAGAGATGAGTATGAGTGACTCTTGTCTTTTTGAAA	106563489	---NA---	NC_027300.1	11411991	11417564	0.00843213	0.134299	0.310879
Ssa#DW470017	ATATAGAGAAAACCTATACATCTAAGTTGGAGAACGCCCGTCAGTCTGCTGACAGGAGCA	106569771	unnamed protein product	NC_027313.1	47355000	47371548	0.00845283	0.453882	0.350282
Ssa#CK875715	TGACAAAGATGGAAGTGGTTGCATTGACAAGACAGAGCTGCTGGAGATTGTAGAGTCCAT	106567350	guanylate cyclase activating protein 2	NC_027312.1	42706229	42707427	0.00849838	-0.375399	-0.380866
Ssa#STIR18553	CTAGCAAAGCCTAAAATTGACATTTTGGTCAACCAGCCACTGTGGCAGCCATGCAGATTT	#N/A	---NA---	#N/A	#N/A	#N/A	0.00855643	-0.130606	-0.271624
Ssa#S35596942	TTTGTGAACTTGGCATCAGCAAGGTGGACCTGTCTATGGAGGACATTGAGACTATTCTGA	100286519	DNA-directed RNA polymerase III subunit RPC6	NC_027311.1	30015006	30020399	0.00861505	-0.13815	-0.305424
Ssa#STIR13711	AAACGTTCATGACAAATTTTGTTTGCTTGCTAGCTATCTAATGTGTCCCTACCCAATTCG	#N/A	---NA---	#N/A	#N/A	#N/A	0.00862752	0.241836	0.401271
Ssa#S30258993	AAGTTCCTTTACCAGTCAAAACGGTGACATCAGAGTTCATTGTCTGTCACTGCATGTTTA	106575507	regulator of chromosome condensation (RCC1) and BTB (POZ) domain containing protein 1	NC_027316.1	17316023	17328069	0.00863627	-0.193445	-0.86964
Ssa#STIR19741	AATGGAGAGCCAGAACGTTATCCGCTGTTAATAAACTGTAAAAAGAGCCGCATGGTAGCG	#N/A	---NA---	#N/A	#N/A	#N/A	0.00866062	-0.270665	-0.537169
Ssa#S30280863	GAAAAGTAAACAAGCCTTGAACTTTGAGGTGTGGGACCGCGACAACAGATGGAACGATAA	106600810	PREDICTED: similar to perforin 1 (pore forming protein)	NC_027302.1	58087221	58089400	0.00872046	0.730172	0.203067
Omy#BX888597	TTTCTCTAACTGCTGATGAGTGGAATCTGTTTACCAACATAGTAGATGCCATAAAACAAT	#N/A	hypothetical protein LOC563207	#N/A	#N/A	#N/A	0.00873675	-0.675165	-0.51742
Ssa#TC72740	TAGAGAAAACTACATTCGATGACCAAGTGATCGTGTCCAAACTGACGTCTGGGGTGTACA	106610865	Kunitz-type protease inhibitor 1 precursor	NC_027308.1	19318082	19328037	0.00874965	0.132505	0.661008
Ssa#S30282673	CTACTCTGTTGTGGTAATGCCAATAAATGGTAATGTCAATAAAGGCCTCTATAGTCTGTG	106605715	KRAB box and zinc finger C2H2 type domain containing protein	NC_027304.1	68543194	68545356	0.00876734	0.271251	0.0864253
Ssa#S32009297	TAAAACGTAGCAGTAGCAAAGTCGCTGAACTTTAATACGAGTAGATACGGACAGGAGCCG	106604904	Cbp/p300-interacting transactivator 3a	NC_027304.1	38696038	38696760	0.00878738	0.524118	0.282216
Ssa#DY721347	ATTCTAGAAGCTTTACACTACCTGCATAGCTGGAGGATAGCTCACTTGGACTTGAAGCCT	106605411	PREDICTED: similar to Triple functional domain protein	NC_027304.1	60502184	60632608	0.00881998	0.47933	1.16601
Ssa#S31974709	ACCATAAGTCGTCGTCAAGTGTGGCCCAACTGAACTGAAACATTTTGCATATGAAACGAA	106570435	-	NC_027313.1	77026918	77031761	0.00886134	-0.0600011	-0.169945
Ssa#S35514242	TTTTGACCCCAGTGTGTTTGCGCTGTGTGAAGAATCACCAGATTTGTATTTTAGTTTTTT	106604637	exosome component 3	NC_027304.1	29558520	29560680	0.00886575	-0.241163	-0.265405
Ssa#STIR19888	ATATTGCCTTTGCTAATGTTTGAAAATGCCTTCTCCTTTACTGACCGTGTTAAACCAGTA	106587684	solute carrier family 30 (zinc transporter)member 4	NC_027325.1	33694038	33702350	0.00888543	0.171219	0.33188
Ssa#S35670721	AAAGAAGAGAAGTGTTGGCCATCAGCCAATCCCAATTTTTCTGCGTTGTTTTTGTGCTCG	#N/A	C20orf77	#N/A	#N/A	#N/A	0.0089465	0.197026	0.318831
Ssa#TC65634	TTATGGGTTCCTGCTACAAAACTAAGAAGTTTCTCCTGTCCCTGGCTGAAAACAAGCTGG	106560887	PREDICTED: si:ch211-260p9.1	NC_027309.1	76725093	76776091	0.00898689	-0.674785	-1.21106
Ssa#S35573002_S	ATAAGCATGGACACCTAAAATCTATAAGGCGTCAGGTAGCCTAGCGGTTAAGAGCATCTG	106561459	ras association ( af-6) domain family (n-terminal) member 10	NC_027309.1	99182439	99183929	0.00901269	-0.08191	-0.323294
Ssa#DW564611	AAAGTGGTGGACTCACTTTACAACAAAGCCAAGAAGCTTACATAGAGGAGGCCACCTGTA	#N/A	unnamed protein product	#N/A	#N/A	#N/A	0.00903189	-1.23917	-0.237554
Ssa#S35545369	TCCTAAACCATCGACCACTTAGTGTGCAGTGAGCCTCTCAAACACTAGCTACTACTGTAT	106583958	novel protein similar to vertebrate Hermansky-Pudlak syndrome 3 (HPS3)	NC_027322.1	3861468	3885604	0.00905208	-0.432901	-0.294554
Omy#CX025735	TCTGGTGGAGGCTGCATTCTTCCTGTGCTCATATGAGTTTGCCATCAAATCTTTGAACTC	106578953	multiple inositol polyphosphate histidine phosphatase 1	NC_027318.1	45454322	45458776	0.0090608	0.407456	0.322157
Ssa#TC104889	CTTCAGCTGGATGAGGATGGCTTCATGGATGCCCAGGATGGATTAGGAGAGGAAGGAGGT	100195324	Coatomer subunit alpha	NC_027313.1	34118829	34135355	0.00907186	0.160877	0.166923
Omy#TC154783	GAGCTGATGGTCTACTCCCATGACAACATCATCTGTGGCATCACCTCAGTGGCGTTCTCC	106566880	Guanine nucleotide-binding protein GI/GS/GT subunit beta-1	NC_027312.1	25120425	25137063	0.00908306	0.280004	0.388049
Ssa#S35516819	TCGCTCTCATTGCACTTATAGTAACATTCTGCTCAGATCAATAAAGGTGATCATTGCTAT	106580834	S100-A1	NC_027301.1	23876497	23878702	0.00909227	-0.322902	-0.394429
Ssa#S48424873	TGCGAGTGTGCACTGGTGTGTTTGGATATGTGCATGTTTTTGTACTTTACTGTACTTGAA	106564152	PREDICTED: hypothetical protein, partial	NC_027300.1	119475434	119562566	0.00912183	-0.0232775	-0.313884
Ssa#STIR01984	TTTACCTTGGGTTGCTGTACCCAACAGAGGGCCAGAAAGTATATGGCTATGTGACAAACT	100196012	trafficking protein particle complex 2-like	NC_027325.1	15365383	15366855	0.00912633	-0.158675	-0.283457
Omy#S34308709	CCCCAAATCGATATCAGTGATTTATTGCTACTTGTGCAGTTTTTAAGGTGCTTGTTTAAA	XR_001325234.1	hypothetical protein	#N/A	#N/A	#N/A	0.00917839	-0.0276024	0.304729
Ssa#DY727620	AAGTACTCCCAGATTGTCAATCTGAAAGGGAAAGGACATGGTCTGTCCATCACTCCACTT	106608196	Cleavage and polyadenylation specificity factor subunit 2	NC_027305.1	76849700	76861566	0.00921026	-0.911057	-0.090816
Omy#S22922262	CTACAGCAGTTAGAGGTCCTGGGCAGAGTGGGTCATCACAATCATATTGATTCTTGTACT	#N/A	Sushi-repeat-containing protein	#N/A	#N/A	#N/A	0.00921401	-0.265209	-0.318425
Ssa#STIR16098	TTTGTACACCTGCTCATCTACCGTGACGGTGAAGTAGTGACATGTCATTCCTTTCTGTTT	106604881	---NA---	NC_027304.1	35556000	35649535	0.00923199	-0.0879333	-0.362819
Ssa#DW538069	ATGGTAACAACTCAGAGAGTATTCAGATGTCAGGGGCCTACATCTTCAGACCTAACACCT	106590633	unnamed protein product	NC_027301.1	57868897	57879454	0.00923903	0.25057	0.326834
Omy#CA379975	TAATGAAGGAGATCAACTTGTTACCTGATAATCTGCTAAAGACTCCATCAGTCCGGTTGG	106586231	PREDICTED: similar to pyruvate dehydrogenase kinase	NC_027324.1	14455619	14458204	0.0092541	0.371249	0.431185
Ssa#S18866511	AGTGTGAAATCAGTTTTACTGTGGGTTGTTTACACTGTACAAGCTCCTATAAATATGCAA	106609179	PREDICTED: im:7159098	NC_027306.1	37367751	37371612	0.00927846	-0.120536	-0.54131
Omy#CA369473	AACCTGGACCAATGGGACCTGCTGGAACCCGAGGAATTAGTGGTGAAATCGGACCTGAGG	#N/A		#N/A	#N/A	#N/A	0.0092805	0.427361	0.527155
Ssa#CB505954	GACGCCATTTTTGGGACACTCCGAATAATCAAAGTAGATGTTTTATTCATTAGGTATCAA	106562536	unnamed protein product	NC_027300.1	1256356	1257981	0.00932407	-0.10589	-0.304856
Ssa#S35565329	TCAGCTCCATGAGCTCAACAACAAGATCAATTTTGCCAAAGAGCTCAGCTTCAAGGAGAC	100286442	Vacuolar protein sorting-associated protein 52 homolog	NC_027313.1	59519615	59522007	0.00933501	-0.402871	-0.196072
Ssa#S35478068	ATCAAGATAGAATGCTACGACTGGGACAGAGATGGAAGCCATGATCTCATAGGAGAGTTC	106575987	Im:7143923 protein	NC_027316.1	33803737	33961218	0.0093468	-0.109248	-0.443431
Ssa#STIR02598	GAGAGGAGAGGATCCTGAGAAACAACCTGAAGAAGTCAAACATTTTATCATTTAAATATC	106593632	NADH dehydrogenase 1 beta subcomplex subunit 8, mitochondrial precursor	NW_012350601.1	12172	13118	0.00935069	0.0358965	-0.332432
Ssa#DW541579	TGTTAATAATGCTGGGATACTTCGGGATCGTTCCTTTGGCAGAACGAGTGATTTGGATTG	106585849	17 beta hydroxysteroid dehydrogenase 4	NC_027323.1	39783117	39796864	0.00938407	0.128037	0.672826
Ssa#STIR00040_4	AAACTGTTGAAGGAAGCTGCGACGAAACACCAGCAGCTCTACCGGCTGGCCATGACTGGA	100136416	carnitine palmitoyltransferase 1a	NW_012349813.1	459	9820	0.00940732	0.0931642	0.674995
Ssa#KSS3501	TTCTACTTGGAGACATATCAGAACTACCAGAACACTTCACAGGACACACTGAGAGAGACA	106561241	CD9 antigen	NC_027309.1	87010034	87031500	0.00940761	-0.193976	-0.270579
Ssa#STIR20895	CTTTTCAGGGTGACTTGGATCTCCTTTTGGATTCACCTTCCTCTTTGACATTAACGTCCA	100195914	annexin a3	NC_027312.1	95561252	95567280	0.00942001	-0.135298	-0.32906
Ssa#S31993774	TGTTTCTTTGCGTTTTCCTCCGTGAATGGGATTTCATGGGAAGATGTTGGGGTCATGACT	106584761	general transcription factor IIH, polypeptide 1, 62kDa	NC_027322.1	45436131	45450277	0.009431	-0.219838	-0.313515
Ssa#STIR04311	TGAAATTAAGTCCGAGTCCATCAAAAAGTTTGAATCCAAGTCAATGGCCGCATTTGAGTG	106567977	translocase of inner mitochondrial membrane 22 homolog	NC_027312.1	73088774	73092089	0.00944208	-0.274079	-0.206624
Ssa#KSS5242	GAACCAGTAGCAGCTGAGACTGTGAAGAACGAGAAACTGGTAAAAGCTGAAATGGTAAAA	106601016	2,3-cyclic-nucleotide 3-phosphodiesterase	NC_027302.1	60009162	60012192	0.00944916	0.0741186	0.610244
Ssa#S48434934	TCATTGTCTTTAGAATGCAATTAGTTTAATCAGGTGTGTTTAGATATAGGGCTGGGGGAC	#N/A	basigin	#N/A	#N/A	#N/A	0.0094717	0.0896611	0.262099
Ssa#S18890046	GCTGTAAACTGCAGGTGTTACTGACTCTCCTCTCCAGATCATGTGATTGTCATATTAATG	106575790	PREDICTED: similar to Vacuolar protein sorting-associated protein 16 homolog (mVPS16)	NC_027316.1	25260892	25261404	0.00948871	0.177114	0.0522306
Ssa#STIR03434	AAGAGTACTTCAACCAGTTCAAAGAGATGGATTTTGCACGAGCAGGAAACAAGGCAGGGA	106565911	mrna turnover protein 4 homolog	NC_027311.1	62640182	62641984	0.00949021	-0.114559	-0.30156
Ssa#STIR24915	TTTAATCTCTAGTGGGCTTTTCAATTGGAGTATAAGAGGTCACTTCTCAGCCCCTCTTCA	106583467	---NA---	NC_027301.1	31154821	31164235	0.00953119	0.116861	0.171383
Omy#S15275191	AACAAGAAGAAGTTGACACCGTTCACAATACAGGAGAATCTGAACCTGGCTCTGAACTCG	106603334	plastin 3	NC_027303.1	44543143	44551099	0.00956575	0.341864	0.478882
Ssa#STIR04868	AAAGTGAAGGACCAGCTAGATGCAGCTAAACCAGAGTCGGTCATTGAAGAAGTGGATTTG	106598619	coiled-coil domain containing 12	NW_012381550.1	289	2427	0.00957444	-0.0796535	-0.314776
Ssa#S31987853	AGAAAAAGAAAATGGGGAGACAGTGTTGCACAAAGCAGCGTCACTGTGTCAGAGGACTAT	106587110	PREDICTED: diacylglycerol kinase, zeta-like	NC_027325.1	9604218	9730804	0.0095809	0.398987	0.325663
Ssa#STIR26159	GTGAGTACATGTTCTGCAGTTATACAGACAGATATGCTTCATTGGTGTATTTTCTGTTTT	#N/A	---NA---	#N/A	#N/A	#N/A	0.00959229	-0.423772	-0.276608
Ssa#S35546100_S	AGAGCATTGAGAGAGCCTCAGGACTGCTCTTTGTACCCAACATTATGAAGAGGACAAACA	106585787	endonuclease G-like	NC_027323.1	32458222	32459576	0.00962777	-0.331493	-0.290256
Ssa#S31974730	TGCACAGTAAACAAAGAGGAGATTTTACGGTACAAAACACTCAACGAGAAAAATCTGAGG	100196043	E2F-associated phosphoprotein	NC_027308.1	34332315	34338848	0.00964257	-0.156737	-0.25822
Ssa#CB510051	CTACATAGGCTCCTTTAAAAAGTTTGTAGAGAGCTACGGGGATGTGACTACACTAGACCT	XR_001321460.1	PREDICTED: similar to cytochrome P450, family 2, subfamily J, polypeptide 25	#N/A	#N/A	#N/A	0.00965027	-0.53204	-0.770954
Ssa#S37959478	GGAACGGGGACCAAACTAATTGTGAAATCAGAGAGAAACATGAGCCATCCTACTACACAA	106569104	T cell receptor alpha	NC_027313.1	20802134	20807118	0.00965199	1.45967	0.0239374
Ssa#TC100168	ACTGGTCCAATTGTTGCAGCAGTTAACCTAATCAAAAGCAGAATGTTTTGTAAATAGTAC	106579123	PREDICTED: similar to CG4699 CG4699-PA	NC_027318.1	57773884	57820523	0.00965355	-0.158062	-0.223019
Ssa#STIR24170	CTATCTGATTCTGGTTTACAGTCAATCACCAAACAAGAGTTGATGTCATCATTTGGTATA	106574720	zincdhhc-type containing 14 isoform 2	NC_027300.1	18538813	18633773	0.00966734	-0.249375	-0.165634
Ssa#S30289390	TGAGCTTGCTTACTCTGTTCAAGCTGTTTTGTATTTGCATCTTAATTGTTCTAACAAGTG	106565587	-	NC_027311.1	55891320	55905672	0.00971346	0.268901	0.179885
Ssa#S35679892	ATCTTTAAAGGTTTGGTTCAACGCTGCACACCAATAAAATACTACTACTCTTCTTTAGCC	106584750	unnamed protein product	NC_027322.1	44444015	44447037	0.00977077	0.33435	0.301643
Ssa#STIR18599	CCCATAATGTGATAAACGATGTGCACTTACCTGCATTGGTCGTTTATTTATATGAACGAA	106582057	---NA---	NC_027320.1	31167742	31177148	0.0097794	0.351266	0.240219
Omy#CR370809	TACAGACATGTGGAGCATTGGAGTCATCTGCTACATATTACTGAGTGGTGAGTCTCCCTT	106601032	unnamed protein product	NC_027302.1	60760842	60778120	0.00979709	0.245047	0.289437
Ssa#S32000063	TAGGGCAAGGCAGAAGGAGTAGTTTACATGTATCTTCAAACTGTTTAATGTACATTGAGA	106560249	finTRIM family, member 11	NC_027309.1	30147473	30150237	0.0098245	-0.406198	-0.215472
Ssa#STIR19568	TGTGATGTTTTTTCACCCCTCAATGATTTAATGGCTTAGAATGTTTAAATGCAGGTCCAT	#N/A	---NA---	#N/A	#N/A	#N/A	0.00987759	-0.365553	-0.272718
Ssa#DY728578	TAGGCCAGCTTTCAGGGGGGAGGGATAAGTGGATGGTAATATGCAGTAATGTTTCTAGAT	100380727	AGAP000003-PA	NC_027314.1	102349984	102352903	0.00990291	0.191754	0.376428
Ssa#STIR16102	GCCGGGTACAGAAATGAAAACAGGGTCTAAAGTTCTCAGCTTTAAATTCTAGGGAAAATG	106613649	daz associated protein 1	NC_027309.1	15542533	15558542	0.00994508	-0.275409	0.0456452
Omy#S27591359	AGACTGGTCTCTCAAAGCAGGTGTATGATGCTAAAGTGAAGGAGGTGAGGAACATCATGA	106567720	PREDICTED: wu:fb15e04 isoform 1	NC_027312.1	67721024	67727108	0.00997991	0.333628	0.131411
Ssa#S30261020	ACTCTTTAATAGAACAGGGATGGTTCTCCATGTCCAAAGCGAGGTATTCGATGGGCAACA	100286731	Coiled-coil domain-containing protein 115	NW_012343474.1	43148	54742	0.0100234	-0.0914321	-0.264824
Ssa#S35515891	TGTTGCATATTGCTCTGGTTTTGAGTGTGTAAGAGATCCTAGTTAGTACTGCAGTACTTT	106562440	Cathepsin H precursor	NC_027310.1	31177911	31183519	0.0100957	-0.345389	-0.214306
Ssa#KSS5037	ACCTCCTCTTATGGGCTTCATGGGCTGGGTTGGATTACATAATGTCTCCTTTTCAATGGA	#N/A	eukaryotic translation initiation factor 4, gamma 2a	#N/A	#N/A	#N/A	0.0101166	-0.909414	0.19725
Ssa#STIR10903	GCTATACAGATAATTAAATTGATGACTTCAGATAAAGTTAGTCAGTATGCCATGGCCACT	100196222	lymphatic vessel endothelial hyaluronan receptor 1	NC_027325.1	18399985	18402208	0.0101818	-0.0518794	-0.726554
Ssa#STIR03061	CCTATGGGTTGAGCCTACTTTTTCCGACATCAAATTGTCCTTTATCTCTAGACCATTGTT	106578582	lyr motif containing 4	NC_027318.1	25235032	25305967	0.0101943	-0.0412168	-0.300606
Ssa#S35664176	ATCTGAGACTGAGGATGCAGAATGACACACTTTTGCACACTGTGGTGGCCAGAAACAAAT	106561070	Proteasome subunit alpha type-1	NC_027309.1	67050925	67063032	0.0102613	-0.0568604	-0.300258
Ssa#S35555087	TATGGCTTTGTGCACTTTGAGACCCAGGAAGCTGCTGAAAGAGCCATTGAGAAAATGAAC	106593394	PABPA_XENLARecName: Full=Polyadenylate-binding protein 1-A; Short=Poly(A)-binding protein 1-A; Short=PABP 1-A; AltName: Full=Cytoplasmic poly(A)-binding protein 1-A; Short=PABP-A; Short=xPABP1-A	NW_012350044.1	1211	7141	0.0102831	0.274382	0.480271
Ssa#S30244677	AGTCCAGACACTCTTTACATGAGAACATGCATCTGATCACAGTCCCAACACAGGTCATCT	100195326	Abhydrolase domain-containing protein 6	NC_027321.1	60595581	60621068	0.0103495	0.258908	0.296341
Ssa#S35474232	AATACAGAAAACCCGCTAGCAGTGGGTCAATATGTGAACAACTGCTCAAATGAGAGGGCT	106560568	unnamed protein product	NC_027300.1	105816356	105844212	0.0103538	-0.260824	-0.43986
Ssa#STIR08800	AGTCTTCGATGTCAAGGGTCATCATTTTCGTAAATCTGCATTTTCCTAACGCAGACCATT	#N/A	elav-like protein 1	#N/A	#N/A	#N/A	0.0103999	-0.239874	-0.0940607
Ssa#S31991812	ACTTGAGTGAGCTGGTCATCCTAGAGAACTCAGACAATGCCATCTGCATCATTAATGACA	100306808	NF-kappa-B-repressing factor	NC_027308.1	51551564	51555774	0.010408	0.238823	0.336839
Ssa#DY703291	GTGCAGAAATGACTGTAGACCTCAATATAGTTAGGCAGGGAGATTTAATTACAAACTTTT	106602757	catenin (cadherin-associated protein), alpha 2	NC_027303.1	21226741	21570845	0.0104141	0.201803	0.859828
Ssa#DW567030	ACGCTGTAACACGTTTCATACTAAGGTATGTTTGTCTGGAGTGTTATCCTTTATTGTGTA	106585049	PREDICTED: hypothetical protein	NC_027323.1	14015962	14061386	0.0104486	0.314967	0.180527
Ssa#S35519376	TGAGAGACTAGAAGCCCAGCTGAAAGCCTGCCATTGCTCTTTCACTTTCTCTAAAGTCAA	XR_001328631.1	Cyclin-G1	#N/A	#N/A	#N/A	0.0104502	0.277109	0.274992
Omy#CX037183	ATTACCTGCAGTACCATGACCAAACACGCTCCACCACTGGGACATCTGGAGGAACCATGC	#N/A	Spsb4a protein	#N/A	#N/A	#N/A	0.0104622	-0.230587	-0.749694
Ssa#S31964240_S	CAAGTCTCAAGGCCATTGCTTGTAAAATGAAGACAAATGCGACAGCTGTCACTTTACTAT	100195638	Syntaxin-7	NC_027305.1	55419651	55425168	0.0104662	-0.174988	-0.126641
Ssa#S35480399	AGCGATCTACTCAGCTAAACTGACCATCAAGATGTCACCAATACAGCTGGGCAGATCATT	100196555	Serine/threonine/tyrosine-interacting protein	NC_027308.1	4003616	4025343	0.0104832	-0.224686	-0.23439
Ssa#STIR04912	ATGGCATCACACAGCTATTCCTCAGTTTATGCTCTCTCTACATTCAACAGATTTTGTTCC	100195795	nol1 nop2 sun domainmember 6	NC_027328.1	11661301	11668922	0.0105327	-0.17501	-0.355535
Ssa#S31994305	TTACAGGAAAAGAAAGGAGGAATGTGGTTATGATGTGTTCTTTGGCTCTGTTCCCCCCAC	106571952	unnamed protein product	NC_027314.1	62220405	62227466	0.010623	0.0860743	0.362575
Ssa#STIR22983	CACAGCAATACGATGACATACTTTACTTGTTTACCTGTTTTACAATGACTCACTATGGTA	106578504	sorting nexin 7	NC_027318.1	14674098	14716482	0.0106524	-0.2834	-0.172355
Ssa#S30297266	TGCTAATGAAGAACAGGAATGAAGTGCAGGCCATTGTGTATGATGAGAATGCGGGAGAAG	100196709	Complement C1q tumor necrosis factor-related protein 4	NC_027325.1	9255148	9264449	0.0106672	0.947665	0.588034
Ssa#DW581624	TATTTAACAAAGAGAACCTGCCCAGCCGCTTTAAATTTCAAGAGTACTGCCCTATGGTGT	100306855	Phosphatidylinositol-5-phosphate 4-kinase type-2 beta	NC_027301.1	46076694	46086174	0.0106742	0.343027	1.00859
Ssa#CL65Contig1	TCGCACTTAACTTGTGTGATTAGAAGTTATTATTTATTGCTGTCGCTCACACTGAACGTT	100306754	C-X-C chemokine receptor type 4	NC_027324.1	10347614	10349042	0.0106831	0.117251	0.23574
Omy#S27591320	TTTCAGTGCTTTGCTGAAAGCTACCAAGAAGAAGAAGAAGCCAGTCGTAGACGAGGAGAA	106579178	myosin binding protein C, fast type	NC_027318.1	55223720	55279136	0.010688	0.252854	0.642607
Ssa#DW565773	ATGGGTATTGGTATCTTCATCTTCATCTGTGCCAATGCCATCCTGCATGAAAACAGGGAC	106571358	PREDICTED: transmembrane protein 200A	NC_027314.1	31241308	31242807	0.0106977	0.0052582	1.08453
Ssa#STIR13689	CTCAGAACTACTGTTGTGCTTACTGTTTCTCTGATATATAGTGTAATATGTGTGATTACC	XR_001326682.1	---NA---	#N/A	#N/A	#N/A	0.0108078	-0.294712	-0.44095
Ssa#S48374912_S	TTACACCCTGGAGAAGAGAGAAACAAACCGCCACCTGTGGACCATTCTTTCAGAAAAAGT	#N/A	0	#N/A	#N/A	#N/A	0.0108353	-0.687416	-0.416236
Ssa#S35505085	CTAAATGGAGAGGTGTGTGAAACTGATGTCATTTCTATAGAGAGTGAAGCCGGAGGAGGT	106580684	LOC555692 protein	NC_027301.1	24182356	24186036	0.0108371	-0.16391	-0.208374
Ssa#S30239602	AACTACAGATATCAAGGTTTCGGGCTACCTGAACCTGGCTGCTGACTTCACACACAATTT	100194742	Zinc transporter SLC39A7	NC_027313.1	59444906	59454451	0.0108662	0.223759	0.439904
Ssa#STIR26175	CTCAAACTACTGCCAGAAGAACAAGAAATGAACACCCTTGGTGGGGAAAGTCGCAATCAA	100196109	phosphatidylcholine transfer protein	NC_027305.1	26661473	26666763	0.0108678	-0.0772324	-0.250032
Ssa#STIR01132	ATATGTTTCTCAGTTTTTGTCTACTGCTGACATTTGTCTTGGGGCTGACCGGGTCCTTTG	100136552	IGF binding protein 5	NC_027324.1	42485134	42495941	0.0108684	-0.0752929	-0.754381
Ssa#S35589006	GAAACCTCTTGTGGGAAAAGAGGAGATTCTCACCAAGCTGGAGACTCTCGAAAAGAAAGA	106588561	DNA-directed RNA polymerase III subunit RPC7-like	NC_027326.1	14765137	14778171	0.0108762	0.0149415	-0.247813
Omy#S23924150	GTGGGTCACATGACGGGTGTGTGTACTGTCTGAACTGTACTGACGGCTCATTGGTGTGGC	106584128	PREDICTED: hypothetical protein LOC570338	NC_027322.1	19830558	19837276	0.0108951	-1.31993	-0.733061
Ssa#S31979342	TTACTAATGCCGTCATCAGCCTGCATGGGAACTGGAAGATCCGATACCTCAGTTTCATAA	106582838	LBP (LPS binding protein)/BPI (bactericidal/permeability-increasing protein)-1	NC_027321.1	12694217	12698199	0.0108995	0.0407963	-0.287319
Omy#CX035693	AATCTGCTGTTGAATACCTTCTTCAATATTGACGTACCTGACTGCCCCTACTCTTGGCAC	#N/A	PREDICTED: similar to 6-phosphogluconate dehydrogenase, decarboxylating	#N/A	#N/A	#N/A	0.0109358	-0.773473	-2.47567
Ssa#TC110669	GTGGGATTCTTTGTACAGCATTTGAATGGTGATGGGTTTTTAGGATCAGCTAAATACTCA	#N/A	Succinate dehydrogenase iron-sulfur subunit, mitochondrial precursor	#N/A	#N/A	#N/A	0.0109954	-0.0730627	-0.301296
Ssa#S30277046	TACCAAACACATGACGTTGCTGAAAGCCTACCTGAACAAAGGAGAGCAGGAGTACTACAA	106589603	Choline transporter-like protein 2	NC_027301.1	54629355	54641275	0.0110196	0.62556	0.628467
Ssa#S31994242	GGGAGTTGTTTTGAGTGATGAATCCAAGGATTTTGAAATAAATGCATATGTTTGTGGAAC	106565084	hypothetical protein LOC100009651	NC_027300.1	121997999	122001525	0.0110351	-0.396822	-0.339086
Ssa#STIR12574	TGTTAGTGGCAGACCCTTACCTGCAGCTAAGAACAGACAATATAAGTAGGCTAAAGCTGC	106605434	---NA---	NC_027304.1	59626648	59631270	0.011063	-0.475474	-0.908876
Ssa#TC112457	TATCATGTCTCTATACATCCTGGTACTCCTCTGTATCCTTGGCCTCTGTTTAGCAGTGTC	106607810	scavenger receptor class A, member 5	NC_027305.1	58733253	58771957	0.0110901	-0.31966	-0.159918
Ssa#CK878136	AGTACCTGAAATACCTGACCAAGAAGTACCTGAAGAAGAACAACCTCCGTGATTGGTTGA	100196340	Ribosomal protein L22-like 1	NC_027328.1	27709272	27712020	0.0111043	-0.0825038	-0.285738
Ssa#TC102009	AGGATCACTCTATTGATAGATATTATACTGCATTCATGGGATATTATGGGCTGTCTTAGT	106610658	unnamed protein product	NC_027308.1	7067279	7155241	0.0111247	0.0511765	0.59459
Ssa#STIR22701	TTTGTCTCATCTTTAGGGCTGACCTGTGTATGTTCGTTGAGGTTATCTCATACAGTGGGC	#N/A	---NA---	#N/A	#N/A	#N/A	0.0111327	-0.0457754	-0.251735
Ssa#S30295510	ACCTTTCGGGATGTTACGAAGTCAGCTCACCATCGTCCTCAAACCCTGTCTTATAAGAAT	106571158	EF-hand domain (C-terminal) containing 1	NC_027314.1	22258045	22274208	0.0111629	1.64221	0.479195
Ssa#STIR10735	AGGGAATGGTTCCATATGTAACTCTCTAAATCACTGCTGTTCTCTTCTACTCCCTCCTTT	106613977	---NA---	NC_027309.1	28977137	28990903	0.0111977	0.210315	0.397479
Ssa#STIR22858	ACTTTGAGCAATTTGGCAAGATTGAAGTAATTGACATTATGACTGACCGCAACAGTGGCA	106572585	heterogeneous nuclear ribonucleoprotein a1	NC_027314.1	88327924	88331046	0.0112049	0.291818	0.188916
Ssa#DW581743	ACTTCATAAAGCAGCAAGGAGGTTTCTGGAAGTTTCCTCAAGGATTCTTCTGAGGCCTCT	100380431	SERAC1	NC_027305.1	67189513	67199543	0.0112733	0.762957	1.28662
Ssa#S48413367_S	GTTCATGCCGATTTTGTTATTGACGTGTGGTTTTCATATGGTGTATTTGACACTTTGTTT	106602501	Oocyte zinc finger protein XlCOF20	NC_027303.1	14628133	14629422	0.0112995	-0.575658	-0.00611782
Ssa#STIR11631	AATAAATGTTTGGTCTGGAGATTTGTTTTGTCTAACAAAAAGGATCCCCTCCCCTTTTTT	#N/A	eukaryotic translation initiation factorx-chromosomal	#N/A	#N/A	#N/A	0.0113518	-0.0361104	-0.311217
Ssa#STIR07965	TGTAAGCAACAAAGGTCAGTCTATCGGCTAAGAGAAGGATATATCTGCCTGCAAGAGGAG	106562430	nicotinamide riboside kinase 2	NC_027310.1	30405942	30408221	0.0113555	-0.126384	-0.174062
Ssa#EG827194	ATCATGAAATGGCTCTGATCCGTTTGCTTCTTTTCAGGGGTCAGTTTGTCTCAACTTTCT	#N/A	Proactivator polypeptide precursor	#N/A	#N/A	#N/A	0.0113866	-0.279146	-0.347314
Ssa#DY706461	TCCAGGAACTTGCAGGTGCAGGGTACAAAAAGTACAGCATGGTTCTACATTGATAAAAAA	106574873	nuclear factor of kappa light polypeptide gene enhancer in B-cells inhibitor, zeta	NC_027315.1	79976820	79988064	0.0114471	-0.190706	-0.380653
Ssa#S35558972	ACATCAAAGGGGAAAGAGCTGCCACAGAGAACCAAGCCTAAGATGACAACTGACAAAGTT	106567942	PREDICTED: wu:fd16g01	NC_027312.1	75536161	75539227	0.0114777	0.346829	0.450901
Ssa#DY700156	TATTCGTTCATATCAGACAGACTTTTCCTCTGTGCTTCCACGTAGCCTGGTTAGTCCAGA	106561256	unnamed protein product	NC_027300.1	108843654	108990970	0.0115948	-0.0696302	-1.94144
Ssa#DW181724	GGTCTAGCTAAGCAAAGAACAGCAAAACTACCTTACAATTAGCATTTTGCCTTTGAAAAT	#N/A	-	#N/A	#N/A	#N/A	0.0116123	0.233416	0.18
Ssa#S48402677	GGGAGTTTTCCAACATTCATTAACAACGTCAATGTATCTTTTTCCTCCCGCTTGTTTTTT	100380856	TOX high mobility group box family member 2	NC_027314.1	69289627	69426079	0.0116187	-0.482548	-0.520936
Ssa#S31986604	TGGGCGCCATCATGATTGACCCAGTCATTGGAACTGTTGGCTTTGGGTCCGGACTTCACG	106613766	Elongation factor 2	NC_027309.1	19879426	19885151	0.0116493	0.256281	0.415909
Ssa#TC76740	AAATTCCATCGGGAAATCTCTGTGCTCTGTAAGCAGCTGTATGAAGTGATGACCAAGCTG	106568639	amphiphysin	NC_027313.1	3710310	3843988	0.0116852	0.829179	0.464418
Ssa#S35498311	ATCTGAATCAATGGGAGTGAATGGACCAGTCAAAGCCTTGGATATTGCTTGCATGACTTT	106587995	Transcription initiation factor IIA gamma chain	NC_027325.1	42687024	42690430	0.0117435	-0.197722	-0.250754
Ssa#S30269802	ATGCTAGGATACCACTTTGAATGAAGCAATGTATTTAACATGTATTCCCCTTAGTGGTAT	106577217	Eukaryotic translation initiation factor 4E-binding protein 2	NC_027317.1	27314035	27320021	0.0117827	0.342839	0.331051
Omy#S34425848	GGTAGTACCTGTATTGGTTGTTTTTTACTCTCTACAAAAGCAGCCATATCTTTATAATGG	#N/A	CRYD_DANRERecName: Full=Cryptochrome DASH; AltName: Full=Protein CRY-DASH; Short=zCRY-DASH	#N/A	#N/A	#N/A	0.0118122	-0.452244	-0.853525
Ssa#AJ424289	TTGGCATTACTTCTCATGTATTGAACCAGCAACATGTTTTGTTTCATGTTAAGTTTGGAC	106613732	unnamed protein product	NC_027309.1	18547263	18553901	0.0118302	0.10695	0.170197
Ssa#BF228543	TCTGCTGTGTTGACTTCAGCCTTGACGAACTAAATGGGGACAAAAGTTGGAGATTGAACC	106605521	PREDICTED: similar to transmembrane protein 158	NC_027304.1	63708608	63709303	0.0118338	0.887261	0.145687
Ssa#EG940505	TTATATGGGTGGGATGGCATTTCAGCATTGCAGTTTCAAGCAATACATAATGGTTAAATT	106609153	Metalloproteinase inhibitor 3 precursor	NC_027306.1	33618659	33635184	0.011844	-0.0320951	0.438107
Ssa#S31982840	CTTCAATAAAAGGAATATCTTGCCCTACGTCAACAAGACCTACTTGGAACAATGTGTATT	100195175	P2X purinoceptor 4	NC_027300.1	145822155	145842430	0.0118481	0.103173	0.412745
Ssa#S31997888	AATGAGCAAGTTAGGCTGTAGTCAGTACAGAGAGTGCGGCCATATTTACTGCAACGAATG	XR_001323729.1	E3 ubiquitin-protein ligase RNF14	#N/A	#N/A	#N/A	0.0118771	-0.56985	-0.20541
Ssa#DW537381	ACTTTTTCGCTTCAAACAAAAATAGGAATGCCGTTTTAAAGACTGGTGGAAACCCTTGCC	XR_001324797.1	hypothetical protein LOC406569	#N/A	#N/A	#N/A	0.0118809	0.11675	0.169945
Ssa#S48374809_S	TTGAGGTTATGAATGGAGATGATAACTGGCAGGAACGGATGAGTTCCAAGAACATGCAGT	#N/A	0	#N/A	#N/A	#N/A	0.011888	-1.64283	-0.300742
Omy#S15272923	GTTTGTTTTTACTATTGTGGGTGAAAGTGTTCACCATTTCAGGCATACTAGTTGTGAGCT	106564835	endoplasmic reticulum oxidoreductin 1-Lbeta	NC_027311.1	26927647	26957715	0.0119296	0.365723	0.783904
Ssa#S48404575	AGACCTAGGTTGAAATATGTGTGTATGTGTGTGTGTGATTGAGCCCGTTTGGAGTGTCAG	#N/A	N-acylglucosamine 2-epimerase	#N/A	#N/A	#N/A	0.0119684	0.301647	0.221694
Ssa#S37959160	CAGGCACAAAAGTAATAGTTAACTCAAGAGAGAAACATGAGCCATCGTACTACACAAGCC	106569062	T cell receptor alpha	NC_027313.1	21148032	21171203	0.0119864	0.0790191	-1.4303
Ssa#STIR04359	AAGAGTCAACAATAGAGAGAGGTGACTGGTGATGGAAAGTTGATAGCGAAATGCGTGATG	106588813	fatty acid-bindingheart	NC_027326.1	24806657	24807797	0.0119876	-0.110811	-0.204108
Ssa#S30272020	GTCAGTCTTTTAAAGCTGCAATATGTCACTTTTTGGCAACCTGACAAAATTCACATAGAA	#N/A	60S ribosomal protein L11	#N/A	#N/A	#N/A	0.0119951	-0.219003	-0.324933
Ssa#S30239733	AATTCAGAGAACATGGGCATCTATGATGACATTGATGCTGACGTGCTGAGGAACTACCAG	100194592	ATP synthase subunit gamma, mitochondrial precursor	NC_027306.1	39740045	39743689	0.0120104	0.195785	0.0275664
Ssa#STIR20624	TTACACGACATGCTCTACACGTCTTAGTTGTTTTCCAATTCACTTCTGATTAACTCTGTA	106604924	jumonji domain containing 1b	NC_027304.1	39384650	39406775	0.0120141	-0.19033	-0.235145
Ssa#STIR04578	CATGTGGGAGCTTTCAGCTATGAATGTAGCCACATTTCTCAGTACATTAAACGACAATGA	#N/A	fatty acid-bindingheart	#N/A	#N/A	#N/A	0.0120868	-0.260597	-0.38231
Ssa#STIR18250	GTTTGGTTTTGAATGAAGGCCTGTTCAGAACCTGTCTAACACACAATTACTTTGAATAAA	XR_001321749.1	---NA---	#N/A	#N/A	#N/A	0.0121133	-0.237813	-0.0442784
Ssa#STIR18033	AATGTGCCAATAAGCAGCAATCGGCAAGAATGTGAACAACTTTTCCAGTGGTTGGTAGCA	106577588	---NA---	NC_027317.1	49240437	49249336	0.0121424	-0.589974	-0.226215
Ssa#TC65507	TTACTCACGCAATGAAACTGATATCTGCAGAGATCGAAAGGATTCAGAAAGGAGAGTCAA	106581236	unnamed protein product	NC_027300.1	21700519	21709076	0.0122156	0.0589619	0.487594
Ssa#S32011560	TGACTGGGAAGAGGGTACATCACAAAGACTGAGAGTTATGAAAAAATAGATTTGCAGTGT	106607131	Nucleolar protein 12	NC_027305.1	34111166	34113311	0.0122935	-0.0157697	-0.286338
Ssa#S35687614	CCACGACGTTGTACACAACGTTTTGTTTGCAAATGTTTTGGTAATCGTTTTGCATAATAA	#N/A	hypothetical protein LOC555790	#N/A	#N/A	#N/A	0.0123083	-0.225941	-0.338727
Ssa#STIR00003_4	TAATGGCAGACCAAAGAATGGACATTACCTCTACGATGAATGAGTTCATGTCCCCCAGCT	106561455	aryl hydrocarbon receptor nuclear translocator-like	NC_027309.1	99088660	99119807	0.0123285	0.245469	0.329992
Ssa#S35533491	CATGGGAGATTGTCTTTCATGTAGGGCATTGACAGGCTATGTAAATATAAATCTCTTGGA	106606611	28S ribosomal protein S7, mitochondrial precursor	NC_027305.1	15577201	15581403	0.0123302	-0.0219886	-0.27608
Ssa#S18889834	GCTGGGTTAGACAGAAACGCTCTGTATGTATAAAAAAGTTGAACTATTTTTGTGCAACTC	100195298	Probable ATP-dependent RNA helicase DDX41	NW_012360508.1	1143	6033	0.0123322	0.123791	0.16633
Ssa#CK896522	TATTTGAAGTAGTGCGTCTCATCTATACATTTGTCCTTTCCTCCTGGTCTCCCCCTACAG	#N/A	-	#N/A	#N/A	#N/A	0.0123343	-0.27611	-0.40118
Omy#S34424834	AGTTTGAGAACGTTGTCCATAACGATAACAATTCTGTCCAAGCAGCCAAGAGAGCCTTGC	106587013	PREDICTED: hypothetical protein LOC325248 isoform 1	NC_027325.1	1251880	1324010	0.0123502	-0.259028	-0.722567
Ssa#S19100003	ATAACTGCTTATGTCTCCCAGGACTGTACAGTTTACAGTGCTGATGTCATCGATAGCCAC	106560482	unnamed protein product	NC_027309.1	42955980	42965358	0.0123556	-0.408257	-0.301061
Omy#CA383673	ATGTCCAGTATTCATCATGCTTGTGTGCCAATGGACGAAAGACCTTCAGTTGGACAATGG	106600356	PREDICTED: wu:fb68b01	NW_012572218.1	11	991	0.0123564	0.294862	0.361991
Omy#AB011387	AGCTGAGATGTACAACAATATCCTGAACAAGCCTCTTGTACTGAAGCCCAACGTGTCCAA	106570356	Serine/threonine-protein kinase Sgk1	NC_027313.1	71744347	71748749	0.012398	0.722418	0.222007
Ssa#TC84748	AATAACCAGCAGCAGTAGAGACGGAAACCTTTGATTCTACTAAAATGTGGCAGCCAGCGA	#N/A	PREDICTED: similar to CG8312-PA, isoform A	#N/A	#N/A	#N/A	0.0124089	0.454091	0.388096
Ssa#S31995735	TTACTGCACATATCCACATGAGTGTTTGGCCAAATGTTGCTGCCTTTTGTTGCTGCCTTT	106611295	coiled-coil domain containing 28A	NC_027308.1	39271336	39279295	0.0124189	-0.0391631	-0.298583
Ssa#TC96127	AGTGATGTCTATAGTAGCAGTAGGCTCTCCGATGAGATCAAGAATCACAAAGTCCTGTGG	100286452	Arsenite methyltransferase	NC_027311.1	15952097	15959639	0.0124194	0.339953	0.223747
Ssa#DW537605	CTTACTTTCAAATGAGCAACTGATTTAGCCTGTCATACCATACCGGATGTGTACACTCTC	106605646	PREDICTED: frizzled homolog 6 (Drosophila) isoform 2	NC_027304.1	65531778	65544811	0.0124693	0.2671	0.230305
Ssa#STIR24321	ACCTACTCTGGAAGAGCATTATAACGGGATTGATTTTGACTGCGAGCTGCGTTTGCTGAT	106562047	heterogeneous nuclear ribonucleoprotein k	NC_027300.1	113649648	113657805	0.0125464	0.2345	0.338832
Ssa#DW570653	TTATTTCTCTTGACTGATCACACGGACACCTCTCACTCACTAGGGTGTTGAGACTATGAG	106594910	novel protein similar to human RNA binding motif protein 25 (RBM25, zgc:56208)	NW_012354014.1	6844	9852	0.0125625	-1.65004	-0.141214
Ssa#S30292522	TGTTAACAGGACATTGTGACAAATCTGTACTTATAAAGACCTGTACCATTCTAGCCAATG	106613487	Profilin-2	NC_027309.1	7886653	7891004	0.0125732	0.162583	0.337149
Ssa#CK886478	AAGGTCATCACTAACTTGGTAAAGATGGTGAAGGCTCGTGACATCAGACGACCATTCTGT	106578613	novel protein (zgc:63649)	NC_027318.1	26406560	26450633	0.0125867	0.831827	1.30473
Omy#S34309870	CACAACATTTTGTTGAGCCTGTATTTTCTGAGACAGAAACTGGTGAACATTTTGGATAAA	106572818	nuclear oncoprotein skia	NC_027314.1	95410587	95503423	0.0125948	-0.657097	-0.494555
Ssa#S35706887	TGCTATGATTTTGACTTCTCTCACTGGCCGGCAGACTTTAGCTGGGAAGAAGTTAGCAAT	106579779	HLA-B associated transcript 5, like	NC_027301.1	19665176	19681996	0.0126164	0.21867	0.385959
Ssa#S35693739	ATTCAGTGAAACAACAAGGTACAGGACAGACAGGGTGTTGTGGTTACTGTAGAAGCTGTG	#N/A	NADH dehydrogenase iron-sulfur protein 6, mitochondrial precursor	#N/A	#N/A	#N/A	0.0126204	-0.19854	-0.221615
Ssa#S31968111	GTCACAGCAAAGGTGTCCGTTATGCCTGCCTGTAAATTTCAGGTCATGATCCAGAAAATG	106572232	Trafficking protein particle complex subunit 6B	NC_027314.1	65255857	65257721	0.0126204	-0.1613	-0.310742
Ssa#STIR00150_2	TTAAACAGGTTTGAAAAGTATTTGGCCATCAAATGGCACTGATCAGAACAATATGTGAAC	100192340	---NA---	NC_027327.1	27247314	27256171	0.012679	0.147979	0.486735
Ssa#S35673684	ACCGGAGTCAAAAGCATTACCACTCTGGCATTTAAGTTCTTGTTGTGTACTGTATATGTA	106609716	unnamed protein product	NC_027306.1	52655424	52664265	0.0126842	-0.0683627	-0.289766
Ssa#CL110Ctg1	AAACTTGTAGATGAAGCATACAAGTACTCCAGAGAAAAGAGTCTGGAGAGAGTGCGTGGG	100380666	myeloperoxidase	NC_027310.1	72381867	72386080	0.0127166	-0.0107445	1.70228
Ssa#S30295131	TCTAATTCATACAGCAACTTCCAGCGTTGCAAGTCACAGCTCACCCCGGAAAAGGATTTA	100196045	phospholipase C beta 3	NW_012395328.1	1988	2087	0.0127198	-0.0163858	-0.387984
Ssa#S35688088	AACAGTTGGTTTGACCTTTGACATGTAAACCATTTCTACCATGTAGTGGAACTACACTTT	106590312	U6 snRNA-associated Sm-like protein LSm5	NC_027328.1	17465239	17473593	0.0127329	-0.132883	-0.403515
Omy#BX083808	AAGGCATTCAGAAGAAAGTGATCAGTCCTGGCAAAGGAGATCTGTCAACGTTTCCTGATG	100195031	AH receptor-interacting protein	NC_027303.1	19589831	19595135	0.0127528	0.199967	0.214012
Omy#BX298097	ATAAAAGGAAGAAGGCATTCATTGACAAGAAGAAAGCGGTGACCTTCCACCTGGTCCACA	106587453	LTV1-like	NC_027301.1	46937241	46947630	0.0127557	0.175178	0.234296
Ssa#S35493802	TATGCTGATGGAATGTTTGTAGCTAGCCTATGTGCATAAAATAAAGAATTCTTCCATCTC	XR_001319920.1	unnamed protein product	#N/A	#N/A	#N/A	0.0127657	-0.104022	-0.553403
Ssa#KSS4353	GTGACTGGAGAGGAGAATCTACGGTATGTAACTGTATAAATATTACTGTTAGATCATTTG	106576859	LIM-domain binding factor 1a	NC_027317.1	4343845	4380599	0.0127802	0.0818176	0.50118
Ssa#STIR02861	ACAGGTAGGCCTAAATTGGACATGCTAGAGAATCAAAGTATTTGGTTGCAATACTGCTTT	106580948	translocase of inner mitochondrial membrane 8 homolog b	NC_027319.1	52102407	52103659	0.0127893	-0.135159	-0.289657
Ssa#STIR00027_3	TTGTTGTCTAGACATTACTATGACTTGATTGTGTATCCTGTGGGACCTTTTTAACTATGT	100194892		NC_027323.1	10189766	10193529	0.0128779	0.00869155	0.443459
Ssa#DW576318	TGACTTCTATATCATGGATGGGCTTCTCTGTGAGAACAACGCAGCGTATTGTTACGAAGG	106613909	ADAM metallopeptidase domain 9	NC_027300.1	102053898	102070934	0.0129507	0.0403416	0.519038
Ssa#S30285396	TTGCCCAAGTTGATTCCCTTTGCAAATCAGAACAGACTGGATGGTTGAAGAAGTATGGTT	101448045	Transmembrane protein 18	NC_027305.1	67362936	67364125	0.0129989	-0.16572	-0.166875
Omy#S18101978	GAATATATTTGGCACTTTGTTACCCCATCTTTGTGTTGCACCTTGGTAAATTGCTTTTCC	#N/A	PREDICTED: similar to Mad2 gene product	#N/A	#N/A	#N/A	0.0130026	0.261739	0.554943
Ssa#S31985715	GTGTTACAGGTTACAACTCCCTTCATATTACCGCATTAACCCCTCGTTTCATGTGTCTCT	100380853	Retrotransposable element Tf2 155 kDa protein type 3	NC_027308.1	6664312	6666018	0.0130097	0.576311	0.141589
Ssa#STIR14292	CTGGGTAGTTTCATTTAACAGACACTGCTGGCTAATATCGATGTATATAAAGTGCATTAC	#N/A	---NA---	#N/A	#N/A	#N/A	0.0130589	-0.129324	-0.117645
Ssa#STIR04306	CTAGATGTACAACAGCCTACTAGGCAGCCTGTCACCCCTCAAATAAAAGGATCATACAGT	106587568	ss18-like protein 2	NC_027325.1	29074144	29089557	0.0130753	0.0581233	0.177979
Ssa#S35495349_S	CAGACCGTAGTAGTGGCCTTCCAGGGAAAGAGGATCAAATTTGATGATTGAGCTAAGGCT	106589067	PREDICTED: serum response factor binding protein 1	NC_027326.1	37688993	37692562	0.0131301	-0.17173	-0.296702
Ssa#STIR09610	GGAAATGAACCTGTAGCCATATTACTTCAACAGTATTTGACATGAGATCCTCTCTAATAT	XR_001322740.1	---NA---	#N/A	#N/A	#N/A	0.0131358	-0.387203	-0.0565509
Ssa#STIR13626	TTCTGGACAGGAATCTGGCAGAGAATATTTCTCGTGTGCTTTACCCCAACGATAACTTCT	106611459	Pygl protein	NC_027308.1	46718139	46741969	0.0132323	0.391349	0.352133
Ssa#S37959138	CAGGAACTAAATTGATAATTGAAATAAGAGAGAAACATGAGCCATCCTACTACACAAGCC	106569104	T cell receptor alpha	NC_027313.1	20802134	20807118	0.0132436	-0.350735	-0.36663
Ssa#S31984057	TTGCGACTTGGTCTTAAATGATTTATTTGGTTTCAGTTGCCCAGAAAGACTCTACTGTAT	106589849	Splicing factor, arginine/serine-rich 2	NC_027327.1	28937238	28938807	0.0132883	-0.138129	-0.164546
Ssa#KSS3496_S	TAAAGCCACTATTTCAGATTGACTAATGAGGTTGGGTTGTATGATAACTATGCCCAATAC	106585569	CHMP7	NC_027323.1	20343415	20346276	0.0132963	0.0583704	0.114258
Ssa#S35492453	AATGCTAAATAATCATACCCAATATAAAGTCTGGATCTGGGAGGTCACATAGAAGATTGT	106566397	Hepatitis B virus X-interacting protein	NC_027312.1	6043686	6051780	0.0132981	-0.151107	-0.296374
Ssa#STIR12267	CCAGTTTCTACCCACAACATATGTTAAAGGTTCTTTAAGTGATTGTTGTACTCAAGATTG	#N/A	---NA---	#N/A	#N/A	#N/A	0.0133182	-0.297786	-0.126236
Ssa#TC94105	CACACATCCTGCCTGCTATTCATTACTTCATTAGCTGTTTTAGAATTGTTCATGTTTCTG	106605963	unnamed protein product	NC_027304.1	73509050	73511107	0.0133396	0.442611	0.106156
Ssa#CK877988	GGCTTTACTTGGCACATTGCTTTATAATGAATACTACTCGTTGGATGCTTTAAAGATTCA	106565542	Glutamine synthetase	NC_027300.1	124780243	124791818	0.0133401	-0.182422	-0.326912
Ssa#STIR22669	AGCATTATAACGGGATTGATTTTGACTGCGAGCTGCGTTTGCTGATCCATCAGAGTTTGG	XR_001320268.1	heterogeneous nuclear ribonucleoprotein k	#N/A	#N/A	#N/A	0.0133464	0.159962	0.196401
Ssa#S31984662	AGTACATCAAAGAGAAATACCCACAGCTTCAGGTCATTGGAGGCAATGTGGTAACTGCAG	100196657	PREDICTED: inosine monophosphate dehydrogenase 2	NC_027314.1	63633926	63642941	0.0133597	0.504394	0.160785
Ssa#STIR18597	TATTTTGTCAAAGCGAGCGCACAGTGTTGAACACAACTGGACTATGGTTGGTTGCAGTCT	106587674	anti-apoptotic protein nr13	NC_027325.1	33514593	33518419	0.0134943	-0.208868	-0.139602
Ssa#S32007191	GGACAATTCCATCCTGGTCTTCATCAATCAATCACATTTATTTATAAAGCCCTTCTTACA	106603512	Mitochondrial import inner membrane translocase subunit Tim22	NC_027303.1	51438346	51440198	0.0134992	-0.16282	-0.306987
Ssa#STIR00079_4	AACTTATATGGTGTGCTGCGAGAAGAATGGGGACCAAAAAGCAGTTTCTGCCAAACCACT	100196379	interleukin-18 precursor	NC_027319.1	52087586	52090268	0.013502	-0.1403	-0.376313
Omy#CU068001	GCAGCCATGTGGGATATTTGATTCAGAAATAAAGTATAAATGATTGCCGATTAATGCTAG	#N/A	claudin 5c	#N/A	#N/A	#N/A	0.0135051	-0.566835	-1.41562
Ssa#S35479112	AGGCACCACAGATGTACATTCATTATATCCATTTTGAAGACCATAACAAGCTAGGATGAA	100286604	DNA-directed RNA polymerase II subunit RPB4	NC_027319.1	54384658	54386687	0.0135304	-0.0399468	-0.150725
Ssa#STIR10531	TACCTTTCAACTCATTTCTACGAATTAGACATAACGAGCGAACATGCACTACCACTAACC	106590399	---NA---	NC_027328.1	25312460	25335916	0.0135351	0.215114	0.813831
Ssa#TC75887_S	ATGCACTGGATACACGGTACAGGGTTTTTTCCTTTATCAAAGGGGAGCTTATGTGGCAGA	#N/A	host cell factor C1b	#N/A	#N/A	#N/A	0.0135579	-0.197041	-0.174464
Ssa#STIR25800	TGACTATAGAAATGCACAGCTCACCATATCGCTTGAGGAAGAGTCTGGTGCCCATTTAGA	106605753	tcf3fusion partner	NC_027304.1	69050098	69052524	0.0135859	0.0936356	-0.404506
Ssa#S35591171	CGTAGATAGCCTTATCTAAGGCTGATGTAATTGTTGTATATCTGTTGTATGTTGTCTTCA	106567817	PREDICTED: hypothetical protein	NC_027312.1	80078853	80081801	0.0136009	-0.120026	-0.0826707
Ssa#STIR13839	GTAATTCATTGGTTAAAGGGTGAATGGGTGTGTGCTTGCCCTAGAGAGAGAGAGAGTTCA	100195877	coiled-coil-helix-coiled-coil-helix domain containing 8	NC_027303.1	79327258	79327512	0.0136658	-0.0964668	-0.270894
Ssa#STIR08644	GAACTGTCACTGTTTACAGGGATTTCAGTAGCAATCTATAGTGTGTATGACTCACCTACA	100196842	20s rrnahomolog	NC_027312.1	10631807	10633097	0.0136954	-0.131545	-0.153456
Ssa#KSSb2346	AATGTGTGCCATTTCTGTCCATCACCCACATACTGATGCACCCCTTTGCTTTTTTGTTTC	106601101	ubiquitin-conjugating enzyme E2I	NC_027302.1	62956832	62967114	0.0136983	-0.1262	-0.145055
Omy#S34425193	GAAGTTTCATAGCAAGAACAACTGGTTATTGATATCTTGGCACACTGTTTCAGCTTTACT	106569473	novel protein similar to caspase 8 (casp8)	NC_027313.1	35614942	35617201	0.0137158	-0.254325	-0.148359
Ssa#TC112371	CTGGTGAGTGCAGGCAATCATTTCCCCCATAGTCTTAATTTTGCTTAATAATCAATATTT	#N/A	transposase	#N/A	#N/A	#N/A	0.013728	-0.368988	-0.121755
Ssa#STIR22112	CCCTTGTGGACCAATCACATAACTCAGAACATGGTATGTGATCTTTTATTGTACAATAAA	#N/A	---NA---	#N/A	#N/A	#N/A	0.0137691	0.185568	0.0534542
Ssa#S18836083	ATAGACGACAACATGTTTGTCTGGAGCCAGCAAGTACCAGGAAAATGTGTCTTTGGGATG	#N/A	unnamed protein product	#N/A	#N/A	#N/A	0.013777	-0.321534	-0.232472
Ssa#S30239924	CAATTATTATCCAGGACTGCATGTGGAGTAGTTTCTCAGCCAGTCAGCACTTGGAGAAAG	100196102	L-Myc-1b	NC_027308.1	18701834	18703455	0.0138016	0.25867	0.0750438
Ssa#S35487366	CACCAATACATAGACCCACATGCCTTCTGTTCAATCATCACAAATAATATTAAGTGTTGA	106577013	novel protein (zgc:162162)	NC_027317.1	18585835	18586496	0.0138177	-0.149729	-0.292399
Ssa#STIR18235	GAATTGGCAGTGGCGTTAAATTACATGAATACATTCCCTCCATAAATGGAAACTAATTGT	#N/A	---NA---	#N/A	#N/A	#N/A	0.0138226	-0.215363	-0.336631
Ssa#S35550370	CTGTTCTCACTGAAAACATCTGTCTTCAACTGTTTTTCAGGGGATTTCCATATACAAAAC	100195547	Leukocyte surface antigen CD53	NC_027323.1	8683206	8685669	0.0138295	-0.128069	-0.161973
Ssa#STIR20223	ATTCCATGCAGAAAAACAATGTATAAAACAAGTCCTGCCTGTAAATGGAGGTGTTTTGTG	XR_001322313.1	---NA---	#N/A	#N/A	#N/A	0.0138757	0.528791	0.153428
Ssa#KSS155	ACCGTGTTGTCGATTGCATCAAAGTTATCCTGGAGTTGGTATCTGAGGCTCCTATCAAAG	XR_001320268.1	Heterogeneous nuclear ribonucleoprotein K	#N/A	#N/A	#N/A	0.0138826	0.206453	0.26213
Ssa#STIR22403	CTGCTAGCAAAGTGATACCTGTTTTCAAATACAGAAAAATCAGCGGGAAAATGTAATGTA	100195351	nuclear factor of kappa light polypeptide gene enhancer in b-cellsepsilon	NC_027305.1	48279879	48290135	0.0139287	0.210212	0.113054
Ssa#STIR25400	GCTGCTTAAGATTTAGCTGAAACTCCTATCAGTGTTTTATTCGGAGAGCCATTTGTCGTG	#N/A	---NA---	#N/A	#N/A	#N/A	0.0139469	-0.267679	-0.11704
Ssa#S35582388	CATGTCAGACGTTTACCCCCTTTTTTCAATGGAAATCTTTGAATACAGATGTCGTTTTTT	106594233	unnamed protein product	NC_027300.1	25622794	25655568	0.01395	-0.111273	-0.18685
Ssa#S32001695	GGTGTGTGCTTGTGTGAACTTCAATTCCCCTCTTTACTCATATAATGTTCCCATCTTGCA	106601338	Thioredoxin, mitochondrial precursor	NC_027302.1	68605424	68609200	0.0139516	-0.206804	-0.202974
Ssa#STIR20636	TTTGGGGTGTTAGAAATGCGCCTAAAGGATCACTGCTGGAGTTGAAGGAAGATGAAACGA	106607509	---NA---	NC_027305.1	39777541	39796053	0.0139665	-0.271755	-0.34231
Ssa#NP9934198	CAGGCACAGAAGTAGTAGTTAACTCAAGAGAGAAACATGAGCCATCCTACTACACAAGCC	106569062	T cell receptor alpha	NC_027313.1	21148032	21171203	0.0140111	-0.392024	-0.171084
Ssa#S35454920	CGTTTTACTTTGTATGGGGCAATCTCAACTTGAACCGTCCCGGTTTATCTTTTCAGATGG	#N/A	60S ribosomal protein L31	#N/A	#N/A	#N/A	0.0140257	0.0284717	-0.693651
Ssa#S35562259	CAAAGATATATTCTTAGATATCCTGATGGAGCTGGAGCCATTCCTAATCAGGGACCTGAA	106582385	Apoptosis-associated speck-like protein containing a CARD	NC_027301.1	26718405	26720423	0.0140414	-0.328352	-0.273544
Ssa#STIR24786	CTGGTTGACTGTGACTTGGTGATTATGTTTAGGTTTACTGTACATTGTCCCCATTAAATA	#N/A	arginine vasopressin receptor 1a	#N/A	#N/A	#N/A	0.0140484	0.227131	0.376005
Ssa#S30281250	TCATTGCCAAATCTGACGCTATCTCCAAGAGCGAGCTGACCAAGTTCAAGATCAAGATCA	106611514	septin 6	NC_027308.1	51560604	51585703	0.0140553	0.400807	0.506118
Ssa#DW564650	ATGTCTGATGAAGAGCCTGAGCTTTGAGGCTCAGTCTGAGGAGCTGGAGGAACACCCGCT	106584002	Influenza virus NS1A-binding protein homolog A	NC_027322.1	6148536	6174612	0.0140923	0.173598	0.381035
Ssa#CX356143	CCTAACACTGAGCCCCTGCCCTGGCATTGAGTTATCACACTTGAACCTGTAACATAAAAT	106597464	PREDICTED: zinc finger, MYND-type containing 8	NW_012365856.1	3221	3791	0.014116	0.418494	0.0789108
Ssa#S35496115	TTTAAGTCGTTTGAGGAGAAAGTCGAGACTTTAAAGGTCAAGATGAGCCCGACGGCATCT	100196202	Tumor protein D52	NC_027326.1	25008006	25032724	0.0141278	0.793615	0.156169
Ssa#STIR23002	ATCTTCCCAGACAATTTGCACCAATCAACTGAAAATTGAAGATTGTGTGTCAACTTAAAC	#N/A	nadh dehydrogenase 1 alpha subcomplex subunit 11	#N/A	#N/A	#N/A	0.0141481	-0.0339084	-0.467293
Ssa#S31975315	AGAGATAATCAAAGAACATTTCCCTGTTTGTATGTTGGAGTGGTGCCAGTTGATGGCTTT	100195461	Myristoylated alanine-rich C-kinase substrate	NC_027314.1	29606283	29608254	0.0141528	0.219088	0.283004
Ssa#S21512939	AATCCTTCTAAAGCAATGCCTGTCAATCAATGGCCATGTTATTTAGATTCATAGAAGAAG	100136448	C type lectin receptor C	NC_027326.1	9258540	9287400	0.0141549	-0.16964	-0.23912
Ssa#STIR18008	GAGAACTTTGATGACTACATGAAAGCTTTGGTTTGGTCTCCGTTGTGCAGGTGTTGGTTT	106588813	fatty acid-bindingheart	NC_027326.1	24806657	24807797	0.0141821	-0.0638874	-0.325613
Ssa#DY723862	ATGACATTTTCAAGTCGAAGAACATAATACCAAACTACGCCAAGCTGCTGGAAAATATTT	106561496	AMP deaminase 3	NC_027309.1	101231279	101246691	0.0141862	0.511489	0.953168
Ssa#STIR13043	TCAGCAAGCCGCAAGACACAGAAGAAAAAGAAAAAGAAGGCTTCAAAGACCGTGGAAACT	106567055	pa2g4 protein	NC_027312.1	35053111	35059910	0.0141943	0.114675	0.456568
Ssa#S35667732	TCATTATCATGTTCTGCTTCATCCCAGTGCCTTTCCTCAGCTGCTTTGTAGAAGAGCAGT	100194816	UDP-N-acetylglucosamine--dolichyl-phosphate N-acetylglucosaminephosphotransferase	NC_027303.1	28694806	28711893	0.0142532	0.169401	0.430003
Ssa#S35566877	CCATGACTTTTAGGGGGTGTCTGTATCGAGTGCACGCACTTGCACAAAATGTATTTTCTA	100195584	Poly polymerase 10	NC_027313.1	65006055	65006716	0.0142659	-0.576784	-0.672768
Ssa#S35483903	CACTAGTTGGGTCTTGTTTTGTTCTGCTGGCTATTTGAGTAGCTTTGCTTTGTCAACAGA	#N/A	Eukaryotic translation initiation factor 1b	#N/A	#N/A	#N/A	0.0142803	-0.15771	-0.371957
Ssa#STIR20028	CTATGTCCATTCATCCTCACAGGCATTGAACCCAGCTCTTTTATAATGGCATTGTTTTTT	106587199	Arntl1a protein	NC_027325.1	18743685	18752914	0.0143323	0.238616	0.0312092
Ssa#S31988699	AACCAACAACGAGGACCTTTATGTTGACTTGGTGGCCAAGCTCAAAAAGGGTAACGATCA	106605360	U11/U12 snRNP 48 kDa protein	NC_027304.1	58150235	58153191	0.0144194	-0.0936954	-0.342752
Ssa#S30241823	ATGGTGATAGGCGCATTCGTACTCATGTTCATAGCGTTTGACAAAGTGGGTTGGTATGAG	106613889	solute carrier family 5 (sodium/glucose cotransporter), member 9	NC_027309.1	24630635	24635067	0.0144562	0.264594	0.294713
Ssa#STIR17772	CAACTCCAATCAAGTATGCATTTTAACTGTGGAGGCATGTTTTATTGGGAATTCAATTTG	106565138	wd repeat-containing protein 82	NC_027311.1	45557428	45564182	0.0145016	-0.242226	-0.0997341
Ssa#S35688317	GTTCACGTTCCCTTTGTAAGTCTCATTATTAGCTGGTTCTTTTAAATGGGTAGATCATTC	106599203	tissue factor	NC_027302.1	15966484	15968926	0.0145238	-0.435519	-0.452264
Ssa#STIR01505	CGAGGAGAATGAGTGATCCAGCCATTATTTTCTTAATAAAACCGATGTTTAAATGTGCAA	106566669	60s ribosomal protein l32	NC_027312.1	16492296	16497085	0.0145371	-0.221508	-0.111605
Ssa#DY696555	ATGATCCAGGGAAAGTGTGTGGCTATGCACTACAGCAACCGGAGACACACATTTGAAAAA	106565569	RNA-binding protein 5	NC_027311.1	56941753	56953927	0.0146227	1.06421	0.627937
Ssa#KSS4652	AAAGGAGATGTATCAGAAACACCCTGTGCTTTACACACCAGCATCGTCTGTTCCTTTGAG	106590471	Glycerophosphodiester phosphodiesterase 1	NC_027301.1	57431900	57434155	0.0146511	0.264821	0.134859
Ssa#STIR17747	CACTGCTCTGTTTAAAAACAGATGGTTTGTGGTTGCTATTGTTTTTACAACATGCATTGT	106603492	---NA---	NC_027303.1	52441417	52443225	0.0146658	-0.332888	-0.129747
Ssa#STIR05119	GTTTGAGTCCAGGTCAATGGGTGTGTGTTAAGGCTAAAGCCACAAACTGTAGATGAGTCA	106603512	translocase of inner mitochondrial membrane 22 homolog	NC_027303.1	51438346	51440198	0.0146825	-0.137852	-0.166294
Ssa#S30296196	CACAATGAGATACAATTATACTATGATGTGGAAACTGAAAATGTGGCTGTCTTGGTATAC	106587306	Ribonuclease P protein subunit p29	NC_027325.1	12786722	12787796	0.0147068	-0.472598	-0.358961
Ssa#STIR01239	TCTTAAAAAGGCTGCCAAGACACCCGATAGTTAAAGACAGGTGATTGTTCATATGTTTAT	100194663	light chainalkalislow	NC_027302.1	32404533	32409046	0.0147867	0.0975246	-0.347979
Ssa#STIR14869	AGTAAAAGTGGACCCTGCTGCATTTGTATGTGCTTTCACACAACACAAAGACACATTATG	106574460	dph3 homolog	NC_027315.1	67295528	67296084	0.0147978	-0.0730219	-0.416966
Ssa#TC99190	TGTTAATCTGGGAACTGTAACTGATTGTTGGGCACTCACGAATAAAACCTGATGGTCTGT	100196239	T-complex protein 1 subunit alpha	NC_027305.1	64020189	64036288	0.0148265	0.130654	0.164878
Ssa#S35581967	GACCTGCACCCAAGAGAGAAATGTAATCATATCCTGATGGACATGTTTAGTGCTATCATG	106613757	QIL1	NC_027309.1	19421375	19426934	0.0148643	-0.162759	-0.217185
Ssa#STIR20083	CTTGTGATCATCATCATCATCATCAGTCATATCCTTCATCCGCTATGACAATATCTGTAC	#N/A	---NA---	#N/A	#N/A	#N/A	0.0148795	-0.0379348	-0.606313
Ssa#S35541253	TCTCGATTGCCAAGGAGTAAAAAACAAAGTCACTTTATTTAATGGGGGGAACAGGACTGT	#N/A	peptidylprolyl isomerase B	#N/A	#N/A	#N/A	0.0148798	-0.143235	-0.228578
Ssa#STIR05222	AATCTGGATAGAGCAATGGGCTTCTCAGACTTAATGTTTTTAATACTGTGCCTTTTCTTT	106565911	mrna turnover protein 4 homolog	NC_027311.1	62640182	62641984	0.0148914	-0.298937	-0.280878
Ssa#DW535513	TAAAATGTATACCGGAGTGTTTCTACTGATGCTGCTCGTCGGGATCTACGCTGATACTAT	106570261	PTPRU_DANRERecName: Full=Receptor-type tyrosine-protein phosphatase U; Short=R-PTP-U; AltName: Full=Receptor-type protein-tyrosine phosphatase psi; Short=R-PTP-psi; Flags: Precursor	NC_027313.1	67324019	67638414	0.0149206	-0.0680285	-0.698686
Ssa#DY723170	GGAGTATGGGTGGCGTACAGCGAAGAATGCTTCAGTGGAGAGCAGTGCATACTGGAGAAA	106603442	PREDICTED: hypothetical protein	NC_027303.1	55853578	55939232	0.0149947	0.396633	0.782054
Omy#CA363652	TCATTTACACACACCCCATAGTTCAGTTGTTTAGTATTGTCCATGCTGGGATGTCAGGGG	#N/A	PREDICTED: similar to protein kinase C, delta	#N/A	#N/A	#N/A	0.0149989	0.423947	1.19729
Ssa#STIR18453	TTGGTATTTAAGTCAATCTTAATGAGCAGACACATCAGAAGCTTGAGTACAATGCCTATA	106573592	---NA---	NC_027315.1	38169088	38175329	0.0150278	0.215312	0.180282
Ssa#S35549423	CACACAGTGCTACAATGATGGGTTGTTTTCAATTCCTTTATGGCTTTTTGGATGTGTAAA	106583512	CM037_DANRERecName: Full=UPF0582 protein C13orf37 homolog	NC_027321.1	39926697	39928937	0.0150304	-0.293951	-0.0822568
Ssa#TC102327	CCGCCGACATCAGACTCGTCAAAATAAACTCTACTACTCTGCGGGTTGACCAGTCCATCC	106600734	sarcoendoplasmic reticulum calcium ATPase	NC_027302.1	51519412	51552308	0.0150472	0.34098	0.536805
Ssa#STIR25744	CTGACTTGTTCTGGGACAGGGTGAATATGTACATATGACTTTTATTTTTGCTTTGTAGAT	106613169	calcium binding protein 39	NC_027308.1	127229273	127235152	0.015054	0.147025	0.595162
Ssa#BQ036296	ACATTATTTGTGAAACAGCAATGGGAAAGAACATCTACGCACAAAGTAACAGTGAGTCTG	106612026	cytochrome P450, family 4, subfamily v, polypeptide 2	NC_027308.1	75229558	75234817	0.0150608	0.0174788	0.314012
Ssa#STIR06960	TTTCTCATGTTAAGCCTAACATTTCACAAAGCTATACACGGTGTTGCAATGCTGAAATTT	106600672	amidohydrolase domain containing 2	NC_027302.1	49346117	49352617	0.0150634	0.23674	0.116965
Ssa#S48441717	CTACCTACCTGCACTTTTGAATGCTATATAATACTATTGATACTGTGACTGTACTGACAC	106580528	Leukocyte surface antigen CD53	NC_027319.1	35957378	35969543	0.0150984	-0.356702	-0.219584
Ssa#S35659230	TCATGATGAGCTGCAAGGCTTGTGATTACCTGTCCATAATTCTGTGAATCACCCATCCTA	100195600	RPA-interacting protein A	NC_027303.1	76206018	76207890	0.0151273	-0.0898895	-0.231272
Ssa#STIR04254	TTGTTCAATGCAACGAACCGCTTTATTGGTGCCGTAAATAGCATGGATCAGACGGTGATG	#N/A	mid1 interacting protein 1 (gastrulation specific g12-like)	#N/A	#N/A	#N/A	0.0151486	0.146392	0.137277
Ssa#S35574172	TCTGGGATGATATTTGAGATGGTATCGATCAAATGTTATGTTTCTGTCTGCAAAATGTCC	#N/A	PREDICTED: similar to vacuolar protein sorting 8 homolog	#N/A	#N/A	#N/A	0.0151697	0.0382552	0.172105
Ssa#S35532449	ACCAAGACTGTCAGACCCTTCCAACACAATTCACAACATTTCAAACACAAATGACTATGA	#N/A	CD82 antigen	#N/A	#N/A	#N/A	0.0152117	-0.0393176	-0.639241
Ssa#S35674537	TAGCGTCATCATTTCAAGCGGCCGTTTAATGCCTTGCTCGTTTCTTAATTGTTTTGATGC	106567044	activin A receptor type II-like 1	NC_027312.1	34799254	34804941	0.0152186	0.115304	0.0466058
Ssa#STIR08974	CTGTTGTAGGTTTGCAATGGGAATGGTATCAGTCAGGTTTGTCTTTTGTTTACAATATTT	100196880	adp-ribosylation factor-like 2 binding protein	NC_027315.1	31400449	31401870	0.0152213	-0.0908066	-0.217803
Ssa#STIR25951	ACAGAGTTGTGTTTTCAAGGTTTACTTGATTAATGTTGTCACAGGCTGTAGCAATCCAGC	106604700	member of ras oncogene family	NC_027304.1	32272743	32273686	0.0152637	0.256497	0.319762
Ssa#STIR17076	GCTGTCAGTCAAGCACAGAAAATCCTCCTGTCATGTTGTTCAATACCATAACATAGGATG	#N/A	---NA---	#N/A	#N/A	#N/A	0.0152652	-0.395129	-0.273368
Ssa#TC109893	TTATGAAGAGCCTTACATCAAGGACCAACTGTCCAGACACTGTGTGGATCTTTTGAGGAG	106596314	proviral integration site 2	NW_012359415.1	6553	7027	0.0152727	-0.461059	-1.4259
Ssa#STIR22300	CATTTATTAAAGACATGATGAAGTTCTGGATACCAGAGGCCATTAACATCACCACCTGTC	XR_001321437.1	ferric-chelate reductase 1	#N/A	#N/A	#N/A	0.0153205	-0.122491	-0.362872
Ssa#STIR19739	TGAAATTAAGTCCGAGTCCATCAAAAAGTTTGAATCCAAGTCAATGGCCGCATTTGAGTG	106567977	translocase of inner mitochondrial membrane 22 homolog	NC_027312.1	73088774	73092089	0.0153272	-0.136724	-0.2977
Ssa#EG851716	ATCTCCAACGCCTCTGATGCTTTGGATAAGATCAGACTGTTGTCTCTGACCAATGAGGAT	106561706	heat shock protein 90kDa beta, member 1	NC_027309.1	109264822	109271849	0.0153327	0.205178	0.539921
Omy#S15341232	TATCTCCACATGAGCCAGTTGAAGCCAGAGGACTCTGCAGAGTATTACTGTGCTTATATG	#N/A	immunoglobulin mu heavy chain	#N/A	#N/A	#N/A	0.0153719	-0.180884	-1.93849
Ssa#STIR22380	TCATTTGGTAGGCCAGAGATCATTGGAAAAAAGCTGCTATACCATACATACGCTGGGGCT	106601424	---NA---	NC_027302.1	71410580	71412007	0.0153761	-0.0827947	-0.352265
Ssa#S35549568	ACTTGATGGCTCTTATACAGAAGCAGTCAGGCAGAATGAGGAGCTGAATTTGCTGAAGAC	106594233	Ktn1 protein	NC_027300.1	25622794	25655568	0.0153874	-0.190765	-0.688765
Ssa#S35501339	AACTAAACAGAGATTTCACGGGAGGGAGATACACTTGGAGGACAGTGACATGCAAACACA	106570099	Ictacalcin	NC_027313.1	52556739	52557872	0.0153887	-0.0996313	-0.419244
Ssa#STIR03437	ACAGGAAATCTTCCATTTCTGTAACCACCTTAGTTTGCCTGGACTTTTTGTGCTGTTTTA	100196170	homolog subfamily c member 8	NC_027326.1	1679375	1683619	0.0154166	-0.132781	-0.291696
Ssa#S31979876	TATGGCATGTCAGAGAGGGAGATCGAGAAGTTTATCAAACAAGTCTTGGAGACCAACGAG	100195973	CF089 protein	NC_027321.1	40833360	40834733	0.0154376	-0.150838	-0.117147
Ssa#STIR23699	GATCACCAGCATACCTTTTACAGGTTACAGTCGTACAGTAGCACTTGTAATATACTGAAA	106584673	family with sequence similaritymember a	NC_027322.1	41072570	41077384	0.0154973	1.05604	0.79187
Ssa#DY707867	AACTATGATGAGTTTAACGGCTATGCTGGCAGTCTGTTCTCCAGTGGACCCTATGAGAAA	106566569	C20orf14 homolog (H. sapiens)	NC_027312.1	14761917	14793276	0.0155609	0.283617	1.05126
Ssa#S48376101	AAATCAAGAAGAAGGAGTTTGAGACCACTCAGCTCCTCAGCAAGGTTGAGGATGAACAGT	XR_001325813.1	myosin heavy chain	#N/A	#N/A	#N/A	0.0155822	0.242322	0.579076
Ssa#S31972845	ACTAGTATTTTAAAGCGATTGTTGTGGAGGCTTGGTTGCATCCCTCTACTCGAAGCTACC	100195445	Hsc70-interacting protein	NC_027302.1	65615686	65621196	0.015605	0.26198	0.257967
Ssa#S35582382	TTTGTTTCAGATAACACAGATCTACCCATTGAAAACACAACGGACTGCTTGTGCACGATG	106592588	FAM49B	NW_012348489.1	3183	9355	0.0156112	-0.100723	-0.396703
Ssa#KSSb2513	TCTTGGTGTGAAGTGCTTGTGTTTCCCTTCACTCTCTCTGCAGAAGACTCTTCTTTCACT	106599971	serine/threonine protein kinase 11	NC_027302.1	38992452	39067245	0.0156266	-0.543441	-0.445194
Ssa#EG649148	TGATTTTGAATGGGTGATGTGGTTCACAACATTCCGTAATCACATCCTATTCGCCCTCGC	100380563	Protein-cysteine N-palmitoyltransferase HHAT-like protein	NC_027313.1	49276023	49292831	0.0156319	0.301393	0.400688
Ssa#EG647707	AATCATCGCAACATGGCTTCAGAAGTGCCCCAAGTGTGACAAGACTGTGTATTTTGCTGA	106602687	Cysteine-rich protein 2	NC_027300.1	39669292	39713212	0.0156473	0.0226574	0.618763
Ssa#STIR16710	GTAGAACATGTGTGTGTGTGTGAAAGAAAACGAAACCAACACCAATAAAACATCTAGAAC	106605102	---NA---	NC_027304.1	49958395	49981094	0.0156755	0.0683815	0.204063
Omy#BX074451	AACATGAAAACACCTGTCTACGTCTCAGCGCCAACCTGGGAAAAACACAACTCTGTGTTT	106589763	Aspartate aminotransferase, cytoplasmic	NC_027327.1	25511567	25521124	0.0156961	0.469364	0.366806
Ssa#STIR09261	TGCCCTGTATATGTTAGATGAATGTTTGGGGGAAACAAAGAACAAGTAAGCAACATTTAG	106586824	collagen alpha-2chain precursor	NC_027324.1	42207004	42267873	0.0157099	0.0378997	0.472252
Ssa#TC111443	AACAACTAACTCTGACTTATCCATGTCCAAAACGCCTGTGAGGAAAATGTCTGGCCTCTC	100380449	Serine/threonine-protein kinase 35	NC_027305.1	82229129	82235705	0.0157217	0.278741	0.881476
Ssa#DY735069	TTTTAGCCCATATATGCGCAGAAAGCAAATTGCAGGTTGAGTTTGAGGGGAACTGTGACG	106598913	growth factor independent 1.2	NC_027302.1	12321449	12323738	0.0157259	-0.690701	-1.17875
Ssa#TC109905	ATGGTGATGGCCCCTAAACCCATGACGAAGAGTAATATGGATGACGATGATGATGATGAC	106608930	High mobility group protein B3	NC_027306.1	22680604	22683764	0.0157372	0.00405026	0.50845
Ssa#S35580020_S	GTCACGAGATGATCAAAGCTCAGAGCATATTTGTTGATATTCCTTGCTAGTTAGTGAGTT	#N/A	kiaa0174 homolog	#N/A	#N/A	#N/A	0.0157602	-0.453068	-0.0105846
Ssa#EG774127	TTACAGCAAGAAGGTGGAGCATTTGTACAACCTGGTGTACCAAACTCTGGACTACACAGT	106609295	unnamed protein product	NC_027306.1	39194814	39206580	0.0157718	0.142702	0.522734
Ssa#S35496051	GGAGGGATGGGAAGAGGAAATATGTTCCCGAAAAGACGATAATTTTAAAAATGATTTTCT	106585463	Small nuclear ribonucleoprotein Sm D3	NC_027323.1	24788534	24789612	0.0157853	-0.125579	-0.220661
Omy#CT569545	TTTTGTTGTGATCAAGCAATTGATGATGAAGGAATTCACCCTGGAGTTCTCCCGCGACAG	#N/A	sarcoplasmic/endoplasmic reticulum calcium ATPase 1A	#N/A	#N/A	#N/A	0.0158287	0.244186	0.53457
Ssa#TC109739	TTGTGTGGAAATTGACATTTCGGATAAGAATGGCCTTCATTACTTAAAGAAAATTGCAGC	106567810	PREDICTED: similar to transcriptional regulator ATRX isoform 1 isoform 1	NC_027312.1	80173313	80209668	0.0158336	-0.122182	0.56289
Ssa#S30279219	TTTTTTACAGTGCTGACACTGTTACCTATCTTGCGCTAGCTTTTCATGAATGTGGCGATA	106585833	-	NC_027323.1	38460733	38461272	0.015882	-0.154431	-0.462671
Ssa#STIR16273	TTCCTGAATTTAGCGAGACATGTCAGAATCCCCATCGCAGATCATAACTAAGCAGGAGAG	100194933	ets variant 6	NC_027306.1	42182679	42200681	0.0158902	-0.20687	-1.0516
Ssa#TC103539	CTCGGGGCAGTATCATTATAATAGAGCCCAAGAGGTATTCATTTAAAGGAAGTTTTGCAA	106597277	PREDICTED: hypothetical protein LOC492676	NW_012364675.1	1889	2889	0.0158954	0.277125	0.634166
Ssa#DY695296	CAAGTTTGCTTCACATACAACAAAGGTAGTGGAGAGTATGGCTACTGTCCTGACAAGGAG	106609508	Poly polymerase 12	NC_027306.1	45518298	45521242	0.0159047	-1.01547	0.057201
Ssa#S35707643	ACCAGAATGTTGAATGAAGTGATATGTTAACGTACTTTAGCGGTTCTCTGTGCAGTTGGT	106587100	Protein-tyrosine phosphatase mitochondrial 1, mitochondrial precursor	NC_027325.1	9239971	9242582	0.0159111	-0.215769	-0.244467
Omy#CA367254	ACTGGTAAACATACAGGAGGCTGGGATAGCTGTGGATAGCATCATGAAGAACTTCTCCAT	106570790	antizyme inhibitor 1	NC_027313.1	93447504	93460796	0.0159213	-0.180638	-0.607614
Ssa#S35679930	TGTTATGTAAAATCACAGCTTCCTTTTAGAGAGGAATGTAGGTTTTTGTCAGCACTTCTG	106570377	sodium-hydrogen exchange protein-beta	NC_027313.1	72694256	72708763	0.0159377	-0.450702	-0.0581895
Ssa#S36052981	AACTACATCAACTCCTTGCCTCAGATGCCCAAGAGGAATTTTTCTGACGTGTTCATCGGA	100137046	mitogen activated protein kinase p38b	NC_027314.1	93777964	93805812	0.0159783	0.085889	0.494431
Ssa#STIR36193	AGATATACCGAGTCAACACCCCATAGTGTGTTCCCTTTCTTTCAGCCCTTAACCATGTTG	106561878	PREDICTED: hypothetical LOC562037	NC_027310.1	1193933	1250523	0.0159909	0.242272	0.292142
Ssa#S32814197	TAGCCTGTATAAGCGACGTCAGCATTTCGTATTTCCATTGTCTATTTCGAAATTATTTTC	100136495	myogenic regulatory factor 4	NC_027316.1	46010008	46010997	0.0160331	-0.039355	-0.480392
Omy#BX856477	CATCAAAAAATGCAAGCCCTCTGAAATCATTGATTTGGATGCACCCGAAACAGAGGAAGC	106604440	unnamed protein product	NC_027304.1	22716922	22720480	0.0160447	0.647203	0.685192
Ssa#STIR09894	TACGCTCAGCTGATCAGCATACTTGAAAGTTGAATTATTAAATGGCCATTTCCTATTGGG	106603136	mitochondrial ribosomal protein l49	NC_027303.1	37294305	37295696	0.0160736	-0.0727076	-0.128635
Ssa#CX355704	TTGGGCTTGAGCAGTGTTGGTCTGATGGTCACATACATCATTGTGTTTGTCCTAAGTGTG	106586805	CXC chemokine receptor-2	NC_027324.1	43250853	43252407	0.0161022	1.39027	0.570504
Ssa#TC85195	CGCTTGTGTGAAATCTATAGATTAGGGCCTAATGAATTTATTTCAATTGACCGGTTTTTC	106593417	SJCHGC04881 protein	NC_027301.1	66758941	66766809	0.0161055	0.521145	0.530077
Omy#S22919835	GCACTAGGAAAAGTATAACATCAAAAAAGACATCGCTGCATACATCAAGAAGGAGTTTGA	106580428	neuronal nitric oxidse synthase protein inhibitor	NC_027319.1	30093676	30095176	0.0161332	-0.0762112	-0.207528
Ssa#DW538796	GTGGACTGACTCAAAGCAAATCCGTGAACTGACAATGTTCAGGATGTTACTTTACAATGG	#N/A	SRY-box containing gene 11	#N/A	#N/A	#N/A	0.0161377	0.253946	0.252593
Ssa#S30242337	AACCTTCCAACATTCTCATGGACCGTAACGGCAACATCAAACTGTGTGACTTTGGCATCA	106578855	zgc:194486	NC_027318.1	39747474	39760201	0.0161624	0.202791	0.260759
Ssa#STIR03289	GACCCTCAAACAACTGACTTTAATCTGACATTTAATAGCTACTGTACTTTAAGCTTTCCA	106571628	c6orf64 homolog	NC_027314.1	44584585	44585386	0.0161761	-0.120727	-0.289462
Ssa#S30281035	TACGTCGACAAAACCAAGAAGTTTATAGAGGCCACCAAGGTTAACATGAGCCTTTCAGCG	XR_001328707.1	major facilitator superfamily domain containing 7	#N/A	#N/A	#N/A	0.0161945	0.268289	0.104514
Omy#CX039756	AACATCAAGACGAACCCTCCCTGTTGACAGCATGAGTCTTCAGAGCTCAAATAATGTGCT	106577148	Monocarboxylate transporter 9	NC_027317.1	22120003	22125740	0.01624	0.432891	0.708104
Ssa#CN181303	ACTGAAGAATCACAACCTCATTGGAGCTGCTCAGTTGGAGGCTCTTATTGATGGAGTTTC	106598201	unnamed protein product	NW_012374168.1	6	3956	0.0162457	0.25561	0.420396
Ssa#STIR18101	ATTCTCCTGCTCTGGTAACAAAATGATGTACAGTCTGAGTACTTAACTATTTTATCACAG	106587739	---NA---	NC_027325.1	35099561	35149596	0.0162679	0.0474236	0.240187
Ssa#S35492356	CAATCAGTGACACTCTGTGAGATGACTCTTCACTCAATCGTTCACTGTTGTTCATACATG	106569959	PB9LB_SALSARecName: Full=Proteasome subunit beta type-9-B like protein; AltName: Full=Low molecular mass protein 2-delta-B; Flags: Precursor	NC_027313.1	59103432	59110899	0.0163181	-0.217453	-0.324461
Ssa#ES325541	ATTGCTAATGCAACTAAAGAGGAGGCTGCTTCCGATGGCAAGAAGGGCAAGCTGTATAAA	106590627	novel protein similar to vertebrate U2-associated SR140 protein (SR140)	NC_027328.1	33770454	33797994	0.0163211	-0.115089	-0.464334
Omy#S15315240	GATGACCACTCAAGCCATTAACTTTCTAATGATTGTCCATCTTATGATGTTGTGATGTTT	106602900	PREDICTED: similar to predicted protein	NC_027303.1	31061262	31062342	0.0163359	-0.141998	-0.0490084
Omy#TC164026	TAAGAGTAAAGTGTGTGCCAATGTGTTTTGTGGAGCAGGAAGAGAGTGTGTCGTCACTGA	106582116	Follistatin-related protein 1 precursor	NC_027320.1	28377390	28432677	0.01635	0.244997	0.298851
Ssa#STIR24264	ATACTCTGTGTCTAAAGCAGCTGCTGAGTGTCTTGTATTGTCCTACAGGGAGAGACACAA	106575546	dTDP-D-glucose 4,6-dehydratase	NC_027316.1	18276683	18285481	0.0163825	-0.181052	-0.332175
Ssa#S48419402	TGTTTATAGTTGTAATCTGCATCACCACTACTGCCAGCTTCACCAGTCCATCAAGATACA	100380416	Matrix-remodeling-associated protein 8 precursor	NC_027314.1	81563818	81578744	0.0163964	0.316084	0.352574
Ssa#DW552379	TACAGAAGAAGCACATTTTGCAGAGACGTTTGACTCAGATCCTCTAGACAGGAGATGGGT	106612323	Calmegin precursor	NC_027308.1	90030565	90044833	0.01641	0.255952	0.577627
Ssa#S35670163	TTCCAGCTCTGTGATTTACTCATCAAACACTGCGGTTATGTTCTCAAGAATAAATGATTC	106565035	Cytochrome c oxidase polypeptide VIc-2	NC_027311.1	32396302	32396748	0.0164117	-0.0508258	-0.297802
Ssa#STIR22303	GCTGCATTAGAAACACAACAACATAGTCACCACTATTTATAGAATGAACTAAGACATGAC	106563324	amyloid betaprecursor protein-familymember 1	NC_027310.1	64195181	64202759	0.016428	-0.253287	-0.587067
Ssa#S35559151	GTATTTCAAAGTGCGCTTTTCTGAGGAGGGATGCCTAAAGAATGACATTGCAAAAATGTG	100196497	Pleckstrin homology-like domain family A member 2	NC_027309.1	57567629	57568045	0.0164301	-0.195689	-0.297719
Ssa#S31981947	ATCCTTCGAAGAGTTCTGCTTAGTGGTAGGTGGCCTTGACATACACAAAAAGATGGTGGT	106589933	protein phosphatase 3, regulatory subunit B, alpha isoform 1	NC_027327.1	34901667	34954092	0.0164828	0.175756	0.328402
Ssa#STIR20113	ACTACTTTGTATCCTAACATTCTGGAATTCCCAGCTCACAGATTTTCCAATTGAAAGTTT	106580682	---NA---	NC_027319.1	43592046	43757401	0.0164924	0.0835915	0.230439
Ssa#STIR07583	AATAAACTTTCAATTACTGTAATTCTTTTGCCCATTTGGCCGCTGCCCCTTACCATCAGC	100194508	ubiquitin-conjugating enzyme e2 d2	NC_027304.1	34586492	34607788	0.0165198	0.370812	0.213574
Ssa#NP9934210	ACGTGGGACTCAACTGTTTGTAGAGAAAGGAGAGAAACATGAGCCATCCTACTACACAAG	106569104	T cell receptor alpha	NC_027313.1	20802134	20807118	0.0165564	-0.705218	-0.379595
Ssa#S35474477	GCCACTAAAATGCAGATATCTGCCTCTCTCTGTGGACATTATAGAAATAATGTACATATG	106607725	dermatan sulfate epimerase	NC_027305.1	54156844	54182250	0.0165924	0.264923	0.321594
Ssa#S35701773	CGTAAGTTGCTAGCTGACCAAAATCCGTTTTACTTCAGTAACTTTAACTCAAGTCTAAGG	#N/A	PREDICTED: similar to interferon-inducible protein Gig1	#N/A	#N/A	#N/A	0.0166106	-0.617336	-0.643315
Ssa#S35669053	GTACTGAGACTTGCAGGTTTAGGTTTCCAAATTGTAATCGGTTTCTACATTATGAATGAA	106569395	zinc finger protein 472	NC_027313.1	33804176	33805610	0.0166483	-0.163828	-0.469434
Ssa#TC98624	AACCTCTTATTTATGCTGAAGGTGAGACAGTTCATCGAGATGGTGAATGGGACAGACAGC	100380434	Ran-binding protein 9	NC_027313.1	3547553	3569138	0.0166673	-0.57273	-0.910174
Ssa#TC93878	TGTTGCTGGCTCTACTTATCTTCATCATGTATAAGCTGGGTTTCTTCAAGCGTGTACGCC	106582518	Integrin, alpha V	NC_027320.1	53794764	53857987	0.0167285	-0.528393	-0.299524
Ssa#S35512324	GTTGACCTCGTACCACACCATTCTAAATGTTATTAACAGTGTTACTAATGTAACAAACAC	106576860	Cytochrome c oxidase subunit VIb isoform 1	NC_027301.1	10885645	10887563	0.0167585	0.0633991	-0.289794
Ssa#STIR00129_3	AATGAAGGAGATCTCTGAAGCTTATCTGGGCAAGCCAGTGAACAATGCTGTCATCACAGT	100196655	heat shock protein 70 isoform 3	NC_027304.1	66858354	66861488	0.0168079	0.395792	0.259141
Ssa#S35573365	GGCTTTTTCCCATGGAATGAAGAAAGACTTGACCCTATGAGGAATTAACTATTTTGTATT	100195750	Cathepsin M	NC_027316.1	12625830	12629505	0.0168118	-0.0831218	-0.193962
Omy#CX255862	ATTACAAACAATCAGATGGTCTCTGTCGAAAGCTGGAGAAGCCGTGTGATAAACCCGAAG	100196779	Tyrosine-protein kinase Lyn	NC_027302.1	23594762	23604205	0.0168135	0.123642	0.300978
Ssa#CA055229	GGCAATTTGGAGTATTGTGCTTGGTGCTTAGATTCTTCTTAGAATTACATTACAAATGTG	106603807	PREDICTED: similar to Sytl2 protein	NC_027303.1	67950463	67969505	0.0168219	-0.34111	0.0621164
Ssa#S35663099	GCTAAATGCCACTTTGCTCAATGAATGTTTTGAATACTGTTTTCAGAAAGTAGGGGATTG	106565916	28S ribosomal protein S16, mitochondrial precursor	NC_027311.1	62260590	62262011	0.0168419	-0.226855	-0.149904
Ssa#STIR16604	ACACCTGGTAGACAATCTCAATGGGTCAGGATTTATTTTAGATCTACCCTATTATGGTTA	106570346	---NA---	NC_027313.1	71437443	71481195	0.0168477	0.225643	0.703487
Ssa#S37959231	GTGGAACTAAAGTGATTGTAGAGACACGAGAGAAACATGAGCCATCCTACTACACAAGCC	106569104	T cell receptor alpha	NC_027313.1	20802134	20807118	0.0169349	-0.473565	-0.120741
Ssa#S35508921	TTGGCCTGCTTCAATATTTAATGTTCTTGACAATGGCCCTTTTTTGAATACCCTGGGGGG	#N/A	CDKN2AIP N-terminal-like protein	#N/A	#N/A	#N/A	0.0169482	-0.342479	-0.210741
Ssa#S35493301	TTTTGAAGGGATGGGGGAAAAATAAGCCATTTGTTTTAAGAGGGGCTTACGCGAACGTCC	106590222	unnamed protein product	NC_027301.1	55736018	55737656	0.0169549	-0.271738	-0.364278
Ssa#KSS3290	CAGGAGAAGGCAGATTTTTATATTGATGTTACCTGTGTATATTTCTACCACGCTTTTGGT	106570147	PREDICTED: nuclear factor of kappa light polypeptide gene enhancer in B-cells inhibitor-like 1	NC_027313.1	54691521	54731557	0.0169563	-0.385464	-0.240576
Ssa#S35660501	GAGTTGTTCAAGACTGGCCATGAATATACAGTGGAGAAGGACGCTGTCATCACTAGAGTA	106585874	39S ribosomal protein L1, mitochondrial precursor	NC_027323.1	40725789	40744427	0.0169648	0.00455308	-0.300616
Ssa#STIR02464	CCAGTTGTTCTGCACCTTTCATTCTTTCTTTATTCAAATTAGTTAGTTCAAATGAGGGGT	106601909	mannose-binding protein c precursor	NC_027302.1	85742356	85747559	0.0169806	-0.114125	-0.217962
Ssa#STIR10918	GCTGTGCTGCGTAACCCAATTGTTGTATTATATAAGACACATTTATTTAAATATGGCTGC	101448017	---NA---	NC_027312.1	46936702	46948166	0.0169834	-0.270284	-0.214458
Ssa#S30283614_S	TCAGCACGAGGAAGTGTGAAAAGTATCTAGGCTTCGGCACGCCGTCCAATGTGGGACAGG	106562638	PREDICTED: similar to caseinolytic protease X	NC_027310.1	37599625	37623624	0.0170739	0.351601	0.413155
Ssa#STIR05716	CCGACGACAGAAAAACAATGACCGTCTTTACTCTTGAAAATGGCAACCTTGTGCAAAAAC	106570571	fatty acid-bindingheart	NC_027313.1	83276125	83277224	0.0170845	-0.0923071	-0.258196
Ssa#S18875770	GTTGAATCTTGAAAATGGACTCAGTCATGTAGAAGATAAGACAGAAGAAACAATGATCAC	106579766	solute carrier family 22, member 13	NC_027318.1	82603541	82608955	0.0171029	-0.271843	-0.241798
Ssa#STIR10800	GTGGGACAAATTGCCTGAAGAAATCAAAGCTCAATATGGACATGATTACCCAGAGAGAGC	106586205	retinol dehydrogenase 3	NC_027324.1	13782507	13784300	0.0171261	-0.176642	-0.19001
Ssa#S35688614	GGTGGTGCTGGATACTTTCAGAAAAATTAAGGCCTTGTTTATTCTTGTCATTTATCAGAG	106573541	39S ribosomal protein 54, mitochondrial precursor	NC_027315.1	39878184	39879557	0.0171645	-0.154894	-0.183397
Ssa#S37959218	GGACAGGCACAAAAGTAATAGTTAGCTCAAGAGAGAAACATGAGCCATCCTACTACACAA	106569062	T cell receptor alpha	NC_027313.1	21148032	21171203	0.0171753	-0.315727	-0.445872
Ssa#STIR08894	ATGGATAACAGACAAAGGATCACTCTCTTTCTCTCGCACTTGGAAGCAAAAAAGAGGAAA	106601336	heavy polypeptidenon-muscle	NC_027302.1	68632504	68652321	0.0171826	0.0551541	0.287663
Ssa#S30054796	TCCAGGGGACGAGTCTGAGATTTTAGAAGTCAAAAACCCAGAAAGAGTACAATAATCTCG	#N/A	PREDICTED: similar to calcium channel, voltage-dependent, gamma subunit 1	#N/A	#N/A	#N/A	0.0172512	0.434679	0.229032
Ssa#S30277425	CTGCTAAATGACCATACTAAAAGACATGATTACAACAAACTAACTAAGCTGCAGACAAAC	#N/A	unnamed protein product	#N/A	#N/A	#N/A	0.0172843	0.437262	-0.0442388
Ssa#KSS438	TAAAGCAAACGTGATCAATAGGAAAAAACAGTACATGGCGGCTCCTCTGGTCCTGCTCTA	100194745	Epidermis-type lipoxygenase 3	NC_027307.1	18278827	18289991	0.0173014	0.23661	0.513258
Ssa#STIR03758	ATGATATCTGAATCAGGACTATTATGTGCCACATCATTTACGCAGAGGAAAGTGGACATT	106563585	eukaryotic translation initiation factorx-chromosomal	NC_027310.1	78281053	78283507	0.0173036	-0.121647	-0.187142
Ssa#DW538756	TTCTTGAATAAGATTGACTTAATGCAGGAGAAAATCTTGTTCTCACATCTGGTGGATTAC	106568348	PREDICTED: similar to guanine nucleotide binding protein (G protein), q polypeptide isoform 1	NC_027312.1	93188688	93208474	0.0173551	0.387886	0.126913
Ssa#DY729775	CAATAGTAATGGCATCTTTTTGAAGGCACTAACTCCGCCATAGCTCGTTGGTCAAAGCCT	106588208	nurim	NC_027326.1	3226458	3229245	0.017367	0.269784	0.365062
Ssa#S31985103_S	CAGAATTGACTTGAGACTTGTATATTTTTCTTACTTGTGACTGACTCTAACACAGTGTGT	106569932	PREDICTED: similar to two AAA domain containing protein	NC_027313.1	59803589	59819094	0.0173748	-0.402733	-0.315796
Ssa#S30263925	TTGATATTCGTGACTCTGAGAATGACCTTGGATTTATTACAATGCAAGAGAACTTAGTGA	#N/A	40S ribosomal protein S8	#N/A	#N/A	#N/A	0.0174183	-0.559539	-0.44207
Ssa#TC102780	AATGTACCTGAGGCACCATCTGCACCTGTGATCATGAGTATGCGTCATGATTCATCATTC	#N/A		#N/A	#N/A	#N/A	0.0174219	-0.584704	-0.461746
Ssa#S30257623	AGTATACCTACCAACCATCATCCAATCAGAGTCAATGCCCAATGTCCAATGGAAGCCAGT	106583303	unnamed protein product	NC_027321.1	32346334	32358789	0.0174336	0.763853	0.549123
Ssa#STIR44401	ATGAACGGAGAAGGATTCCTCTACAGCTCAAAAATGTTCACGCCGGAGTGCAAGTTTAAG	106568709	FGF12	NC_027313.1	8238092	8279653	0.0174722	-0.138164	-0.336275
Ssa#DW589349	AGACTTCAATGTGGCCAGTGGGTACCTGTATGTGACCATCATCTATAACTTCTCTGTCAG	106607146	Zgc:112178 protein	NC_027305.1	33919078	33928930	0.0174888	1.27764	1.64096
Ssa#CK990966	TCTACCCCAACACCCGGCACCCAGCCACTCACATGCCCTCCCACCTGGGGACTTACTATT	106567682	Transcriptional regulator Erg	NC_027312.1	68759044	68826450	0.0174965	0.313481	0.169381
Omy#S34422599	AACACATGATGTGCGAACCAACGGTAACCCTTAGGGTCTTTTTTACCTCTCCTCAAACTC	100195522	Cleavage and polyadenylation specificity factor subunit 2	NC_027314.1	43198512	43213415	0.0175111	-0.128006	-0.238894
Ssa#STIR00048_3	GTGGTGGTAGGGGACATAGGACCCAAGTTTGGCTTTGATGAGGTTGACAATGGTTACCTG	100380782	acyl-coenzyme a oxidasepalmitoyl	NC_027311.1	24392141	24413604	0.0175564	0.264616	0.362368
Omy#CT569106	CATGTTGTGTTGTGATCAAGTCAATTGATGAAGAAGGAATTCACCCTGGAGTTCTCCCGC	106579065	AT2A1_MAKNIRecName: Full=Sarcoplasmic/endoplasmic reticulum calcium ATPase 1; Short=SERCA1; AltName: Full=Calcium pump 1; AltName: Full=Calcium-transporting ATPase sarcoplasmic reticulum type, fast twitch skeletal muscle isoform; AltName: Full=SR Ca(2+)-ATPase 1; AltName: Full=Endoplasmic reticulum class 1/2 Ca(2+) ATPase	NC_027318.1	60630409	60645105	0.0175755	0.209538	0.487185
Ssa#KSS2087	AGTGGCACCAGACTTGATGTTGGAAGTAAGTAAACAACAAAATGTACCATTTTATTCACC	#N/A	Ig kappa chain V region K29-213	#N/A	#N/A	#N/A	0.0175828	-0.310755	-0.186558
Ssa#STIR14922	TGAAGTTTGCAAGGGAAGTGGACGGGCGTTTCAAGCAGTAGTCATCATTTGATGATTCCA	XR_001320728.1	---NA---	#N/A	#N/A	#N/A	0.0175865	-0.196587	-0.415976
Omy#S19717225	TAAACTCAGCTACTTCCTGCACTTCACTGAGCCGCAGAAACTGAAGAAGAAATCCATCCT	106607899	C6orf206	NC_027305.1	62677338	62681820	0.0175915	-0.146442	-0.680288
Ssa#STIR42364	CCTGGAACAGCAACGTCATTACTTACCAAATGGTATTCTTATTTATAGGCTATATGCTAC	106567367	B-type natriuretic peptide	NC_027312.1	44627961	44628721	0.0176186	0.0799303	-0.672176
Ssa#S19110502	GATGACATCACTCCTCCATCGGCCTTTCTCTCACTTCTTAATAAAGTTTAGTTTTTTCGT	106605899	ribosomal protein S27-2	NC_027304.1	71782234	71784613	0.0176309	-0.193066	-0.159964
Omy#CA385510	ACTCTAGTGGATTCATCCCTGCTATGACAACTGGCCTCTCCATTAGAACTCTAGTGGATT	#N/A	PREDICTED: similar to chloride channel CLC-5	#N/A	#N/A	#N/A	0.017687	0.186959	0.646642
Ssa#STIR23024	AATGACGTGCAACTCCAAAATCAGCTGTATCAGCTGGAGCAGCTACCACAAGAATCTGTT	106599409	ring finger and wd repeat domain 2	NC_027302.1	22053853	22062923	0.0176872	0.125668	0.445564
Ssa#STIR22278	GATCCCTCTACTTCAAACCATGCTTCTGTAGTACTGGACCAAGTCAAATAAATTGATCAC	106584478	---NA---	NC_027322.1	33308316	33342337	0.0176975	0.272347	0.0795763
Ssa#S35544193	TCATACATGGCAGTCTATTGTCAGCTGTCTCTCATACATGTAGTCTCTTGTCAGCTGTCT	106577170	Peptidyl-prolyl cis-trans isomerase, mitochondrial precursor	NC_027317.1	26520156	26524255	0.0177009	-0.0949004	-0.234447
Ssa#S35515531	CCTCAGCCTTTTAGTTTCCCTACATATTTGTAGTAAAGGTGTACTTCTCTGGAATGTTAT	106566013	desmin	NC_027311.1	80042265	80056448	0.0177175	-0.0783403	-0.227131
Omy#CA353411	ACTAGAGGAGGAGTTTTCTACTCTGATTCACCCTGAGGAGCTGGCCCTGAACCTGGGCCT	106574116	PHD finger protein 16	NC_027315.1	50582881	50603907	0.0177309	-0.723049	-0.13428
Ssa#STIR11332	CACAGGGCCTTTACATTTTTATTTTTGATGAGAGACTGTTACAGAGGAGTGTAAATGTTT	#N/A	---NA---	#N/A	#N/A	#N/A	0.0177489	-0.30102	-0.162814
Ssa#S30244741	CATAAAGGGTTCAAGTTAAACATCTGGGACGTGGGCGGTCAGAAATCTCTTCGTTCTTAC	100195913	ADP-ribosylation factor-like protein 2	NC_027317.1	66296879	66298416	0.0177728	-0.281051	-0.178288
Ssa#S35545215	GGGACATCCCCATTTCATTGTTTTAGGCTCGCTGGAAAACAATATTTTTTAAGTTGAATT	#N/A	ACYPI003216	#N/A	#N/A	#N/A	0.0178175	-0.16725	-0.199295
Ssa#S31987755	TTCATTGACCAGAATCTGAGTCCTAGTAAAGGTGTCTTGTCTCTGGTTGCTGTCCATCCT	106581971	transcription factor Dp-1, like	NC_027320.1	23263482	23280121	0.0178232	0.220476	0.443113
Ssa#DY715524	TAAATCCAAACTATTCAAGTGGGTCAGTCAATCAGTGAGTGAGACCTGAAATGGGCCTCC	100195088	Glia-derived nexin	NC_027308.1	123329047	123332893	0.0178274	-0.332175	-0.481624
Ssa#S37959254	GTGGAACAACACTGTCAATACAATCTAGAGAGAAACATGAGCCATCCTACTACACAAGCC	106569104	T cell receptor alpha	NC_027313.1	20802134	20807118	0.0178446	-0.550635	-0.244079
Ssa#S30235895	GGAACAAAACCAAACAACACTGACACCAGTTGCAGAATCGCATTACTGGAAATCAAGACT	106604039	unnamed protein product	NC_027303.1	80627763	80631753	0.0178496	0.254143	0.0554459
Omy#S24431086	ACAAATGCGTGATGGCTGCTGTATGTGTTTCAAACCAATTGAACATTAACAATAAATCAC	106610802	transcription factor Nkx2.1a	NC_027308.1	16560583	16562024	0.0178557	1.03736	0.159432
Omy#S23937528	AGTACTTCAAAGCCCACTACAAAGTGGAGCTGTCAGAGAAGGAATTGTGTGTGAAGGGTT	106602577	FACT complex subunit SSRP1	NC_027303.1	16201189	16223414	0.0178874	-0.340516	-0.753404
Ssa#TC102743	TGATCCATGAGATTAAGATGGTCCTAAGGGTTCTAGTGCTCTACATTCCTCTGCCCATGT	106586419	solute carrier family 15 (H+/peptide transporter), member 2	NC_027324.1	22457015	22482361	0.0178956	0.161656	0.461855
Ssa#TC79821	TTGAAGAACAACAGCGCAACAACTGAGGAACAACCAAGCATCCAAGAAAACTTCATCACC	XR_001319755.1	SH2 domain containing 5	#N/A	#N/A	#N/A	0.0179236	-0.357853	-0.959974
Ssa#TC101269	ATTGACTTTGACACTTTGAAGCGTCATGGGTGTGTCTATACCCAGTCAGATGGAACACGA	XR_001319278.1	FYN-binding protein	#N/A	#N/A	#N/A	0.0179294	0.167485	0.638324
Ssa#S31979448	TATGCAGTGTGGAACATCATAGTGATCTATGCCCTGGCAGGAAAACATCTCACTACTCTG	106575177	hypothetical protein LOC447898	NC_027316.1	8508119	8513899	0.0179313	-0.0494918	-0.233012
Ssa#STIR16362	CAGCCAAGGTATTGTCCAATTTTCTGTTCATACCAACTCATACAAAGAAAAAGCCATATA	#N/A	---NA---	#N/A	#N/A	#N/A	0.017938	0.0986834	0.204912
Ssa#STIR01457	CCTTTTGATTAACTAATTTGACCGTACCATGCTATCTGGCTCAAAATGATAGTTGGAATA	100137053	reticulon 4	NC_027300.1	68848924	68880258	0.0179781	0.140987	0.314733
Ssa#S30283537	TAAATATACAGACCTATTTTAAAGCCAGTCTGTAGAGGTCACCCTGCTACTCGCTGGGAG	106568133	Xpo7 protein	NC_027312.1	90730214	90756522	0.0180117	0.594548	0.094146
Ssa#CL336Ctg1	GAGAAAAGACATCAACAACATATACATGAAACAGCCCTCTCCCGCTATGATGCGCCAAAC	106577316	c-rel	NC_027317.1	33861346	33866724	0.0180351	-0.419784	-0.311393
Ssa#S35492057	TCATCATCCTCTGTGTCAAATTTCCATTCCAGCCTCAAGTCTGTCATGGGACTGAAAAAG	100196420	CD209 antigen-like protein E	NC_027301.1	10713268	10717583	0.0180365	-0.264483	-0.168838
Ssa#S18888482	GCTTGTTTGAAGTCGCTGAACAATTCCTTTATGTTGTAATTTACAGTGCCAATACAACCT	101448032	mannosidase, alpha, class 2B, member 1	NC_027301.1	67250978	67264048	0.0180509	0.08704	0.286906
Ssa#S18892437	TATGGTTGGCTAGAAGCTGTCATCTTCCTCATTGGAATCATCGTTGCTAATGTGCCAGAG	100136390	Sodium/potassium-transporting ATPase subunit alpha-1 precursor	NC_027315.1	76653612	76664706	0.018054	0.287938	0.35682
Omy#CR369998	TTGTGTTCCAGTTGGACAGTTCGAAGACGTGTAAACACTTGTGGAAATGTGCTGTGGAGA	106606016	unnamed protein product	NC_027304.1	74714078	74726715	0.0180942	-0.278586	-0.316849
Ssa#STIR25478	ACATTAAAAACTTGGACGACACCATTGATGACGAGAAACTGCGCAAGGAATTCACCCCAT	106610810	polybindingcytoplasmic 4 (inducible form)	NC_027308.1	17021116	17028687	0.018103	0.351979	0.0506864
Ssa#S35506430	TTCTTCTTGGACTGATCGAGAGCAAGGACGCAAAGATCAAAGAGTAGAACAGCATTGACT	100196678	Mitochondrial 28S ribosomal protein S28	NC_027311.1	31131092	31131670	0.0181217	-0.0499048	-0.468219
Ssa#S30282950	ATATAAATGGCCATAAAGTAGAGGTGAAAAAAGCCCTCACCAAGCAAGAAATGCAGGCTG	106611972	Heterogeneous nuclear ribonucleoprotein A0	NC_027308.1	71444267	71445106	0.0181419	0.299638	0.166456
Ssa#STIR25355	AGATGCTCAAACGGGTTCAGATACCAAGATGTAAGTTAGATCCCCGAATCAGCTGTACTC	XR_001319933.1	---NA---	#N/A	#N/A	#N/A	0.0181517	-0.292863	-2.22829
Ssa#STIR01850	GCATAGCCTGCCTCTAGCACAATAGGCAACAATTTCACTTAATATTTACAGTATATTTCA	100195890	ly6 plaur domain containing 2	NC_027313.1	74391131	74392344	0.0181636	-0.450491	-0.393884
Ssa#STIR11136	AGGGTTAGAGTATCAGATGCAACCTTTCTGTGACCTTGTCGCAATGGAAGGTTTGTGTTC	100195703	exosome component 2	NC_027310.1	65473236	65479706	0.0181727	-0.00777757	-0.28849
Ssa#STIR05760	AAAGTAAAATACTGCAATAATAGACTACGGTATAAAACCCTCCATTTGGAGACTATCGCA	100195563	nck-associated protein 1	NC_027316.1	1037372	1037551	0.0181902	-0.153356	-0.304328
Omy#BX302854	TTGGTGGCATCCGCCTCTACATGACGGAGCTGATCGACATTACCCAGAAGGCTTGCAGTC	106602125	PREDICTED: similar to Proteasome-associated protein ECM29 homolog	NC_027303.1	957933	966115	0.0182373	0.816254	0.309137
Ssa#S35506315	TTACGAAACATCCACCGTAAAGTAAAAACGTCAGCGTCAAGATCGTGATTAGACAAAAAA	100286525	Tubulin polymerization-promoting protein family member 3	NW_012347641.1	10944	15423	0.0182383	-0.240532	-0.305172
Ssa#S35688011	CGAAAAGACATACAATTGTATCGTATTCTAAATACAAGGGTCCGTGAGGGACTGTCATTC	106568753	DCN1-like protein 1	NC_027313.1	10174665	10177364	0.0182452	-0.0676935	-0.170009
Ssa#STIR15950	AACAACATTTAGCTAGCAGGTTAGCTAACTATCAGATCAGGAGAGGTTCCAGAGAGAGAA	100196058	domain containing 2	NC_027308.1	83825428	83828875	0.0182537	-0.320122	-0.197384
Ssa#S35674216	CACTGTACAGATGGATAAAATCATGTATGGCAGAGCACTTCACCTTGTGGGGACTTTAAA	106598934	Growth arrest and DNA-damage-inducible protein GADD45 alpha	NC_027302.1	12544308	12546173	0.0183004	-0.000316858	-0.188432
Ssa#KSS845	ATGACTTCACAGCTTTTTGGAGATTCTTCAGCTCCTTCTCTCTCTCCTGGAATCTCTGCT	106587646	PREDICTED: aggrecan 1	NC_027325.1	32791436	32797990	0.0183067	-0.850916	-0.309357
Ssa#S35590817	TAATGTGATAATGCTATGCATTGTAATACAGGTGAATTGCGCTTTGGCTTTCGAGAAAAC	100195327	Ganglioside GM2 activator	NC_027304.1	7363332	7367909	0.0183085	0.256019	0.316105
Omy#S15276368	ATTGTTGCTAGATCTCTGTACTCTGAGAAGGAGGTGTTCATCCGTGAGCTGATCTCCAAT	106606479	TNF receptor-associated protein 1	NC_027305.1	11403692	11413250	0.0183565	0.15144	0.586986
Ssa#STIR13958	CCCAGTCAGCTCAATTCCATCACTTAAACTTTTTGAATGAGTTTAGTAACAAATGCATTC	#N/A	---NA---	#N/A	#N/A	#N/A	0.0183616	0.190786	0.137173
Ssa#EG819743	TTGGGACCATTCTTGAGTTCTAGTTTATATCCTTAGAATTGGACACCTGCACAGAATATT	106611985	-	NC_027308.1	72455496	72458209	0.0183897	0.183593	0.189903
Ssa#STIR05050	ACATACGTGAAGGAGGCATGATGGGACTCGTGACCATTTTTTCCCTCCATGATTGGATAA	106570571	fatty acid-bindingheart	NC_027313.1	83276125	83277224	0.0184679	-0.201653	-0.228996
Ssa#STIR20880	CTTCCCCTCAAAGACTAATATTGAAAACATGACCATGTTATGATACTGTAAGCATCTTTC	106586296	---NA---	NC_027324.1	19942996	19944776	0.0184776	-0.406222	-0.0879715
Ssa#CA052277	AGGAGTTGGGAAGGACTGGGTTGTATTTTCACATGTAAATTCAGACAACAAAAGTCAAGT	100194562	CNDP dipeptidase 2 (metallopeptidase M20 family)	NC_027326.1	32709960	32720528	0.0185153	-0.139004	-0.136586
Omy#S15290937	GACATGACCAAGTGGATCAACTGTCTGATTTCAGCCATCCAAAACGACAGAAGTCCACAA	106610658	connector enhancer of kinase suppressor of Ras 1	NC_027308.1	7067279	7155241	0.0185615	0.23424	0.516657
Ssa#STIR14096	ATGATCACTGAGCAACCCGATAGCAGGAGGATGAACTCTTCTGTCGGATTTTCTGTTTTG	106576826	tia1 cytotoxic granule-associated rna binding1	NC_027317.1	6034854	6059176	0.0186488	0.243007	0.131576
Ssa#S35571132	TCATTTTCGACGAAAGCAAAAAAGAGTGCGAATGACGAGAACGCATTAGCTAAACTAGTT	100380324	Serine/threonine-protein phosphatase 2A catalytic subunit alpha isoform	NC_027304.1	7828515	7832944	0.0186567	0.227608	0.268738
Ssa#KSS186	AAGATTCAAGATTAACCATGCATGTCAGTAAGGTTATTCGAAGACCAGTAAGTGGTTTCA	100195670	COMM domain-containing protein 5	NC_027308.1	72470342	72476915	0.0186824	-0.0951633	-0.183241
Ssa#TC69414	TACAGTGCTTCCAACCTGGTAAAGATGGATGTCCAACCTAAACATGTGTCAGTAGCAGCA	106565198	WD repeat-containing protein 1	NC_027311.1	43490365	43503880	0.0186906	0.205324	0.422422
Ssa#STIR16616	TATATGGGTTTCATAGGCACCACGAGGGCCTGGTAAATATTGTCTGATTCGTGTTGTCCA	106602686	tumor suppressor deleted in oral cancer-related 1	NC_027303.1	19581965	19585562	0.018703	0.0519166	0.265546
Ssa#DW572950	TACATCCACAGGGTCACTCTCATTGATCTGAGACCTGCTTCTGCTTATGTATACCACTGT	100195074	iron/zinc purple acid phosphatase-like protein	NC_027300.1	23284717	23313558	0.0187167	0.303167	0.195776
Ssa#STIR15280	TAAAACATGCCACTCGTATCCGAAGTGTTTACTAGATATTTGACTAGTTGGCTAGCCTTC	100286535	necap endocytosis associated 2	NC_027311.1	60281298	60281402	0.0187362	-0.303449	-0.206049
Ssa#CK890092_S	AGTTTGCACTCGGGACCAAGGGCCTAAGCTTGCAGAGTAATCCAGAGGATTAATCCCCAA	#N/A	PREDICTED: similar to myosin heavy chain	#N/A	#N/A	#N/A	0.0187692	-0.0250609	-0.591223
Ssa#S35583295	GTTCTGTTCATCTCTCAGTTGCATCCTCTTTCAACTGGCATCTTCTCTAGAAATGTAAAT	106607311	PREDICTED: hypothetical protein	NC_027305.1	37119476	37120119	0.0187749	-0.200885	-0.0881794
Ssa#STIR12335	ATCACACAACCCAACATATCTCCTGAAGACTCAGTGGAACATTGCCCCAATTCTGATGGT	106600397	---NA---	NC_027302.1	34626541	34635515	0.0188014	0.288455	0.176718
Ssa#S30292246	TTATTCTGTCTTTGAACGCCATGTCGTATAATTACGTGGTAACAGCGCAGAAACCGACGG	106561926	DNA damage-binding protein 1	NC_027310.1	8365322	8396816	0.0188217	-1.05972	-0.770802
Ssa#STIR03201	CCGACGACAGAAAAACAATGACCGTTCTTACTCTTGAAAATGGCAACCTTGTGCAAAAAC	106570571	fatty acid-bindingheart	NC_027313.1	83276125	83277224	0.0188282	-0.0592098	-0.257581
Ssa#STIR19790	GGCGGGGTTTGTCATTTTTAAAAAGCCAGTCCATATTGTGAGATCAATAACACATACTAT	#N/A	ring finger proteinpartial	#N/A	#N/A	#N/A	0.0188334	-0.277539	-0.684554
Ssa#CL464Ctg1	CTCCTAATTTCTGCTCTATTTGTGAAATGATTATCATTTCAGCTTCAAATTGCCACTGTC	106580669	Eukaryotic translation initiation factor 4H	NC_027319.1	42947258	42954318	0.0188458	0.0897462	0.202136
Omy#S27593966	GGTCCTCAGTGTGGAAATAAAAGGTCTTCTTTACTGAGAAATAAAAAGTGCAATCAATGA	106589557	hemoglobin alpha chain	NC_027327.1	14857406	14858278	0.0188532	-0.2741	-0.609884
Ssa#KSS2882	TAAAGAGTGTACTAATGAGGACACACAAGAATGGTGAAGCTCTCTCCAGCTACTGCGGAA	XR_001322560.1	LOC733164 protein	#N/A	#N/A	#N/A	0.0188692	1.3816	0.899043
Ssa#S35599737	CAGGAGAGGTTTTGAGTTTTTGGGAGTAGATATCAAGACATATTGACTATTTTGGATTGC	106576956	nuclear VCP-like	NC_027317.1	14791673	14802280	0.0188736	-0.173395	-0.248209
Ssa#CA040629	TACTATGTGGACCACAACACCAGAACCACCACGTGGCAGCGGCCCACAGAAGAATCAGTC	106573662	NEDD4-like E3 ubiquitin-protein ligase WWP2	NC_027315.1	34347756	34377516	0.018879	0.0513125	0.500738
Ssa#KSS450	CCAAGATTTTGGCTTCGTGCTGTCTATATGAGTTCAGTGAGTCCCTATGCACCTGAAAGA	#N/A	interferon-gamma receptor 1	#N/A	#N/A	#N/A	0.0188903	0.157483	0.298806
Ssa#S31991645	CTATTAAGGACTGCCTTGGTCATGGACCAAGAAGTATCTATTAAGGACTGCCTTGGTCAT	106563429	unnamed protein product	NC_027310.1	76914270	76921521	0.0189319	5.88894e-05	0.809318
Ssa#STIR02488	CATTTTCTTTTTGAGTCTTCCCAACTACTTACAGTAAAGAGCCTACCCAAAAACACTACA	106566456	troponinskeletal muscle	NC_027312.1	8228515	8232214	0.0190019	-0.0410659	-0.246607
Ssa#STIR15382	ACAGTTAGACTGTAAAGCATGTTGTCGCTCGTTGGGAATGCTTTCTCTCTTTGTTAAGGT	#N/A	---NA---	#N/A	#N/A	#N/A	0.019041	-1.91942	-2.01856
Ssa#S35664087	TGTTGTGAAACTGCACAGACAAACATGAAGTCCTGAACCTACTCCTCTTATGTTTTTTAC	106569672	unnamed protein product	NC_027313.1	43429091	43446169	0.0190756	0.739616	-0.0453806
Ssa#S31997942	ACGAATTTGGCCTCTTATGATGTTTGTGCGGTATACTGTGTGTAATACAAGGCTGCAGGG	#N/A	PREDICTED: similar to F57G4.9	#N/A	#N/A	#N/A	0.019097	-0.294602	-0.0613987
Ssa#STIR23518	GTTCAGACTGATGCTGCGCCTGTTTTTGTTTTTAAGTGAATAAAATTCCCCCCGTTTTTT	106586953	---NA---	NC_027301.1	48698813	48709629	0.0190999	0.0384059	0.189743
Ssa#STIR18511	TAACAGAAACTTGAGAAAACAGGAAGACGGGAAAACATGCTGGTAAGACCTGACAAGACG	XR_001326434.1	type xxviii	#N/A	#N/A	#N/A	0.0191568	0.0583988	1.05147
Ssa#DY694816	GGTTAAAACAGCCAACCACTACATCCCCATACCAGAGTACTACACTAAAGAGGATGCCTT	106611569	PREDICTED: similar to carboxypeptidase X 1 (M14 family)	NC_027308.1	54717190	54740503	0.0191745	0.512314	0.517784
Ssa#STIR02792	GTGTACGAACACAAGTGCAGCAAATTAATAGATACACCCAAGACAAAATAAAATTGTTGC	106572490	orm1-like 2	NC_027314.1	83218104	83218903	0.0191932	-0.0808632	-0.149926
Ssa#TC89862	CTGTGGAGTTCACTGCATTTTAATGCCATACCTGTTAATAAAGACATTCCCTCATACAGC	100195307	arginine N-methyltransferase 3	NC_027325.1	6028335	6125106	0.0192278	0.0962944	0.45262
Ssa#STIR17323	GAGCCAGTCTGTTCTCATTCTCACTATTGCATTGATTTTCTTATAGTTTTGTTCATAGGC	106575274	---NA---	NC_027301.1	7821023	7839147	0.0192379	-0.331653	-0.166566
Omy#S15340891	AGCCGGTGATCATGGAACTAGAGAGACAGGAGAATGTTCTGGTCATCTGTCACCAAGCTG	106609077	AF246148_16-phosphofructo-2-kinase/fructose-2,6-biphosphatase	NC_027306.1	29223756	29269110	0.0192937	3.04873	0.742777
Ssa#S30119291	AAACTGCTGTTGTAGTGGAAAAATAAAGTTAACGAAATGTGAACGTTGAAGGCCAGTGCT	106571957	NADH dehydrogenase 1 alpha subcomplex subunit 4-like 2	NC_027314.1	62387137	62390021	0.0192946	-1.14258	-0.653712
Ssa#S30240404	ACATTCTGAGATTGAAACACAGTTCGCAGACTCATCCCTCTGGCAGATACACTTCCTCAT	100194909	Tyrosine-protein kinase BTK	NC_027304.1	20780705	20795961	0.0193602	-0.172571	-0.216743
Ssa#S35699767	ATATAAAACTTCTGTCAGCCCCCATGCCTATAGAAAAACAGCCTGTTGTATAGATGCCTT	100195765	NFU1 iron-sulfur cluster scaffold homolog	NC_027317.1	30020577	30031007	0.0193696	0.249295	0.198926
Omy#S34424874	CTAAGCATATGATGAGATGGCTACTTAGGAATGACCTTCAATTGCCTTCTGGATGTAACC	106570353	EYA3 homolog	NC_027313.1	71709812	71725444	0.0193719	0.210344	1.13267
Ssa#KSS2134	GGCCTGTTTCTCATCTTGTTCGGTTTCATTTTCCAATTTGTTACACTTTGTATTCGAGGA	106601341	PREDICTED: similar to Y51B11A.1	NC_027302.1	68461249	68474867	0.0193754	-0.46002	-0.245197
Ssa#CL130Ctg1	GGAAGAGGAGGAGGACGAAGATTAAATCCATGCTTTCTTTTGTCAATAAAATGTTTAAAG	106582975	60S ribosomal protein L22	NC_027321.1	23571895	23582544	0.01938	-0.0241642	-0.31743
Ssa#STIR25595	TGACATGTATGTTTTAGCACTCTGCAGAAGCTTACACACTTTTATATGATTGATTGGTCT	106578043	---NA---	NC_027317.1	64674471	64699962	0.0193929	-0.377029	-0.168716
Ssa#S35693628	CAGCAGCAAAATATTGTGTAGAGGACTGAGGGTCTTCCAAGGGTCTACCCCTGTTATTTT	XR_001323306.1	unnamed protein product	#N/A	#N/A	#N/A	0.0194491	-0.330543	-0.117256
Ssa#STIR17848	CTTGATTCGCCTGAATCAGTCATGTATAAATTTGTACAATACTGTTATTATTCTCGGACG	#N/A	---NA---	#N/A	#N/A	#N/A	0.0195281	0.0284307	0.241079
Ssa#CX355469	ACTTACAAAGGCTCAGTGGATCTGACCTACTGTGACCTCCTGTATAGAGACCTGTCTAAA	XR_001319296.1	unnamed protein product	#N/A	#N/A	#N/A	0.0195384	0.300972	0.446028
Ssa#DY726779	GTTTGGTTGATGTTCTCAAAGGTGAAGAGCTGACTGGTTCATCTGAAGGGGATAGGGAAA	106608533	unnamed protein product	NC_027306.1	5333275	5341467	0.0195451	0.0184135	-0.471764
Omy#CX028099	ACAACATGTCCTTTGCCACCCGCAAGTACATGAAGAGGTACGGGCTCATAGAGGGGAGCG	106613583	Stil protein	NC_027309.1	13297211	13310663	0.0195542	-0.6613	-1.53021
Ssa#STIR34216	AGCTAGTATAATGGCCTAGGGTTTGTAACTGTAATGTACTCCCTGATAAACCAGTACTTT	#N/A	26S protease regulatory subunit 6B	#N/A	#N/A	#N/A	0.0195617	0.111758	0.343904
Ssa#S35516059	TGCTCCTGAAAGTCACTCTCTGGATAAGAGCGTCTGCTAAATGACTAAACTGTTCTGTAC	100196203	Glutaredoxin-related protein 5	NC_027305.1	73157775	73158796	0.0195639	-0.0483315	-0.152655
Ssa#TC107160	TGACCTCTTGGATGTGCTTGTTTACTCCAATGGCAGTACTTTTGCTCTGCTATTGTATAT	#N/A	diacylglycerol kinase zeta	#N/A	#N/A	#N/A	0.0195716	-0.824952	-0.144735
Ssa#S18892284	TAAAAAACTACTACACCCAGACCTGCATTGAGTGGCTGAAGAAGTATCTGGACTATGGGA	106588401	AF508864_1MHC class I	NC_027326.1	10122144	10147870	0.0196501	0.260388	0.336965
Ssa#STIR14904	GGTGAATGCACTCACAAGGGGGTTTAGTGATGTAAATACTTTTGTAACTTTTCTTAATGA	106587410	---NA---	NC_027325.1	22192449	22201571	0.0196703	0.0267229	-0.354807
Ssa#KSS1805	GCAGCTGGCCTTGTGGGATACGAATGATATGTCTGAGTCAATGGCAGTGCAGGAGATGGA	106608653	coronin, actin binding protein, 1B	NC_027306.1	12629633	12642468	0.0196963	0.300251	0.328618
Ssa#STIR03179	TGATCTAAGTACATCATCATGTAATGGATGTTCTTCGGGGCCAAGAGGATTTGTCACTGT	106571961	atph+mitochondrial f1epsilon subunit	NC_027314.1	62449310	62450174	0.0197213	-0.00271344	-0.281922
Omy#S15328250	TATTTTACATAGAACTCCCTCCCAAGCCTATAACTGTCCTTTAGTCATAGGCTACTCTGG	#N/A	PREDICTED: similar to ORAI calcium release-activated calcium modulator 2 isoform 2	#N/A	#N/A	#N/A	0.0197258	0.345008	0.352542
Ssa#STIR18149	ATTGTTCAAATCCGCTGTGTAGGGTTAGGGGGAAGAAGAAGAAGAAGAAAAACCGTGCAC	#N/A	---NA---	#N/A	#N/A	#N/A	0.0197284	-0.709686	-0.539898
Omy#S15278720	AGTGTTGTAGTGGTTGTCTACCAGAGAAGAGCATGTATTACATAATGGCATTACAGGCTA	106568636	Mammalian ependymin-related protein 1 precursor	NC_027313.1	3588284	3602680	0.019735	0.320935	0.483644
Ssa#STIR18328	GACCATCTTCTTCTTTCAGGAATACTGACAGCTTTTAAAGCATAACCATCAAAAAACGAA	106591785	ankyrin repeat domain 46	NW_012347226.1	10859	16172	0.0197371	0.307677	0.258643
Ssa#STIR20776	ATTATGCATTGGGTTGCACCACGCCACACTGTTAATACATCCCTCTTGACAGTTTGGTCT	#N/A	fatty acid-bindingheart	#N/A	#N/A	#N/A	0.0197453	-0.0106027	-0.532806
Ssa#S48420858	ATCAAGAAAGTGAAGCAGTCTCTGTCTCAGTCCCATCTCCCGGCCCAGCCAGATCTCAGC	106565373	PREDICTED: similar to citron, partial	NC_027311.1	51406564	51456223	0.0197638	-0.108095	-0.935166
Ssa#S31992395	AGACCTACAGAGGACTATACAGGATGACATCAATAAACTGATCGAAGAAGGGGAGCTACA	100286659	Polyamine-modulated factor 1	NC_027304.1	30275063	30276355	0.0197735	-0.133968	-0.247995
Ssa#STIR24083	GGTTTGTAAGAAGAGTTAAGGTGTTGCAGCTTAATTACATACTTTGAGGAGGAGACGGCG	106579928	---NA---	NC_027319.1	19819856	19820941	0.0198245	-0.286564	-0.225769
Omy#CA355587	ATGTGATTTCGATGATACTGCACAGTATCGTGTTTCTGCCATGAACAGCAAGGGAGAGCT	106590144	PREDICTED: similar to myomesin	NC_027328.1	12406493	12440142	0.0198272	-0.198888	-0.329698
Ssa#STIR10908	TACACAGCAGTGTATTATGTCCTGGCTGACTTATTGATGCTGGGATTATACTTTTATTAC	XR_001321045.1	pq loop repeat containing 2	#N/A	#N/A	#N/A	0.0198317	0.215581	0.308091
Ssa#S35570019	GCGTCAAACCTGCTCTGATACAGGAGTTTCCTTTTATCAATTCATTGGGAATTATATCAA	XR_001324838.1	Cysteine-rich PDZ-binding protein	#N/A	#N/A	#N/A	0.0198747	-0.0133641	-0.27467
Ssa#S18835747	ATAGACGACAACATGTTCTGTACTTGGAACCAGCAAGTACCAGGAGAATGTGTGCTTTGG	XR_001327258.1	unnamed protein product	#N/A	#N/A	#N/A	0.0198783	-0.314581	-0.209492
Ssa#S35688162	AATGCACAATAGCTCTACTGTACTCACACGTTATCCAACAATAAAAACAGGTACAACTGA	106564857	Malate dehydrogenase, cytoplasmic	NC_027311.1	26395159	26405963	0.0199116	0.153866	0.210063
Ssa#S32008328	CAAGTAGGCTACTAGTGATTTTATTTGTGGCAAAACAAGTGAATAAATGAGTCGAATGGA	100306859	Transcription factor VBP	NC_027300.1	74260561	74268785	0.0199192	0.0613296	0.571429
Ssa#DY717467	AAGTACATCGTGCCCTGTATGAATTCCTATGGTATCTGTGTGAAGGACAGTTTCCTTGGG	#N/A	Egl nine homolog 2	#N/A	#N/A	#N/A	0.0199354	1.90017	1.2786
Ssa#STIR25051	GGATTTGCTTTGTTTGTCCAGCAGACGGGTATTTAATTATCCTAGTCATATTAGCAACCC	100306856	legumain	NC_027308.1	39570928	39582909	0.0199502	0.12664	0.552533
Omy#BX859640	ATTTGCATCAGAGGAAGAAACGTGACAACCTCACTCAAACCAGCACCATTGCTCCTCATT	106602834	septin 4a	NC_027303.1	26432525	26452980	0.0199818	-0.163449	-0.810836
Ssa#DW007547	TGGTGGAGAACACCAAGCTGAAGAGGGACATCGAGCAACTGAAGCAAACACTGCTGGAGA	106602298	-	NC_027303.1	6862087	6867224	0.0199869	0.0825293	-0.336556
Ssa#S35482502	CTCGGTTTTCTGTGTTGATCATAAATGTGCACGTGTTGTATGATATGAATCATGGAATAA	106601061	Hemoglobin embryonic subunit alpha	NC_027302.1	63790381	63791143	0.0200342	-0.448411	-1.09582
Ssa#S35707643_S	TAATCCATTGAAACATAACCGGAGTGAACACGGGGCCTAATTGTCTGGAAAGCCCATGTT	106587100	Protein-tyrosine phosphatase mitochondrial 1, mitochondrial precursor	NC_027325.1	9239971	9242582	0.0200621	-0.174469	-0.260692
Ssa#S35559616	CCAGCATCCTAATTGTCATCAGTGTGTATGTTTCTGAATACTGTACATCTTACTTTAGGA	106565830	TATA element modulatory factor 1	NC_027311.1	68397467	68405808	0.0200798	0.00927007	-0.416107
Ssa#S35478597	TTCGTCGGTCTGTTAGTCATTTTTTGGAATCTGATATTTAAATTACACACCAGCACCTAT	106598516	Regulator of G-protein signaling 5	NC_027302.1	9967872	9977323	0.0201521	-0.239919	-0.176267
Ssa#STIR15923	ATATTAATGTACCTCAGTTGTGACGTTACTGTGTGACCCTTAGCAGTGGTGGGTTGTGTC	#N/A	---NA---	#N/A	#N/A	#N/A	0.0201621	0.117357	0.0990157
Ssa#S35520192	GGACTACAACTACCACAACCCCAACCTATTTATTTGTTCCTTTTTATACAAACGTATGTA	#N/A	small muscle protein, X-linked	#N/A	#N/A	#N/A	0.0202056	-0.298726	-0.607918
Ssa#DW551604	AGAGCCTAGAAGACACCTACATCCTAGAGGGCAATGATGACTCTCTGTCAGAAAAACATG	106608058	-	NC_027305.1	69219434	69226422	0.0202136	0.643986	0.504172
Ssa#NP9934211	CAGGCACAAGATTAATAATTGAATCCAGAGAGAAACATGAGCCATCCTACTACACAAGCC	106569062	T cell receptor alpha	NC_027313.1	21148032	21171203	0.0202159	-0.244391	-0.137473
Ssa#TC112575_S	GTCGACTGTTGGAGCATGACCTGTACGTCAAGGCTGAGAAATGCCTGTTCTTCCAGTAGT	#N/A	PREDICTED: similar to pol polyprotein	#N/A	#N/A	#N/A	0.0202355	0.169803	0.597344
Ssa#TC77841	AAACTTGTAGATGAAGCATACAAGTACTCCAGAGAAAAGAGTCTGGAGAGAGTGCGTGGG	100380666	Mpx protein	NC_027310.1	72381867	72386080	0.0202752	0.839838	1.20039
Ssa#EG811553	TGATAAGCACATCCCTGGAAGTCCTTTCACAGTGAAGGTAACAGGAGAAGGAAGGATGAA	106561692		NC_027309.1	108906106	108952542	0.0202955	0.246069	0.419215
Ssa#S30276608	ACCTGTGTGGGAAAATATATCGACCAGAATGTATCTGGGCAACAATAGAGAAAGTGTGTA	106589466	Legumain precursor	NC_027300.1	2951342	2966398	0.0203067	-0.779277	-0.718459
Omy#S34425925	AAGTTTGTTCATACGCACATCCTTAAAAATGTAGGTGCTGGGCTAATAAAGAAACCTTGT	XR_001320209.1	Cysteine desulfurase, mitochondrial precursor	#N/A	#N/A	#N/A	0.0203272	0.0322764	0.227221
Omy#TC159131	TCCATCAGCAGTGCAGAGACACAGCCAGCACAGGCGGAGCAGAAGGTGAACACCGAGGTA	#N/A	-	#N/A	#N/A	#N/A	0.0203357	-0.226751	-0.444889
Ssa#NP9934179	CAGGCACCAGATTACTTATTGAATCCAGAGAGAAACATGAGCCATCCTACTACACAAGCC	106569104	T cell receptor alpha	NC_027313.1	20802134	20807118	0.0203358	-0.0977943	-0.484279
Ssa#S48392056	ATTAGAGATCAGAGATGTAAGACACAATAAAAGAAGGGAGAAGAACTTGCTGACTTCCTG	106606914	PREDICTED: similar to GTPase, IMAP family member 2	NC_027305.1	25264563	25265881	0.0205094	-0.380496	-0.423535
Ssa#TC86607	GCTTGCAGTGGTAAACACTAACACAAACAATTGCAGGCAAGTGGCGGTTGCTGAGAAAAA	#N/A	PREDICTED: myomesin family, member 3	#N/A	#N/A	#N/A	0.0205132	-1.32113	-1.36759
Ssa#S31963855	TGTCTCTGTATTTCCCTCTTGGTTACAGTACATTTTTCTTGCCCGGGGACAATCTGCATC	106612658	phosphatidylinositol transfer protein, alpha	NC_027308.1	103028204	103041872	0.0205296	-0.267687	-0.14807
Ssa#STIR12543	ACCTAATCATGGTGAACTGCACTGTTGACTGCTATCAAACCAATCATAGGAAAATTATTA	100195074	iron zinc purple acid phosphatase-like protein precursor	NC_027300.1	23284717	23313558	0.0205341	0.0877826	0.202914
Ssa#STIR25264	TCACCAAAGATTCGGCATGATTAAACTCACAACCATTCGAGTATCTGAATCTGGAGGGCC	XR_001324168.1	novel protein	#N/A	#N/A	#N/A	0.0205437	0.049497	0.609502
Ssa#S32010883	GCATAGCCTGAGTGAGGGTTATTGCTTACCATAAGTACAACATTTTAGCCCCCTCTAGAA	100196692	Beta-Ala-His dipeptidase	NC_027304.1	63808927	63812971	0.0205509	0.195447	0.154983
Ssa#CL63Contig1	AATAGCAGATTTTCTAAATTCCTTCGATATGTCCTGCCGGTCTCGTTTGGCCACCCTGAA	106583191	60S ribosomal protein L18	NC_027321.1	29930274	29935309	0.0205511	0.00548267	-0.287158
Ssa#S35585444	CCTCTGTAGTGCACTACATTTGACCATGGGCCTTATGGGCTATTCTATTGAATACAAAAT	106594773	PREDICTED: hypothetical protein	NC_027301.1	69735106	69740847	0.0205932	-0.363217	-0.114424
Ssa#S31982754	AAGGAGACTATCCCCGGATGATGAGGCCACACCACATCCTCACAGAGACACTGCAACACG	106598911	novel protein similar to vertebrate cell division cycle 7 homolog (S. cerevisiae) (CDC7, zgc:101602)	NC_027302.1	12291563	12297610	0.0205984	-0.874464	-0.604188
Ssa#S30244036	TGAGTTCTACAGTGTTCAGAGTCACACAGATCCTCCTTTTAAGGCCGAGCCTTTTAATCT	100196705	Bactericidal permeability-increasing protein	NC_027312.1	21814447	21820581	0.0206056	0.272823	0.302352
Ssa#STIR15632	AAAGTAGAGAATTTAAAGGTCAAGATGAGTCCAACGGTGTCTCAGGGTGACTTTGGCGAC	XR_001320704.1	tumor protein d52	#N/A	#N/A	#N/A	0.0206069	1.05835	0.331027
Ssa#STIR05513	AGTGACCTTCATATACATGGATAAATTGGTGTTGTGGGGGGAGATATGAAATAAACATGT	106586318	c2orf25mitochondrial precursor	NC_027324.1	18585062	18590451	0.0206117	-0.293014	-0.115179
Ssa#TC110119	GCTTCTGGCATGATCAGTCTAGATATGACAGGGATGACCATGTTACCATTGTCTGGGAAA	106605693	hypothetical protein LOC100124942	NC_027304.1	67928428	67942165	0.0206813	0.290062	0.536462
Ssa#STIR35531	CAGCCCAGGAATTAAAGTTGTAATAATTTGTCTCATGAGTGTTGCCATTTGCAAAGACAT	106611039	C-type lectin domain family 4 member E	NC_027308.1	22675221	22677099	0.0206891	-0.170191	-0.130279
Ssa#S30239599	TATCTACTCTCTGCTGGACTGGCTCTACAACATCTATAACAAGGACGTCCTTGGAACAGT	106612674	PREDICTED: similar to Exocyst complex component 3-like protein 2 (HBV X-transactivated gene 7 protein)	NC_027308.1	102655331	102678563	0.0207246	0.414298	0.422305
Ssa#S30279614	GAGGAACACGAGTGATCTTGGACCACGCCTCTGTTTGTTCAATAAATGATATATATATAT	106566216	60S ribosomal protein L32	NC_027311.1	87987736	87995542	0.0207271	0.173322	-0.0138826
Ssa#CX357491	TGAAACGACGCAAAGGTGCTGATAGCGTTCCCGCCAGTGCCAATAATGTAGATTTAAACT	106611993	PREDICTED: calcium/calmodulin-dependent protein kinase ID	NC_027308.1	73299005	73301566	0.0207485	-1.64031	-1.25141
Omy#S34308803	TAGAACCAAGGTGTGAATATCAGTGATGTGATCATCAGAGTATAAATCATGTATGGATGT	#N/A	hypothetical protein LOC548735	#N/A	#N/A	#N/A	0.0207558	-0.993129	-0.212593
Ssa#STIR09799	TGTCATTGACTGAATAATCTATTTCTCTCGGGACCAGCTACTATCCAACATGGGCGGACA	#N/A	upregulated during skeletal muscle growth 5 variant 1	#N/A	#N/A	#N/A	0.0207679	-0.138115	-0.425409
Omy#CA375401	TGACAACCCTGTGAAACTGTTTGAGTTTGACACCAGAGACAACCCTAAAGGACTGTGTGA	106563066	Wdr45 protein	NC_027310.1	56182480	56185139	0.0207789	-0.0374905	-0.509813
Ssa#STIR23250	CTTATAAGACCTACAGTGTCTCAGAGAACTCAATTTAGTTCGATCTCTCTGTTTCTTTTT	100196116	epithelial mitogen	NC_027314.1	4348026	4350198	0.0207893	-0.301069	-0.504841
Ssa#S18892310	TACCACAGTGGTTATGTGTACACTTTTGGTAGCGGCACCAGACTAGATGTTGGAAGTAAC	#N/A	AF273017_1immunoglobulin light chain precursor	#N/A	#N/A	#N/A	0.0208286	-0.151488	-0.402888
Ssa#S30294583	TGGTTTGAGCAAGCTTGGAGCCTCAGTTGCTGATGAAAATGATGCCTGTCAGTTTCTGAA	106565722	unnamed protein product	NC_027311.1	74247018	74256877	0.0208323	0.279775	0.486716
Ssa#KSS1549	ACTGAGATCCCTCATGGCTTTTTCCACAGGTACAATGGAATCTATTCTACAATTTCATTG	106587062	PREDICTED: similar to Malignant fibrous histiocytoma-amplified sequence 1 (Malignant fibrous histiocytoma-amplified sequence with leucine-rich tandem repeats 1)	NC_027325.1	6548232	6563124	0.0209678	-0.970673	-0.438583
Ssa#STIR43813_S	ATTGCTGCAGGAACTCAGATTGAGTTGTCTATAGGGGTCACCTTTGGACTATCAACCATG	106569922	PREDICTED: similar to transmembrane protein 65	NC_027313.1	60214988	60226067	0.0209897	0.673027	0.887007
Ssa#CA046168	GTACTTGGAATAAGTCCATTCATTAGAATGAGATGTTTTCATTAAAGGTGGTCTGAGGAA	100194728	DEAD (Asp-Glu-Ala-Asp) box polypeptide 21	NC_027327.1	28155227	28164096	0.0210289	0.0592735	0.292958
Ssa#DW564434	ATAGATCCAGCCAATAAGACCATCTTAGAGACCATCCAGAGCAGTCTGTTTGTGGTCTCA	106576069	peroxisomal carnitine O-octanoyltransferase	NC_027301.1	9225363	9234887	0.0210295	0.45976	0.439404
Ssa#S35679578	TAGGCAAATTCTACATCAAGCTGGCCGTGTCTGGCTTTGTGAACATCTTCTTACTCCTCT	100196627	Cell death activator CIDE-B	NC_027306.1	20766563	20774487	0.0210437	-0.414482	-0.795083
Omy#CA368900	TTGACACAGACTTTGTCAACATTGGCGCTGACTTTAACGTCACCGAAGGTGTATTCACCT	100196709	Complement C1q tumor necrosis factor-related protein 4	NC_027325.1	9255148	9264449	0.0210639	0.692815	0.469647
Ssa#STIR20621	TGGTGTCTCACTGTCACACACACACACTTTGGCACCCTTTTCGTCTTGCTCTTAAAAAAG	100194780	mitogen-activated protein kinase kinase 2	NC_027322.1	32260014	32269447	0.021088	0.120348	0.236243
Ssa#S30290295	TCAGCCATGGCTTCCTTTGAAAGACGTAGATAAGCACTACAATGAGTGCACACACTACTA	100196601	Glyoxylate reductase/hydroxypyruvate reductase	NC_027304.1	34713136	34716480	0.0211352	0.138791	-0.622622
Ssa#S18870968	TACCCTGTCTTTCAGTTGCCAACTGGCTCATACTGTACTTGAAAGTGAATTTATAAAAAA	106611459	Glycogen phosphorylase, muscle form	NC_027308.1	46718139	46741969	0.021149	0.108603	0.209417
Ssa#S30283408	CTGGTCTTTACGCGATTTGGACAGACTAAATATTTGACGAGCATGTTTATGAAAATAGAT	106580432	39S ribosomal protein L40, mitochondrial precursor	NC_027319.1	30109383	30111870	0.0211856	-0.0710902	-0.135893
Ssa#S35505881	AGGTGATGAATAAGGACCAGTGGTATAACGTCTTAGAGTTCAGTCGTACAGTCAGCACAG	100196038	DCN1-like protein 5	NC_027319.1	54441327	54447844	0.0212156	0.0384591	-0.213913
Ssa#STIR18828	TGATTTTATATTACATTGATCTCCACTAGTCCAGCCTCGCAATCCATACTGGTTGGGCCG	106565197	isocitrate dehydrogenase 3 (nad+) beta	NC_027311.1	43512213	43523687	0.0212513	0.199039	0.240415
Ssa#STIR26163	ACTATTCACATCAACACACAGGAGACCAAAAAGGTTTACTGTAACATGGAGGCAGCAGGG	106597178	angiopoietin 1	NW_012364011.1	10	2438	0.0212616	-0.195641	-0.619278
Omy#S15299394	ATGTAATATACTTACATTGACTCTCACAGTAGAAGGGAAACCCATAGGGGGAGTCTACTG	#N/A	-	#N/A	#N/A	#N/A	0.0212622	0.317181	0.125052
Ssa#S35667410	TCTTGTCTGTGTGCCAGAGCGCATGATGAATTTGCTAATGCTCAACACCCGTTGAATATG	100195889	FAM32A-like	NC_027315.1	39884925	39887409	0.0212643	-0.0268483	-0.311991
Ssa#STIR07515	GCACTGTATTGAATATTTGTTTTCCACTTCCCCAGAACATCATCCTCTTGTTTTTAGTGC	100380687	traf interacting protein	NC_027321.1	17459975	17463470	0.0213375	-0.193543	-0.242968
Omy#CA381431	TTTCTATCAGGACTTCAATGAGATCCCAGATGTACACCGCTCCATCTGCAAGAAGCTCTA	106584717	secretory carrier membrane protein 5	NC_027322.1	43438971	43450228	0.0213456	0.556721	0.21338
Ssa#S31987794	TTCTTTCCATTCTGAATGTAAGCGACAGTGGGCATACGGGGCCCTTGAAGAGTTACATAA	106560898	P3 protein	NC_027309.1	76507823	76509223	0.0213543	0.321916	0.255236
Ssa#STIR22116	GCACTGCCAGCTGGAAGGCAAGTCTGTTTTATTTCTTACATGCCAAGATTTAAAAGTGTG	100286521	nucleoporin seh1-like	NW_012344082.1	35028	35160	0.0213639	-0.296857	-0.495693
Ssa#STIR18200	GCCAATCTGTGCCTGTATATGGAATGTTCTCCTGATATCATGTTAGTTTATGAAAGATAA	106560254	---NA---	NC_027309.1	30261327	30375471	0.021432	0.0899441	0.260774
Ssa#STIR16901	CTGAGTTCATGTCATGTTTCAACATTGTACTTTTTATATGATTGGCTAAAGAACTGCAGC	106605853	---NA---	NC_027300.1	54276087	54295369	0.0214384	0.254667	0.616841
Ssa#S31973983	AAAGATATCGACAAGAGCATCCTGATCCACTGGACCAAAGGTTTTAACTGTTCCGGAGTG	106568009	unnamed protein product	NC_027312.1	70664564	70677938	0.021452	0.65246	0.993224
Omy#S15324303	AAGTGGAGGAGCTGAAGCTGCGTCTCCACATGGCCGCTGAGCACTACAAGGAGAAGTACA	106588861	Tax1 binding protein 1	NC_027326.1	28021047	28064562	0.0215072	-1.43354	-0.784074
Ssa#STIR00079_2	TACATCTCAGTACAGATTTAACTCATCGCTGTGGTGTAACTGGTACTTGAGCTTTGAGGA	100196379	interleukin-18 precursor	NC_027319.1	52087586	52090268	0.0215094	-0.102625	-0.408382
Ssa#TC106779	TCCAATAGCCTACATATCAATACATACACAAACTATCTGGGTCCAATAGCCGACAACACA	XR_001326007.1	PREDICTED: similar to MGC84409 protein	#N/A	#N/A	#N/A	0.0215494	0.119818	0.342621
Ssa#S48406755	TGCAATTCTTGACAAAAAACCTGAACCTCCAACCACGTTGATGAAGCCTCGCACTATGTC	106560836	PREDICTED: hypothetical protein	NC_027309.1	79935138	79968790	0.0215707	-0.828343	-2.40282
Ssa#STIR19144	CTTTTTGAGTCTTCCCAACTACTTACAGTAAAGAGCCTACCCAAAAACACTACAAATCAA	106566456	troponinskeletal muscle	NC_027312.1	8228515	8232214	0.0215838	-0.038219	-0.17207
Ssa#STIR27646	ACAATTACCCGAGGACAGTATGGTGAGGGGGAGAAGAAAGAGAAATTTGTTTATGCCACA	106601597	Solute carrier family 35 member B1	NC_027302.1	75874455	75878402	0.0215926	0.127922	0.348485
Ssa#EL698665	TTGACTTCTACTTGGGCAAGCGCTGTGCTTATGTCTAACAGGCTAAGAAGAACACAGTGA	106612432	60S ribosomal protein L35a	NC_027308.1	95919956	95930161	0.0216174	-0.0259185	-0.198071
Ssa#STIR00150_4	ATCAGGACCAATCTATTTTGGGGATTCCCTTGCGTAGAGACAAGGCTGTCAGTGTCAAAT	100192340	---NA---	NC_027327.1	27247314	27256171	0.0216294	0.255418	0.401678
Ssa#S48375377_S	CAAGTCCTACATCACGGTTGATGAGCCCCATGTGAAAGATGCCCCCAGAGCAGGCAGAGT	#N/A	actinin alpha 3	#N/A	#N/A	#N/A	0.0216339	0.0661448	-0.540895
Omy#TC151669	AAACCAGGACTCTCTACAGTACTTACCAACCTACACTGTCCCAGGGAAAGATTCAGATGT	100380767	PREDICTED: similar to myoferlin isoform 1	NC_027305.1	35034621	35093121	0.0216494	0.215531	0.438764
Ssa#STIR02050	CCCTTATGCACATCTTAATGTCTCTGTCAAGCATTTTGGTGTTTCTGTAAAAATGACTAA	106569998	cytochrome c oxidase subunit vib isoform 1	NC_027313.1	57971505	57972963	0.0216748	-0.242322	-0.167301
Ssa#S30292871	TATGGTGGTGCCTGGTGCCCCATTGATCTGGTAATAAGGTAATAACTACCGTAAGTATAT	106564805	unnamed protein product	NC_027300.1	121432693	121458055	0.0216907	0.314345	0.282639
Omy#S34425539	ACACTCATAGACACATTGATCTGAGAGCAGAACTACCATCAAGTGACCCTGCTGGATGTT	#N/A	glutaminyl-peptide cyclotransferase-like	#N/A	#N/A	#N/A	0.0217179	-0.606865	-0.456831
Ssa#S35501041	GCGTTCTGTAGAAAGTTATTGGATGCCATTTTGTAACATTTATCACAAACTTCTCACACA	100196862	Phosphatidylinositol N-acetylglucosaminyltransferase subunit P	NC_027303.1	55720078	55723847	0.0217445	-0.240594	-0.409596
Ssa#S35585784	AAAGATGTTGTTGTTCTGGAGGATGTGTTCCAGTGGCTCGGTTTTAAGGTGACTGTACTC	106600207	hypothetical protein LOC100192215	NC_027302.1	36175094	36178977	0.0217667	-0.35628	-0.0524874
Omy#BX085849	AAACGCATCAATGAGATCATGAAGGAATGGGCTGAGGCTGACAACCAATCCAAGAACCTA	106605617	PREDICTED: amyloid beta (A4) precursor-like protein	NC_027304.1	66644806	66690972	0.0218023	0.440122	0.404488
Omy#TC143163	TATTTTTAGTTTGACCAACCTGCAGGAGCTGGACCTGAAATCCAACAACATTCGCACCAT	106584155	leucine rich repeat containing 8 family, member D	NC_027322.1	17490099	17492639	0.0219026	0.97654	0.555336
Omy#BX087510	GAAGAGGTTCTCTCAACAGAACCATTTAAAAACACATCAACGTATTCACACAGGAGAGAA	106575349	PREDICTED: similar to Zinc finger protein 420, partial	NC_027316.1	13502428	13515415	0.0219158	-0.398022	-0.256404
Ssa#STIR26221	TGATAGAGACAGACTATCTGCTGTGTGATGACTGTGACAAGCCGTTTATGGATTCCTACC	106602590	xerodermacomplementation group a	NC_027303.1	15922017	15927353	0.0219295	-0.123407	-0.287014
Ssa#S35567751	AGTGTGTTGAAAGTCTTCAAAAGAAACTGAGTTCCATCAGTAAGAGAAGGGCCAGGCTGC	106587703	Programmed cell death 7	NC_027325.1	34088478	34090333	0.021938	0.328375	0.307329
Omy#TC163695	TTAAATCCAGATTAGTGCCACCGTGACACCCGAGTCATCTAATCAACTGATCTTCAAGCC	106572194	PREDICTED: similar to BRPF3	NC_027314.1	67001871	67012327	0.0219491	-0.144853	-0.584391
Ssa#STIR16391	CATGCTGTTTAGATCAGAATCAGCACAGGCCAGCAGTGATTATTCCTCACTTCATCCTAA	XR_001324491.1	pallidin	#N/A	#N/A	#N/A	0.0219493	-0.117314	-0.205247
Ssa#S35660524	CCTTCAAGTCGGTTGCCAAGCCATCCTTCCTGTACAACCCATTGAATAAACAGATAGATT	106584048	CA052 protein	NC_027322.1	10789122	10802668	0.0220149	-0.00452399	-0.334833
Ssa#S48415787	GTAATACTCTGTATAAGGCTTATCTGGAGGCTTTCTACAAGTTCTGCTCCACTCTGGGAG	106595437	ATPase, H+ transporting, V0 subunit D isoform 1	NW_012355700.1	1962	9388	0.0220343	0.198451	0.350361
Ssa#S35455079	ATTTCAGGACAATGTCAGGCAGTTCTTTCAATCGCCATATTTCTTTGGGGCTGCACCAGT	106573349	pyruvate dehydrogenase complex, component X	NC_027315.1	20363804	20453889	0.0220616	0.809067	0.252759
Ssa#S23753856	TTTTATAAAGACTACATCATCCCCCCTTTCAACCCTGACTGCCCTGTCGGAATGGAGTTT	106610436	PREDICTED: similar to zinc finger, matrin-like	NC_027307.1	21888643	21920771	0.0220861	-0.0987725	-0.293852
Ssa#STIR10826	TTTGCAATCATTGGCAGTTGGTGTCGTTTAAGATGGAGTACGATAAAATCTTTTCATGAG	#N/A	---NA---	#N/A	#N/A	#N/A	0.022114	-0.202776	-0.21363
Ssa#S30280858	AAATACGGAAAGTTAGTGTTCTATATCGAGGCCTGTGAGTCGGGATCAATGATGACCGAC	100306856	Legumain precursor	NC_027308.1	39570928	39582909	0.0221241	0.296434	0.778503
Omy#S18151665	AGATTTTAACTCCCACCCTTAACTCCCAAAGCTAAGATTCTAAATTAAACTACCCTCTGA	#N/A	PREDICTED: similar to cis-Golgi matrix protein GM130	#N/A	#N/A	#N/A	0.0221457	-0.0784481	-0.410504
Ssa#S30240289	TGCTGTATATGTGTTCCTCTCATTCATTAACAACAATGAAAATCTAATGGCCAAACCTCA	#N/A	PREDICTED: similar to NLR family, pyrin domain containing 3	#N/A	#N/A	#N/A	0.022229	-0.0673212	0.500832
Ssa#KSS4246	AGAACCACACGCCTAGCAACAAGAAAAAGCTGGCCTGCTATGATTTTGACTTCTCTCACT	106605404	HLA-B associated transcript 5, like	NC_027304.1	60804985	60821907	0.0222347	0.211053	0.312914
Ssa#S48408796	ATAAAGGGATGAACCACCTTCTGTTCAACATGTTACCTGGAGGACCTCCAGACTACAACA	100380322	Exostosin-2	NC_027325.1	26631132	26649092	0.0222375	0.488996	0.822323
Ssa#STIR08733	GTAGGTGCATTCATTACGCATATTCTGCAACAGAAACAGTTTACAACAAACTATTTAACG	#N/A	---NA---	#N/A	#N/A	#N/A	0.0222952	-0.857298	0.10315
Ssa#STIR13904	GTTGGTAGAACCCTTATATATGATCTATGGAGGGTTTGTAAATGGCTTTCAATTCACCAA	#N/A	membrane-spanning 4-subfamilymember	#N/A	#N/A	#N/A	0.0223219	-0.0666826	-0.770562
Ssa#STIR06044	CCATATTAGGACAATTAAAGTCTGCCATTCCTGCAGTTTGAGTGGAATTTTTCAGTTTTT	106610807	3-hydroxymethyl-3-methylglutaryl-coenzyme a lyase	NC_027308.1	16972484	16983463	0.0223308	0.199722	0.113984
Ssa#STIR05831	TCGAGGAGGACTTGATTTGTTTACCTGCTTATTGTATATTATCAAAGGAGTTGAACTTGA	106611060	rrna-processing protein fcf1 homolog	NC_027308.1	22081720	22087719	0.0223616	-0.256308	-0.102764
Ssa#TC91503	CCACATTGTCCGATTTCACAGCGAAAGCAAAACATTAGATTATGTTAGGAGAGTACATAG	100194908	Mimecan precursor	NC_027319.1	14519573	14522749	0.0224054	0.0108638	0.297074
Ssa#STIR26157	TGTCTCAATGGTCCCAACAGAAGTGCTTGTTTTGAGTTGACAAATAAACATGTTTTCCAT	100196611	eukaryotic translation elongation factor 1 gamma	NC_027308.1	87765179	87788672	0.0224189	0.118793	0.203433
Ssa#KSS667	TTAATTTAGCCAGTTTAGTCACTGTGCTGTTATTCAGCCATGCGGTTGGAAGTCACTCTT	106600169	ETS-related transcription factor Elf-1	NC_027302.1	36441778	36446431	0.0224218	2.22731	0.555676
Ssa#DW182251	TATGGTGTTGGCTTGGAAGCAGCCCACCTTCATCGGTGGTGCTGACATCACCGGCTACTT	106578695	unnamed protein product	NC_027318.1	29932657	29966466	0.0224272	1.04998	1.11698
Ssa#STIR01854	ACACACATTGACAACCAACATTTCATATTTTGACATTTTCATGGATATGAGTCGACCCAG	100196551	isoform cra_a	NC_027327.1	16059481	16060887	0.0224706	-0.261343	-0.396117
Ssa#STIR24012	GTCCATCCATCTCCAGCCGACATACATTTTCTAGGATATTTTTTCCCCTTTTTGGTAGGT	100195665	Small nuclear ribonucleoprotein E	NC_027321.1	25909737	25914930	0.0225016	-0.207506	-0.129542
Ssa#S37959042	ATGGAACCCAATTGTTAGTTGAATCTGGAGAGGAACATGAGCCATCCTACTACACAAGCC	#N/A	T cell receptor alpha	#N/A	#N/A	#N/A	0.0225084	-0.904871	-0.54905
Ssa#S35555198	ACAAGGTTACTACTCGATCAATCCCTAATTGTTCTGTTTCTACAAACTGCTGTTTTGTGT	106583816	retina filamin	NC_027321.1	60657571	60758414	0.0225369	-0.334746	-0.0356083
Ssa#S35515445	GTGAAGATTCACATTGCAACATTGATTGCAATACTCTCGGAGCGAGGATGGCGCTGAAAA	XR_001326344.1	Ubiquitin-conjugating enzyme E2 D2	#N/A	#N/A	#N/A	0.0225412	-0.0813551	-0.325137
Ssa#TC108872	TAATTACAGAGAAATGTCAGTGGAAGTACAGCAAAACCCGATGCCTCCGTAGACTTGTCG	106607358	G protein-coupled receptor 146	NC_027305.1	35135492	35136499	0.0225884	0.391722	0.723527
Ssa#S35515995_S	CTAACAAGCTCTTAAAAGCTATGAGATGCTGATCCAATCGAATGCAGTGGAACCATTACA	100196580	ribosomal protein L37a	NC_027313.1	45267707	45273418	0.022597	-0.148175	-0.168262
Ssa#S35520043	GCGTTATTTAATGAACACATCTAAATGAATGGTGCTAAACTCTCAGGTGACACAATGCTG	#N/A	PTRF/SDPR family protein	#N/A	#N/A	#N/A	0.0226203	-0.0658813	-0.325314
Ssa#S35660729	GAAGAACAACAAGTACACTCTGCTGGTCACTGTGCAGAATGAAGTCCCATTCACAATCAG	XR_001324397.1	Epithelial cadherin precursor	#N/A	#N/A	#N/A	0.0226283	0.204538	0.346928
Ssa#S30243800	TCTAGGTGTTAATCAGCACCAGCATCATAACGTTCACTTACAGACCCAACAGCAACAGCA	106597521	Iroquois homeobox protein 1, a	NW_012366300.1	120	2847	0.0226798	0.0466663	-0.623857
Ssa#S35677217	TCATCCTGGTCAATGGGGACTGCCTTTTTCTGTGCTGCTTTGTTCCTCTTTAAGAAAAAA	106580428	-	NC_027319.1	30093676	30095176	0.0227017	-0.102502	-0.176433
Ssa#AM397491	GCCGTATGGGTGTGGAGAGCAGAATATGGCCCTCCTCGCCCCCAATATCTACATACTCGA	106612537	alpha-2-macroglobulin-2	NC_027308.1	107304025	107330656	0.0227163	0.397421	0.1159
Ssa#CK884615	AGTATTCGGATTTCAGCGGATACCATCAAGTTCCTGGGATTAACAATGACCCTCACCACA	106563735	caudal type homeobox 1 b	NC_027310.1	82787368	82793853	0.0227238	-0.216682	-0.349741
Ssa#STIR10409	TAGTTTGGGCTCATTGTATACTTGAATGAGGAAATTCAGAGAAAGCATAGGGCACGTTTC	106605366	cd83	NC_027304.1	58245346	58253666	0.0227255	-0.353287	-0.344525
Ssa#S30240273	TACCTCAAACCAATTCAGAGGACCATTCTGATGATGGGACGTTACATTGAGCCTATCGAG	106613766	Elongation factor 2	NC_027309.1	19879426	19885151	0.0227261	0.173521	0.370759
Ssa#EG764624	TCATCCGAGACCAGAGGAGTGTCTTTCTCAGTGTTCTCCTGGGAATTATCTACATCATCT	106602563	lecithin retinol acyltransferase	NC_027303.1	16912511	16913816	0.0228102	-0.11724	-0.539307
Omy#CX245183	TGGGTGCCCAGTTGGTTGATTATGTTCCTGCAACTGTAATCAATGATAGATATGGTTTAT	106589136	DNA-directed RNA polymerases I, II, and III subunit RPABC4	NC_027326.1	41488270	41490311	0.0228194	-0.117557	-0.474467
Ssa#CL428Ctg1	TATATGAACTGTAACTCAGTAAAATCGTTGAAATTGTACCATGTTGCGGTCATATGCTTG	100195818	Transmembrane protein 128	NC_027321.1	44265767	44275849	0.0228564	-0.466904	-0.108675
Ssa#DY736548	AACGTGCAGATCAAATTCCCTGAGCGAGTGGATGGTCCGGGGAAAGGAGGCTCATCTGCT	100380368	Vigilin	NC_027309.1	51188582	51202154	0.0228886	0.311724	0.502646
Ssa#TC79245	GAGAGACAGAAGAAGGACAACCATAACCTCATTGAGAGGAGGCGGAGGTTTAACATCAAT	106582876	transcription factor E3	NC_027321.1	15647390	15654763	0.0228967	-0.63112	-0.583774
Ssa#STIR00079_3	TGCCTGACCAAATTGGCAGCTCAAAACATGAGGCTGTGTTCTTCATGGAACTAATTCCTG	100196379	interleukin-18 precursor	NC_027319.1	52087586	52090268	0.0229176	-0.0568392	-0.47079
Ssa#STIR15544	GGCTGTGAGATTTCACCTTTTCATTTTAACCCTTTTTAGTTATGCAAGTTTGTACAAACC	106563319	---NA---	NC_027310.1	64251415	64252677	0.0229199	-0.114906	-0.282722
Ssa#CK899470	TACGAGATCAACCGTCGCTTCATGGAGTATGTTGCCTCGAAGCTCCCTTGGAGACAACGA	106563660	muscle glycogen phosphorylase	NC_027310.1	80313578	80328169	0.022956	0.39547	0.428816
Ssa#STIR14475	CAGCAAGCCAGAGTACATTACATTGTGCATGTAAAATACCACAAGTTATACTGAAGATCA	#N/A	myosin regulatory light chaincardiac muscle isoform	#N/A	#N/A	#N/A	0.0229729	-0.199447	-0.449155
Ssa#STIR05104	GAGAATTTGTATTTTCCTTTGGCTTCCTAATAAACCTATTTTAGGTTACCGCTGGGTCAT	106567109	lymphocyte g0 g1 switch protein 2	NC_027312.1	36630104	36630442	0.023002	-0.228525	-0.238643
Ssa#CL183Ctg1	AGAATGTTAATAATTAGATTTTTAAACACGATTTTCAGGGGTATATCGTGCTTTTATTGT	106612465	Serglycin precursor	NC_027300.1	94086622	94101041	0.0230073	-0.175628	-0.223645
Ssa#S31994723	ACGGATTTCACATGACTGGGAATACAGGTATGCATCTGTTGGTCACAGATACCTTAACAT	106589279	apoptotic protease activating factor	NC_027327.1	1028196	1031074	0.023062	0.0327671	0.196946
Ssa#STIR10731	TGACCCTAATCCACTTGTATAATAAGTTACTGCAACAGGAAATGTATTGCTACTCTACTG	100195586	coiled-coil domain containing 12	NC_027301.1	3147500	3147582	0.0230692	-0.0496025	-0.174822
Ssa#STIR21612	GCAGCGCGCTCGTCTATTCTTTTGTAATTTCAGGGTAAAGTGAATATTCAAAATTACTTT	106603542	---NA---	NC_027303.1	48919184	48924269	0.0230998	-0.110022	-1.01959
Ssa#S30283201	TTAGATAGATCATAGGCTGCGTTCTGTTTCTCAAAGTATTGAATTGGTGTAAGCATGACG	106600676	Mitochondrial 28S ribosomal protein S34///mitochondrial ribosomal protein s34	NC_027302.1	49532374	49538692	0.0231043	0.000761986	-0.189283
Ssa#S35519747	TGTTAACCCACTTACAACCATTAAACAAAGCCCTGCTCATAGTTCAATGGCTGCCAATGG	106579550	Neighbor of COX4	NC_027318.1	68807930	68811829	0.0231043	-0.166867	-0.222606
Ssa#STIR11189	AGCATTATAACGGGATTGATTTTGACTGCGAGCTGCGTTTGCTGATCCATCAGAGTTTGG	XR_001320268.1	heterogeneous nuclear ribonucleoprotein k	#N/A	#N/A	#N/A	0.0231294	0.0789971	0.298898
Ssa#S30273429	TTCAGCTGTACGTCTCTGCTCAGTAAAGTCCAGATGAAACTTACAGTTGCCAGTGACAGT	106605814	PREDICTED: similar to Integrin alpha-10	NC_027304.1	70222296	70267099	0.0231902	1.09613	1.47
Ssa#STIR07337	GTAGGATGAATTAGGATGACCACTTCCATTTTTGGACCTGTACAGAATCATGCAGCCTGA	100196889	pdz and lim domain 1	NC_027303.1	69819834	69856895	0.0232252	-0.260036	-0.0470846
Ssa#STIR37356	TGAGGTTAATATTCAAGTGCCTGCTCCTGAGCTGCAGTCCGATATAATCTCCATTACTGG	100380368	Vigilin	NC_027309.1	51188582	51202154	0.0232902	0.174111	0.580146
Omy#CA369333	ATGTGATCCAGGGAAGCATGATGGGAAACTTCATCAACATCTACCAACAGGAAGGAACCA	106569464	PREDICTED: similar to solute carrier family 25, member 30	NC_027313.1	35939781	35952507	0.0232961	0.320903	0.521265
Omy#CA385445	ATGAGACAGAGGGGTTGCTGGGATACATCTACTGTGACTTCTTCCACAGAGCAAATAAAC	106581117	PREDICTED: similar to mitochondrial intermediate peptidase	NC_027319.1	61441316	61475736	0.0233187	0.452738	0.264539
Omy#CA375780	ATTGCTAACGGACTGGCAGATCAGTCTTTTGTGGACTCTAGCAAGTACTCCTCCTCCAGC	106612147	PREDICTED: similar to EBF1	NC_027308.1	79991204	80105213	0.0234366	-1.19061	-0.802832
Ssa#S30270279	CCTCTGCACGTACAGTTGTCATAGTGAATATGTTTTTTATTGTCATTTGTTCAACTTTCC	100136353	Nucleoside diphosphate kinase A	NC_027318.1	42266967	42274729	0.0234543	-0.126401	-0.0767667
Ssa#TC88397	ACCTTTTCCAGGCACTCATAGATATCCAGGAATTTTACGAAGTGACCTTATTGGATAATC	106568684	DLG1 protein	NC_027313.1	6476827	6644955	0.0234889	-0.625239	-0.145175
Ssa#S35550467	TAGTAACAAGGAGATAAACATGAACATTGACGTGCGACTCATCCAGGTGAATGAGAGGCT	106570059	Transmembrane protein C9orf91 homolog	NC_027313.1	54798745	54813633	0.0234928	0.0796397	-0.465777
Ssa#STIR25176	AGACCTTGATTTATACCCTCTACAAATAAGCTTGGCCACCCCTGAAATATATTTTTTAAG	106566211	arginine-mutated in early stage tumors	NC_027311.1	87364906	87369377	0.0235231	-0.292005	-0.360086
Ssa#STIR18884	TGTTCGTGCCACGTGTTGATGGCTCACTGTTTGTATATTATTTTCTTCATGACTAAAATA	106574141	nadh dehydrogenase1 beta16kda	NC_027315.1	52547639	52550131	0.0235408	-0.0707254	-0.222602
Ssa#STIR16785	TGGGATTTATACACTACTGTGTGATAGTTAATTTGGATAAGGTAACTACTGCAGACATTG	106565188	---NA---	NC_027311.1	43882990	43889092	0.0235596	0.110651	0.364328
Ssa#STIR13954	CATGGAATAAGGAACTATCACATACATGTAATTACCTGTACTCTTGAGTTCATCTAACGC	106610596	glutamyl-prolyl-trna synthetase	NC_027308.1	1302714	1390950	0.0236158	0.150824	0.267296
Ssa#STIR26213	CCCCATGTACACCATGTACTGCGCATCAAAGGTTTTTTGTTGGAGATGTTCTCTCAAGGT	106585149	hydroxysteroid (17-beta) dehydrogenase 3	NC_027323.1	8187432	8213030	0.0237101	-0.335559	-0.261136
Ssa#S32001062	CGTTTGCAGTAGACATTCCTTGTGCATTGTTTGTATTTATTTATACCCACAGAGAATATG	106567535	Phosphatidylinositol-binding clathrin assembly protein	NC_027312.1	55979511	56036897	0.0237408	0.180272	0.288086
Ssa#S35661443	AAATAGAAACACTGCCTACTCATCAATGTCAGTAGAAAACACACCCTGTCTGTCTGCCTG	100286685	DNA polymerase subunit delta-4	NC_027307.1	956786	958198	0.0237658	-0.249461	-0.547843
Ssa#STIR18358	GGCCCATGTTACAGCATGCAGTGTTCTGATAGGGAGATGACAATAAATGCATTATGTACT	#N/A	---NA---	#N/A	#N/A	#N/A	0.0238529	1.04496	0.791322
Ssa#S35663871	ACAATATTGGTGGTGATGTATTTGGGAAACCCTGCAGTAGTGTATGAAAGACCATGCAAG	106587557	unnamed protein product	NC_027325.1	28448720	28465297	0.023862	-0.251616	-0.333784
Omy#CF752414	CCTTATAGCTGTATTCAATGTGGGAAGAGTTTTGCTAGATCTAGCCGTTTAACTGCACAC	106606985	zinc finger protein 180	NC_027305.1	28360913	28363685	0.0238769	0.0387442	0.232845
Ssa#STIR25364	CTTACAGCACACACTGAAGTGTTGACCAAAGACTCAGCTAAAATCAAAGCCACATTCGCA	101448044	ubiquitously expressed transcript	NC_027312.1	10479457	10480549	0.0238795	-0.0527108	-0.307068
Ssa#S35677061	CCAACAAGTTCACGATGTATAACAGCGCATCGCAGAAACTCATTGCCAAAATGGGTTTCC	106608025	FtsJ methyltransferase domain containing 2	NC_027305.1	67612088	67630076	0.0239038	-0.120014	-0.322995
Ssa#STIR24760	TGATAATGAAGAAGCTGATGAAGGGGAAACCAAACAAGGTCGTGTGAATAAAAGGGTTCG	106569539	novel protein	NC_027313.1	38754697	38758515	0.0239183	-0.265124	-0.211701
Ssa#STIR12701	TAAAGTCCTGTGTCTGGAACCAGGATTTTTCAAAACAAGTGTGACTGATCTACATCTGCT	106586205	retinol dehydrogenase 3	NC_027324.1	13782507	13784300	0.0239428	-0.125407	-0.138925
Ssa#CO471720	GAACAGTCTCTTAGACAACCACTCCTTGTTCAGTTCCTGTTTCTCTCCTGTGAATTTTTT	106613839	PREDICTED: hypothetical protein LOC335159 isoform 1	NC_027309.1	22599745	22617683	0.0239874	0.213305	0.0746998
Ssa#S35607830	CTTCCCTGAAGAGGGACCCTATGTATAATGAGTATCTCGACAGGATAGGACAGCTTTTCT	100136505	Cee	NC_027318.1	47496975	47499699	0.0239936	0.381297	0.432735
Ssa#STIR08227	GTACTAAAAGATGGTACCCCCTGGTCTATATCATATTCCAAGGCCCATGAGTCACAGAAT	100195553	adp-ribosylation factor-like 8a	NC_027321.1	10932168	10958074	0.0240441	-0.113843	-0.168916
Ssa#S30240916	AGAAAGAAATCAAATGCAAGGATGACGAGCTGACACACCTGTACACTCTGATCCTGAACC	106573818	calreticulin	NC_027315.1	40259148	40267862	0.0240578	-0.0076952	0.392038
Ssa#S30270710	AGTTAGGCCTTGACAACTCCTCGTTCTATGACCAGTTTGCTATTGCTCAGTTTGGTCTGT	106595902	PREDICTED: similar to Transmembrane protein 179	NC_027300.1	26351235	26354027	0.024065	0.253068	-1.56626
Ssa#S18892313	AACTGTAAAACCAGCAGTGATGTGCATGCTAATGTCTATGTAGCCTGGTACCAGCAGAAA	#N/A	AF273013_1immunoglobulin light chain precursor	#N/A	#N/A	#N/A	0.0240864	-0.587243	-0.522088
Ssa#DW559179	ATATTGTTTCCCAGTGCCAACGAGGTGTTTTACAACCCTGTGCAGGAGTTCAACAGAGAT	106590682	N2,N2-dimethylguanosine tRNA methyltransferase	NC_027301.1	58009324	58018259	0.0240937	0.29357	0.681382
Ssa#STIR09106	CATGTCTCTCAATTCACTTAATGGTTTTGTTATCTAGATCAGTGGTAAAAAGCGAGGGGT	#N/A	---NA---	#N/A	#N/A	#N/A	0.0241211	-0.270378	0.00490892
Ssa#KSS3560	TTTGTTGTTTGTCTGTATGCTATCCTCTAACCTCAACTTGTCTTTTACCAAGTGATAGGA	106573575	Ras-related protein Rab-11B	NC_027315.1	39013597	39015406	0.0241408	0.162552	0.272202
Ssa#S22244154	TTGGGAACTGAAAAACCATGTAGGCTACCCATTCATGGACATCACGAAACTGTGTCATGT	106567366	ventricular natriuretic peptide	NC_027312.1	44630856	44632079	0.0241472	-0.352642	-0.232955
Ssa#TC110365	TTCTGAGAAGAAAAGCACTATTTCTTGGTGGGACCCCCACTAACAGCAAAAACATGACCG	106570016	PREDICTED: similar to Microtubule-actin cross-linking factor 1	NC_027313.1	57160120	57450427	0.0241515	-0.34428	-0.163214
Ssa#KSS3753	ATATTCCGACGAAAATAAGTAAGGATGCCTGAAGCAATGGCTGGACCGAAGATGCCAAGT	106564867	T-complex protein 1 subunit delta	NC_027311.1	26076595	26083233	0.024157	0.0948358	0.31317
Ssa#S30290395	ACACACCACCAGATCAAACAAACTACCCAGCTTTTTGTTTCTGACTTGCAGGATTTTTAA	106612954	PREDICTED: unc-51-like kinase 1 (C. elegans)	NC_027308.1	119651483	119720938	0.0241792	-0.292264	-0.49434
Omy#CA384493	GAAAAGCTAGAGAACGCAGAGCAATCTGCTAAGACCACAAACGAGTTCAAGAAAACCTGG	106582908	Zgc:158157 protein	NC_027321.1	16422000	16447147	0.0241928	-0.314857	-0.212609
Ssa#TC103857	GAAGGTCTGCTGGTAGCAGCCATGGTGGCGCTACATGAGAATAACAAGGTCAAACTGGAC	106583958	novel protein similar to vertebrate Hermansky-Pudlak syndrome 3 (HPS3)	NC_027322.1	3861468	3885604	0.0242022	-1.22032	-0.392729
Ssa#STIR26246	ATCTGAAGGGCGACGTCGGATAGCCCTTTATGGAGACTCAAACTGTATAGATGATAGTCA	106573750	membrane-bound transcription factorsite 1	NC_027315.1	30161964	30182267	0.0242072	0.299791	0.363406
Ssa#KSS4601	ATCAACGGTCGGATCATTGACTGTGCCTTCACTGTCACGTTCAACCCAAAGTATGACAAA	100194705	Methionine aminopeptidase 2	NC_027306.1	42870625	42876078	0.0242095	0.169733	0.254293
Ssa#CL182Ctg1	ATGAAGACTCTACAGGAGAAAGGCATCATCAAAGATCGAGTGTTTGGCTGTCCCTTTGTG	100194997	Rho GTPase-activating protein 15	NC_027320.1	47208330	47278779	0.0242816	0.173689	0.0969104
Ssa#S31995896	TTTGATTAATCCTCCTAGGACTACAAGACTGGAGTGAATAGACCTCCCTCATCCCTCGAA	100196892	Major facilitator superfamily domain-containing protein 5	NC_027312.1	35377303	35378885	0.024336	0.368604	0.174591
Ssa#TC105495	ATATATCTAGCTGAAAGTTCCTCAATGTTGTGCCGTACTGAATTCTGCCATGGCCTGTGG	100196477	Serum paraoxonase/arylesterase 2	NC_027304.1	73791944	73796685	0.0243539	0.304019	0.29287
Ssa#S31993843	TAAACAGTACAAGTCCAAGAGGGGATGAAGAAGAGTACATGCAAGGCTGAAAGCCTTCTG	100196104	Aurora kinase A-interacting protein	NC_027312.1	41656696	41660153	0.0243707	0.034229	-0.380319
Ssa#STIR02556	ATGTCCTGTGAACACTGCACCTTTTCCCAAAATTGTGTCTAGTGTGTGGATGGCTCAACA	106577931	presenilin enhancer 2 homolog	NC_027301.1	13316215	13318947	0.0243959	-0.0362039	-0.205138
Ssa#S30280907	TTTCCATCCAAGCTGTGACCATGATAATTATGCTGTAGGTGACAGTATTGTTCTACTTGA	100196692	Beta-Ala-His dipeptidase	NC_027304.1	63808927	63812971	0.0243969	0.137664	0.0527801
Ssa#STIR11468	TTCAAATGTTGTCTGCTTTGATCTAGGCCAGACCTTTCAGTCAGACACACAGAGCCAAAC	100195652	v-ral simian leukemia viral oncogene homolog b (ras related gtp binding protein)	NC_027315.1	65386786	65389128	0.0244309	-0.0199082	-0.350687
Ssa#CK880091	CAGAGTGGAGATTGTGGCTGTTATGAGGAGAATACGGTATGAATTCAAAGTGAAAAACTT	106584141	PREDICTED: similar to C-terminal PDZ domain ligand of neuronal nitric oxide synthase	NC_027322.1	19208421	19454655	0.0244994	-0.217252	-0.482852
Ssa#STIR08403	TCACCATACGCAATATTCCCGAAAACATAATCAGGAGCACAAGCTACAAAAATTCTTACA	#N/A	---NA---	#N/A	#N/A	#N/A	0.0245819	-0.237722	-0.148852
Ssa#STIR19148	TGTGTCTGATCAGCTGTGTGCCAAATACAGCAAAGAGTATGGCAAGCTCTGTAGGACAAA	100196237	mgc79118 protein	NC_027325.1	15958769	15970186	0.0245923	0.342876	0.310577
Ssa#STIR25322	GTGAGCAGATGTTTGCGTTCCCATTCACAGTAATATACCTTTAACACTTTACATGTTTTA	#N/A	methyltransferase nsun5	#N/A	#N/A	#N/A	0.0246292	-0.40855	-0.216802
Ssa#CB517668	AACAGTTGGAAGAGCTGAGAAGACTGAGGTGCTGAGTGATGACCTTCTACAGATTGAAAG	106606692	hypothetical protein LOC550254	NC_027305.1	18005214	18005266	0.0246413	-0.121669	-0.666285
Ssa#STIR24790	CAATGGGATTCGAGTCATCTTTCCTGAAGTTCATACAGGAGAGCACTAAGGATGATATGA	106563209	PREDICTED: si:ch211-154e15.8	NC_027300.1	11336338	11348690	0.0246547	0.360064	0.302262
Ssa#S30258761	CAGAGAAGGACTACATCAGGAAAAAGAACAAGTGGCTGATTAAGATTAAGGAGTGGGTCG	106574521	Obg-like ATPase 1	NC_027315.1	71821700	71829961	0.0246742	0.0932898	0.309073
Omy#S15285278	AAGAACTATTTGATTCACAAGGAAAGCTCACAGCAGAGTTTGCAGGGCGGTTGAGCAATG	106574849	unnamed protein product	NC_027315.1	79412541	79423167	0.0247053	0.304373	0.418214
Ssa#STIR25921	GAAGAGTAGGATGTACTATAAGGAGTTGCACATTGATCATTTGTTTATTTCTCTGACTGT	106572044	nadh dehydrogenase 1 beta subcomplex subunitmitochondrial precursor	NC_027314.1	75208904	75211151	0.0247207	-0.0189016	-0.258754
Ssa#S31994264	ATGCACACCGCTGCAAGCGTTTCATTAGTTTTGCGACAAAAAACTAAGTTTTGTTATTGG	106602003	PREDICTED: im:6907928	NC_027300.1	35460591	35505622	0.0247661	0.187499	0.235812
xSsa#STIR17774x	CAGATATCCAAGTTTCCAGGATGTCCATGTGATGATCTTTGTGGGCTTCGGTTTCCTCAT	106561281	rh type c glycoprotein1	NC_027309.1	92994697	93008349	0.0247722	0.0916406	0.296436
Omy#TC159365	TTTTACAGGAAAACTAAGCTGAGCGGATTCCAAGATATGGAGTGCATACCATGTGGGGAC	106612986	Tumor necrosis factor receptor superfamily member 19 precursor	NC_027308.1	117199700	117213203	0.0247902	0.317262	0.208169
Ssa#S31977582	ACTTAATGTCACCAACACATATTCTATTTAATCCCTGTCTGTCTTTATACCTACAGTCTG	106561317	PREDICTED: similar to Ras association domain-containing protein 8 (Carcinoma-associated protein HOJ-1)	NC_027309.1	89411111	89423021	0.024799	-0.152942	-0.399089
Ssa#S31963299	CAGGCCAATCTTTCTTGCTTGAAAGAAATGACAGCTTTGGCTTTTGCTAATGTTTTGTAA	106580739	Flavin reductase	NC_027319.1	45771057	45773221	0.0248031	-0.163673	-0.140254
Ssa#S32007890	AGCTTCCTTGTGGTGTCCTTCTCTTCTACCGTGTGGATAAGCATTTTGGGTGTGATCTTT	106600710	ceroid-lipofuscinosis, neuronal 3	NC_027302.1	50900671	50926864	0.0248218	0.277343	0.26339
Ssa#S31988710	TGTTTTGAAACATCAGGCTAGCATTAGCGAGTTAAAGCGCATTTTTATGGAGGCCACCCC	100380760	PREDICTED: similar to protein 4.1-G	NC_027305.1	56047875	56098199	0.0248327	-1.79336	-0.214328
Ssa#CB516115	GCCCCGCCTTAAAACCAAAAACAATGGGATGCCTTTTTTCTTTTTGCATTTGGACATCTG	106609782	zgc:55663	NC_027306.1	55384112	55391325	0.0248398	0.631055	0.522554
Ssa#S18840821	GCACATGTTGGTACATGTAGGTCTAAATAGAATGGATATACTGCAAATAAGTGGATGTAA	#N/A	gamma S1 crystallin	#N/A	#N/A	#N/A	0.0249238	-0.437505	-0.280634
Omy#S18532374	ATCACATTGATGGCAATGGTAGCTGCCACACTTCCTTGGATATATTGGCATAGCCACCAA	106602022	unnamed protein product	NC_027302.1	90124167	90124862	0.0249405	-0.271099	-0.249578
Ssa#DW551438	TCAAGATGACTGACGCGCAAGTCAAAACATGGTTCCAGAACAGAAGAACAAAATGGAGGC	106606259	T-cell leukemia, homeobox 1	NC_027300.1	55484361	55487455	0.0249753	0.783303	0.618414
Ssa#DY723182	TCTGGGTTTCAAACACTTAAAGAATCTATCATTTGTTAGAGTCTGCCTGGAGGGTCAGAT	106574239	unnamed protein product	NC_027301.1	4973058	4993224	0.0250105	-0.164632	-0.232307
Ssa#STIR21881	TCGATATGTGATTTCTGTCTGTGCTGCCTTCAGTGTGCCTCAATTTCATGTGGAATGTTG	#N/A	---NA---	#N/A	#N/A	#N/A	0.0250329	-0.357958	-0.167828
Ssa#EL698468	AAATTTACAGTATACGTCCAAATTTGCAGTGCCTTCCCCTCATTCTCTAAACCCCATGTA	106608508	PREDICTED: hypothetical protein LOC327618	NC_027306.1	4268732	4272308	0.0250983	-0.00459313	0.336776
Ssa#STIR13375	CAGCTAATGCTATTTGAAGCAATACTAGAACCCCTTCCAAGTGTGAGACTTTTCTTTCTA	106573457	family with sequence similaritymember b	NC_027315.1	25367789	25389935	0.0251108	-0.178977	-0.32552
Ssa#DW547722	TTTAAGAAAGGGATTTGAACAATGCCTGCTGAAGTGAAACAGGAGCAGAGCCCCAGTAAC	106585091	armadillo repeat protein	NC_027323.1	11516224	11638818	0.0251157	1.05511	0.177576
Omy#S22935666	CCGCTTTATTGTTTTAAGTCTGAGATCCTGACAGCAAATAAAAAATGAGCACCTTGAAAA	106570963	PREDICTED: similar to elongation factor 2 isoform 2	NC_027314.1	9202486	9216455	0.0251363	0.0643046	0.182937
Ssa#STIR22938	TGGAGTGTGACTATGCAAACACTATTTTATGTTATAGCAATATTAAGCTGAAAGTCAGGG	#N/A	5-aminoimidazole-4-carboxamide ribonucleotide formyltransferase imp cyclohydrolase	#N/A	#N/A	#N/A	0.0251544	-1.86062	0.190894
Ssa#STIR02957	AACCAGGGCTTTCTCTAAGTAAACAAAGTCCGATTTGTATCTCTAACATAGCCTGGTCAA	#N/A	tropomyosin alpha-3 chain	#N/A	#N/A	#N/A	0.0251636	-0.252159	-0.320487
Ssa#STIR08890	TTCGTCATTATATAATTCTGCCAGGGTAGCATCATGGACGACTATGTGAAAAGGAAGTTA	XR_001328099.1	novel protein	#N/A	#N/A	#N/A	0.0251798	-0.375728	-0.35265
Ssa#S30293510	CCAGACCTCCATGGGTTGATAAATTGGATTTCCATTGATTATTTTTGTGTGATTTTGTTG	106564340	transposase	NC_027311.1	8886072	8889963	0.0251847	0.0186334	0.268978
Ssa#STIR01639	ACCAACTGGGAACGGGATGATCCAGCAATGAAAATAAATGTGTTCTTTTGTTCTAAAAAA	100194514	---NA---	NC_027314.1	46892095	46894270	0.0252359	-0.0805388	-0.20171
Ssa#STIR04346	TATAGCTGTATTTCTTCTTTAAAGCTGCTGCTCAGGTTTGGAACTACTCATGGATTTTTT	100196399	dual specificity phosphatase 23	NC_027308.1	41417275	41417925	0.0252738	-0.133108	-0.25077
Ssa#S35709891	AACTCATCATTTGGGACAGTTATACCACAAACAAGGTCCATGCCATTCCTCTACGCTCTT	106582769	Guanine nucleotide-binding protein GI/GS/GT subunit beta-1	NC_027321.1	11130101	11140591	0.0252835	0.241814	0.477914
Ssa#CX358348	ATTGGCGCAGACACAGCTTTGAATGCTATTACTGATACATGTGACCGCATCAAGCAGTCT	100380410	PREDICTED: similar to phosphofructokinase, platelet	NC_027302.1	19921442	19958202	0.0253478	0.000949383	0.49431
Ssa#S35484944	CAGAGGAGGGTCTCATAGCAGAAAATAGAAATTGGACATAACATATTGTTGTTCTGAATC	106613604	PREDICTED: hypothetical protein	NC_027309.1	13772826	13773688	0.0253624	-0.0930026	-0.239678
Ssa#S35582186	TACAGTAATGAGGATTTCCAATGCCTGAGCTGTGATTCTAGTGTAGCCTCTCCTAGTCTC	106613067	-	NC_027308.1	121873175	121874497	0.0253834	-0.0152323	-0.308239
Ssa#S35477413	ACTGGTTCTATCCACATTTTGTGGATGTGAATTTATATACCAATCAGAACACAAACCATG	100195344	Katanin p60 ATPase-containing subunit	NC_027305.1	55225828	55234639	0.0254073	-0.191739	-0.377703
Omy#CR362195	ACTTCAGACAACCACGGTGAATGTGACTGTACATCAAATGTTGCAATGGTAAAAAGTTTG	#N/A	Zgc:112407	#N/A	#N/A	#N/A	0.0254409	0.45637	0.258261
Ssa#S48409248	TAAGATGAGTGTTTCTGAGGATGCCTTCTCTGTAGGGGACTTCTCTCTGACCATCTCTAA	106567254	Matrix-remodeling-associated protein 8 precursor	NC_027312.1	41660904	41670492	0.0254638	0.364013	0.114161
Omy#BX886901	ATCTTGACTATGCTGAACACACAGTTCATCATTCGGATAAAGCACCAAGGTGGCTCCATG	106602731	unnamed protein product	NC_027303.1	23610274	23621939	0.0254849	0.948009	0.848934
Ssa#S31981708	TATTTCCAAGCCAATGGCGCTCTTCATTGCACTACCAAATTCTGTGACTATGGCAAGGCT	100306871	2,3-cyclic-nucleotide 3-phosphodiesterase	NC_027305.1	38122302	38125399	0.0254904	0.294621	0.374861
Ssa#S35702454	AAGTTCTACTGCAGGATCTACTATGCAGAGGAGTTCCACAAGATGAGAGAGGAGATCATG	106586374	FYVE finger-containing phosphoinositide kinase	NC_027324.1	21087847	21113892	0.0255142	0.286602	0.0612982
Ssa#S35585739	CAGAACATGAACAAAATGATCCTGCTGTCTGTGCATTTGCAGCTGTGCTACCAACACCAT	#N/A	PREDICTED: hypothetical protein	#N/A	#N/A	#N/A	0.0255338	-0.179764	-0.402205
Ssa#TC100246	AATGAAGGAGATCTCTGAAGCTTATCTGGGCAAGCCAGTGAACAATGCTGTCATCACAGT	100196655	heat shock protein 70	NC_027304.1	66858354	66861488	0.0255633	0.400191	0.298042
Ssa#S18870207	ATTTCCTGGACACTGCCTTCGATCTGGATGCCTTCAAGGACCAGATGTAACTATTTCTTC	106587025	oxoglutarate (alpha-ketoglutarate) dehydrogenase (lipoamide)	NC_027325.1	2037790	2088749	0.0255735	0.639167	0.508169
Omy#S18533463	AATCTGAAAAGACATCAGAAGCTTCATCATTGAGAAGCGACACAGAATCAAGAGATTCTA	106602175	PREDICTED: similar to Zinc finger protein 214 (BWSCR2-associated zinc finger protein 1) (BAZ 1)	NC_027303.1	5130879	5134097	0.0255946	-0.506843	-0.330064
Omy#TC172493	GGCTAGAGGCCAAGGATGGTCTGACTGAGGAGGACAAGGAGAAACTTGTCAAAATCAAGA	106566724	unnamed protein product	NC_027312.1	20987211	21012948	0.0256358	-0.495698	-0.308163
Ssa#STIR02253	ATCAATGTCAGGGATTCGAGACATTATCTGAGAGCGAACCAAGGGAGATAAGCCTCTGTT	100196452	prkr interacting protein 1 (il11 inducible)	NC_027303.1	55256288	55272291	0.0256431	0.050238	-0.554466
Ssa#TC109497	ATAAGTTTGACAACAATGTCATCAGGGACTGTCTGGTCATCACCATAGGGAACTGCAGCA	100380572	Sodium-dependent proline transporter	NC_027303.1	46230122	46236478	0.0256868	0.0851249	0.400877
Ssa#S31982384	TTTGATGAAGACCTGCAGAAGAAGATCCAGGAGAACGAGAGGCTTCACATCCAGTTCTAT	106611138	unnamed protein product	NC_027300.1	85469516	85506893	0.0257796	-0.184125	-0.470345
Ssa#STIR00032_3	GGGCAATATACTGTAATCTGTGCAGGATTGGGCAGAATGCAACCCAAATCTTCTGACTAA	100380797	3-hydroxy-3-methylglutaryl-coenzyme a reductase	NC_027300.1	135112866	135125870	0.0258015	-0.0290455	-0.358032
Ssa#TC73108	GGAAGGACTGGGTTGTATTTTCACATGTAAATTCAGACAACAAAAGTCAAGTAACTAACT	100194562	brain protein 16	NC_027326.1	32709960	32720528	0.0258081	-0.268567	-0.186581
Ssa#S35534172	AGATGGCTGCGAAAATCAACGAGGCGCACGACCACATTGCCAAGGCTGAAAAATATTTAA	106590336	Gamma-soluble NSF attachment protein	NC_027328.1	21226907	21230283	0.02581	0.0517061	0.257697
Ssa#STIR16088	GAATGGGGGTTTGTTGACTGACTGCCCACATGAGAATTAACTAATAAAATATTAGCTCTG	#N/A	---NA---	#N/A	#N/A	#N/A	0.0258138	0.156365	0.101821
Ssa#KSS323	AGAAGGTTCAGAACAAACTGTGTGGGAGGGACGGGAAATGCCGTTGTAAAAATTGCAACT	#N/A	Integrin beta-2 precursor	#N/A	#N/A	#N/A	0.0258313	0.342824	0.608971
Ssa#S35544806	GAAACATCTGCTTTCTTCCGATTCTGTGGAGAGTGCATTGATCGAGACAGCCTAAATCCT	106572472	Ras-related protein Rap-1b precursor	NC_027314.1	82711119	82715163	0.0258344	-0.255918	-0.058859
Ssa#DY723913	TACAAGGAATTGTTTCAAGAAGGATCTGGAAAAGGACGTGGCTTGGGGACACATTCAGGA	#N/A	Annexin A2-A	#N/A	#N/A	#N/A	0.0258654	-0.259764	-0.173158
Ssa#S30289668	AAGGACCACTATGAGAACCTGTACTGTGTCATCACTGGAGAGAAACACTTCATCCTTCTC	100196304	Cytosolic phospholipase A2 beta	NC_027300.1	36141298	36147798	0.025894	-0.0945265	-0.27679
Ssa#DY703837	AAGGAGAATATTGGGAATGTCCAGGTACTTCTGGAGTACCACATTGCCTACCTGAACGAA	106613877	Fragile X mental retardation syndrome related protein 1	NC_027309.1	23890578	23923815	0.0259172	0.092428	0.283594
Ssa#KSS4345	ATACTGTTGCTGTCAAAGACTGAAACTCTGGGCTGCTGTCATGGATCAAATAGGGATCAC	100195481	Serine/threonine-protein kinase RIO3	NC_027318.1	71294595	71301018	0.0259436	0.291916	0.149332
Ssa#DW564518	CTCCAGGGTAAGCAAGAGCAACTCACAATTGAAGTGATGCTACTTCATATTAAAAAGGTT	#N/A	tRNA selenocysteine associated protein 1, like	#N/A	#N/A	#N/A	0.0259646	-0.000921488	0.226968
Ssa#CL259Ctg1	CTTTACCATAATCTGGACAACTTTCTGGGAAGAAACAAGCATGTATAGCACTGTAACCCA	106587425	Probable ribosome biogenesis protein RLP24	NC_027325.1	22038313	22040408	0.0259762	-0.00832891	-0.30379
Ssa#STIR14408	ACAAACCTGTCGGTACAAAGCTGGGACTAAGACTGACACATTACCTAGTTCATCGTTTCC	106563239	phosphohistidine phosphatase 1	NC_027310.1	69178609	69184102	0.0259776	0.047776	-0.308183
Ssa#DW470956	GGTATTCAGGACTTTCAACGCCTCCATCACCCTGCAGGAGCAGCTCCAACAGCTGTCCAA	106560872	PREDICTED: similar to DNA topoisomerase I	NC_027309.1	77544093	77569364	0.025978	-1.13485	-1.05259
Ssa#S35689546	GAAATAAGTTATGGTGAACTTCACAGGGTGGTGAAAGTGCAAGGTGATGAGCTTGATGCT	100195175	P2X purinoceptor 4	NC_027300.1	145822155	145842430	0.0259888	0.00402451	0.106045
Ssa#DW588270	AGTTTGGAGCTGAATCGGAGACTATGGAACTGACTGTATCCAGAGTGCTGATTTCCATTG	106576082	novel protein similar to vertebrate protein tyrosine phosphatase, receptor-type, Z polypeptide 1 (PTPRZ1, im:6906068)	NC_027316.1	37508190	37559920	0.0260362	-0.123415	-0.696778
Ssa#S30268956	AACCAAGAAGGACAGACCTGTTCCTAATATGATGTTTGTTTTTCTATTCATGTCACGGTT	106612113	-	NC_027308.1	77844831	77846354	0.0260462	0.372475	0.14779
Ssa#STIR03857	CAATGTTGAAGAGATGTTTAACTGCATCACAGAGCTAGTGCTAAGAGCCAAGAAGGAGGT	100196061	member ras oncogene family	NC_027319.1	19253208	19262087	0.0260603	-0.125837	-0.132467
Ssa#TC104626_S	CATCCAACTCATTTACCTGCGGGATCGTCTGAGACCAGCCACCCGGACAGCTAATGAAAC	106594640	unnamed protein product	NW_012353246.1	3729	7948	0.0260625	0.100601	0.140052
Ssa#S35663692	TCTGTTGAAGGCACTCTTGGACTAGAATATGAATATGTTAGAATATGTGCTCATGTTAGT	106563454	novel protein similar to vertebrate HIV-1 Tat interacting protein 60kDa (HTATIP)	NC_027310.1	76101557	76109429	0.0260871	0.141606	0.349064
Ssa#STIR15578	TACTTAATCCATTGAAACATAACCGGAGTGAACACGGGGCCTAATTGTCTGGAAAGCCCA	106587100	protein tyrosinemitochondrial 1	NC_027325.1	9239971	9242582	0.0260879	-0.168427	-0.295918
Omy#CA347204	TGATAAGCACTGGAAATTACAACAGATCCAGGATGCTAGGAACCATGTGAACCAGGCTCT	106606241	rogdi homolog	NC_027305.1	1616641	1629285	0.0260921	-1.66253	-0.241466
Omy#TC147965	CTTGACTAATATGACCTTTGCTGTGGGTATTGCCCTGTTTGGTGCCCTTGGCTACTATAT	#N/A	hypothetical protein LOC555262	#N/A	#N/A	#N/A	0.0261045	0.946463	0.431058
Ssa#STIR06624	GTGCGACTTGCATTAACAAATGAGGACAAAGTATGATGGAATAAAGATCAGGTACCCTCT	106610435	kiaa1155 protein	NC_027307.1	21568297	21571251	0.0261229	0.102703	0.0638113
Ssa#S30268774	GAGAACGGTATATCCGACAATGGGCCAGGCTTACTGGAAAACGTTTTCTACATTTTGTTG	106588331	novel protein similar to vertebrate jumping translocation breakpoint (JTB)	NC_027326.1	11997583	11999297	0.0261461	-0.422624	-0.214215
Ssa#S30277634	TAATCTTTTCCGACTCATGTGTTTGATAACAGCTGATAATCCAATAAATTGATGCGCTGT	106602427	Oocyte zinc finger protein XlCOF20	NC_027303.1	12868774	12872770	0.0261503	0.0508585	0.39757
Ssa#S30286105	GTCGACGTTGTTGGACGCCGTATGTATTTTCTCCCCTGTGTTTGGGAACATTTGTTTTTT	#N/A	PREDICTED: similar to pol polyprotein	#N/A	#N/A	#N/A	0.0262044	-0.295358	-0.302117
Ssa#STIR19287	GTATAGTAGTATTTTGTCTTCGCCCATCAACTCCACTATTGTGGCTTCTTTCAAATGTAT	100194641	malatemitochondrial precursor	NC_027312.1	69537242	69544131	0.0262218	0.0577583	0.167018
Ssa#STIR08775	TAAACTTTAGAAGGTATATAGCCTAGGCTACACAAATATCAAGCCACTACAATCGTCACT	#N/A	type i	#N/A	#N/A	#N/A	0.0262688	0.136595	1.541
Ssa#S31974251	AATCTCCAACCAGAGCTTTTCGGAGTTTGGTGTGTGACTTACATCTCCCTCAAACTGTTC	106567674	Derlin-2	NC_027312.1	69164368	69172550	0.0262698	-0.040297	-0.208206
Ssa#STIR25997	TGACTCACAGTTTCTGTAAATGTTCTGTTGAGGGGCTGCAATAAAAGTTTGGGACAACAC	106599166	---NA---	NC_027302.1	16536828	16563853	0.0262827	-0.0465281	0.33714
Ssa#TC95156	TGCACCATCATACAATAACTTCTCAAATATCTTTCCACCAGAACAGCAAACAAACATTGT	#N/A	transposase	#N/A	#N/A	#N/A	0.0263032	-0.296585	-0.727387
Ssa#STIR22693	GGAGCAAACAACGTAATAATGCCTAATGAAACAATGTATCAACATATTGTCAGGAGAGTA	106572046	phosphoinositide-3-delta polypeptide	NC_027314.1	75101916	75142230	0.0263375	0.11712	0.360439
Ssa#STIR19838	GCGGCTCAGGTACAACAATGTGTTGGTTTCTTCCCATGTGTTTGTTTTATATCAAAATCG	#N/A	gem (nuclear organelle) associated protein 8	#N/A	#N/A	#N/A	0.0263665	0.394037	-0.0247524
Ssa#S35668003	TTCAACCATACCAGCATGAGAATCTGCAGTGCTTCCAGTGCTTCATCACCTTCTGTAACT	106578208	Zinc finger protein 576	NC_027301.1	12711269	12716685	0.0263987	0.166635	0.22088
Ssa#STIR17556	GTTCTCGCCCACTGTTTCCTATCATAGGTTTTTCGGTTTTATTATGGATAACATGTTTTA	#N/A	protein	#N/A	#N/A	#N/A	0.0264585	-0.207089	-0.207159
Ssa#S31979799	AAAGCAAGAAGGTCTACCAAGAGTACTTCCGTATGGAGCTATTGCACGCTGAGAAACTGA	106564653	novel protein (zgc:55648 )	NC_027311.1	21016180	21027637	0.0264636	0.225119	0.138893
Ssa#S23659667	AACTGGTATCATCGAGGAGCAGTTCTCCTGCAAAGAGCTGCATTTCAGGATGTTTGATGT	106565670	transducin alpha subunit	NC_027311.1	59367587	59379584	0.0264924	0.261139	0.196915
Ssa#DW340604	GGAGTTTGATGACTTGGAATCCCTTAAAGAAGCTTTGACGTATGATGGTGCTCTCCTTGG	100194846	Eukaryotic translation initiation factor 4H	NC_027308.1	95209248	95216732	0.0265334	0.0321398	0.366248
Ssa#STIR17711	ACAGACGCAGTTTCACTGCTAATTCTATAGATTGTCAGAGCTCTGTTGGGACATCTCTTT	106598227	---NA---	NW_012374510.1	1065	2226	0.026545	-0.00209689	-0.265855
Ssa#DY704458	TATAGAAGGCTACAGCATTGATGGAGTGAGACATGTGTACAAGAAGGCGTGTACCATCCA	106571578	hypothetical protein BRAFLDRAFT_117868	NC_027314.1	47715647	47732380	0.0265452	0.0484442	0.315533
Ssa#STIR00049_4	TTTGGAGATGTGCGCAAGCAAGGAGTTGAAAAATGCCATTCTGGAGGACATTCTGAGACT	106610003	acyl-synthetase long-chain family member 1	NC_027307.1	7220021	7252564	0.0265886	0.358269	0.448692
Ssa#STIR04112	TGCTATTGATTTACTGTACGATCATTCAACACACTCTGACATTACATAACAGGATATTGG	100195997	matrix gla protein	NC_027305.1	31672487	31675150	0.0266359	-0.005934	-0.221883
Omy#CX261140	ATATCCAGCTATCACCATGGAAACAGCCACAAACTAAATAAAGGACCTGCTGCCAGAGAC	#N/A	unnamed protein product	#N/A	#N/A	#N/A	0.0267113	0.345071	0.632242
Ssa#S35580020	GCGGTCACGAGATGATCAAAGCTCAGAGCATATTTGTTGATATTCCTTGCTAGTTAGTGA	#N/A	KIAA0174 homolog///kiaa0174 homolog	#N/A	#N/A	#N/A	0.0267133	-0.37971	-0.0533117
Omy#CA345004	AACTCTACAACAGGCAGGTGGATTTCATTCACCGTCTTGCTATCTATTTAAGATTATATT	#N/A	PREDICTED: wu:fj32b02	#N/A	#N/A	#N/A	0.0267825	0.576513	0.309184
Ssa#STIR20133	AGCATATCAATATCCACCTTTATGGCTATGGACTAATAAGAAAGCGTTAACAACAAACAG	#N/A		#N/A	#N/A	#N/A	0.0267887	0.166252	-2.89163
Ssa#CB515069	AAGCATACATGAAAATATACCAAGGGGAGGAGCTGCCTCATCCCAAGTCAATGTTACAGG	106584819	ADP-ribosylation factor-like 6 interacting protein 2, isoform CRA_b	NC_027301.1	38189672	38219272	0.0267931	0.244119	0.278029
Ssa#S30258609	ACAAACTCCTACGAATCACAGAGGAGGGAACTCTGCTCTATACTATGAGACTGACCGTAA	100380670	gamma-aminobutyric acid (GABA) A receptor, alpha 1	NC_027303.1	70709392	70738008	0.0268059	0.284197	0.267079
Ssa#S30278176	GAGGTTTTCTCTGTTTGTTCCCTCAGTTTATCTTATTGGTGTGATTTGTATTGGTAGTGG	106567272	syntaxin binding protein 1	NC_027300.1	132258299	132296434	0.0268075	0.105977	0.50372
Ssa#STIR12505	GTAACACAATAGTATGCATTGAACGCATTAAACTTGTTGTGCTAACAAACTAAGAGAGCA	100286495	c14orf24 homolog	NC_027305.1	61909979	61911329	0.0268355	-0.12801	-0.27123
Ssa#S30241627	TTGGAACTACATGAATGACAGTTTGAGGACAGATGTGTTCCTGAGGTTCAGTGCTGAGAC	106565646	hypothetical protein LOC735012	NC_027311.1	60132717	60135576	0.0268595	-0.298232	-0.128403
Ssa#DW555013	GAGATGGTGGTTGTGGACAGATCGATGACCGATGTTTGTTTTGAGGGTGTAACAGTTTTT	100196320	rhotekin 2	NC_027317.1	22461848	22467716	0.0268642	0.699398	0.655111
Ssa#STIR03062	CATGCAGTTCAAATGTCAAGTTCACACATTATGTAAGGCTGGCTATGTAAATCTTCAAAT	106605307	mitogen-activated protein-binding protein-interacting protein	NC_027304.1	56363837	56364747	0.0268951	-0.05831	-0.170925
Ssa#TC99504_S	AACCTACACTTCGGAATAGCTGGCTACATCTTTTCGGAATGAAGGTGTCCATGTCCCCCC	100194796	Cation-dependent mannose-6-phosphate receptor	NC_027304.1	70723632	70728169	0.0269254	0.192217	0.331023
Ssa#S30266321	AGTATTTGACCAGCTGATGAGCTGACCCTGCCTTTACTGCACTACAGTATGACATTACAG	#N/A	Hepatocyte nuclear factor 1-alpha	#N/A	#N/A	#N/A	0.0269419	0.421018	0.883307
Ssa#DW177541	ATATAAACGTATGAGACGGCAGCACCAGAAGCAGCTGATAGCTCTGGAAAACAAGCTGAA	100380319	-	NC_027323.1	2469193	2500589	0.0270367	2.24252	0.884661
Ssa#CL389Ctg1	AGGAGCTGACGAGCACTACAGAGATGATGATGGGTAGATTTGAAAGGGATGCATTTGACA	106560983	unnamed protein product	NC_027309.1	73135335	73151130	0.0270428	0.100675	0.255607
Ssa#STIR25845	AATAAGAAGAGGACACTTTTATTGATACACAAGGTGATCCACCTGTCCGTGGACAAGTTC	106613602	---NA---	NC_027309.1	13760160	13768262	0.0270431	-0.00367331	-0.466497
Ssa#S29048819	CTTCCCTCTTTAAACCGTAAAGTTACAGCTTTTGCTCTATTATCTTGTGCAGATAAACTG	100380798	Fructose-bisphosphate aldolase A	NC_027302.1	51095525	51104356	0.0270766	0.152127	0.485086
Ssa#S30281765	CGTATGCATGAGATGACCACTCCTGTATATCCTGCCATGATGTTCAAAGGGTATTCTTTA	106596280	PREDICTED: similar to Tetratricopeptide repeat protein 37 (TPR repeat protein 37)	NW_012359253.1	894	4113	0.0271529	-0.137407	-0.529718
Omy#S18095197	GACACTCCTCTAAAGGCGTTATGGTTACTTTGCATGTAAATAAGTTAGCTAAATATGCTT	106567888	Wu:fc88b11 protein	NC_027312.1	77361105	77392445	0.0272327	-0.277416	-0.140857
Ssa#S30263601	AATGCACAGATGGGTATCAATGGGATCCTCAGACTCACCACTGCAAAGACATAAACGAGT	100195030	EGF-containing fibulin-like extracellular matrix protein 2 precursor	NC_027308.1	63271452	63277308	0.0272333	0.343068	0.600625
Ssa#STIR20393	TGTTGGGGAAATAAGATAGTGCTGATTATGGAGGTATGAACCACAGGAGTCTGATCTCTG	106563412	selenoprotein1	NC_027310.1	77487344	77488333	0.0272685	-0.0277479	-0.290687
Ssa#S30285094	TCTTCTGTGTACCTGGACTGGAGAACTATTTCTAGAACTACACAATGGCACCTACACCAC	106596370	PREDICTED: similar to Alpha-mannosidase 2C1 (Alpha-D-mannoside mannohydrolase) (Mannosidase alpha class 2C member 1) (Alpha mannosidase 6A8B)	NW_012359762.1	3019	3455	0.027279	0.271317	0.73826
Ssa#EG853450	GACAATGAAGACAACTATATAAACCCCACAGAGGAATCACCTGCTAACCGTCCGATGCAT	100306798	B-cell linker protein	NC_027300.1	50339309	50348427	0.0273046	-0.642357	-0.157454
Ssa#CK884911_S	AGTGAGAAATTGCTACTGGCATAGGAGCAGTGACTGGAAGTCTATGGGAACAGCTAATAT	106607650	unnamed protein product	NC_027305.1	49562680	49605347	0.0273532	-0.190109	1.55936
Omy#S15323328	CTCCCACTTGACAAAGAGATCTGGCTATCATGTGTCAGTTTTGAATAAAACCATTCCTTA	#N/A	alcohol dehydrogenase Class VI	#N/A	#N/A	#N/A	0.027361	-0.210408	-0.284665
Omy#CA386203	ATCATATTGAAGTTGGCGAAGATGGCTTTAGACACTATGATGGTAAGACGGGTTCTTTCT	#N/A	beta 1 integrin binding protein 2 pseudogen	#N/A	#N/A	#N/A	0.0273771	-0.196606	-0.286982
Ssa#DY693967	ATGAACAAGATCGTGTCACAGGAGAAACGAGAGAAGATGAAGAATAGCCTGACACCCAAC	106593800	serum deprivation response protein	NW_012351003.1	9706	10926	0.0274061	-0.00609565	0.604363
Ssa#S30240048	ATTGGTCTCCCTGTCAGCACAACTCACTGCAAGGTGGGCTCTGTGGTTGCTGTTGGATGG	100195195	solute carrier family 20, member 1b	NC_027319.1	22417142	22422555	0.0274273	0.0517933	-0.352628
Ssa#S31964908	TAATGGAGGAACAGCTAAGATCGTACAATGATGCCCTACAAGAGCAGAGGAACATCCAGT	100380834	X/potassium-transporting ATPase subunit beta-m	NC_027308.1	51689637	51694906	0.0274503	0.26437	0.335653
Ssa#S30294233	ACCTGCTTTTGGTACCAACTCCGAGGACTATGCCAGCTACATCATGAATGGCATCATTAA	106589298	vesicle-fusing ATPase	NC_027327.1	1729748	1774068	0.0274988	0.267508	0.333821
Ssa#STIR00048_4	AAGTGTCACGGCCTGCACGCCTTCATTGTACCTCTCCGCAGTATGAACACACACATACCA	100380782	acyl-coenzyme a oxidasepalmitoyl	NC_027311.1	24392141	24413604	0.0275265	0.375636	0.250145
Ssa#S35601308	AGGACACAGAATGATTACACACTTCTTGTCACTCTGCGGTGGCCAGAAACCAAATCCAAT	100196086	Eukaryotic translation initiation factor 2C 2	NC_027322.1	40163373	40163538	0.0275369	-0.035439	-0.11553
Ssa#TC107356	TAAAGCTATCGAGCACTTTGGAGTCACTGTTGAGGATATGCTGCTCAAACACGGCAAGAA	106602820	Acadvl protein	NC_027303.1	24987129	25025283	0.0275419	0.280107	0.451695
Ssa#S35698298	AAACTTGCACACTGCTCTTGCCAGTGTGTGAAGGCTGAGAGGCAGATAAAACATGTTTGA	#N/A	elaC homolog 1 (E. coli)	#N/A	#N/A	#N/A	0.0275564	-0.183139	-0.423175
Ssa#DW183394	AAATGAGAGAAAATCATCGATAAAATAATAACCGAGGACGGAGCGATGCATTTGTTCAGC	106605062	PREDICTED: serine/threonine kinase 32C	NC_027300.1	51975308	52071848	0.0275698	-0.632439	-0.893545
Ssa#S32002340	AAGAAGATAAACTCTACCCTATTTTAGAGTACGTGAGTGGGGGCTGTCTGGAAGAGCTGT	100195200	testis-specific protein kinase 1	NC_027323.1	8380494	8405637	0.0276326	0.249312	0.350478
Ssa#DW572668	TGTAAGCTGTTGCTATTAAATTGCCATGTTACAGGCCCCATTTTGTAATTATTCACTCTT	106574245	Frizzled homolog 7a	NC_027315.1	65851630	65853309	0.0276386	0.216843	0.193577
Ssa#S35515706	CGTTTTTCCAACAGACCTGTACATCCATGAATGGATTTCTATAATGTGTAACTATTTCTG	XR_001326204.1	Zinc finger protein 391	#N/A	#N/A	#N/A	0.0276487	-0.172333	-0.33016
Ssa#KSS1811	AAAGAATTTGGTCAGCATTATCTTCTGCGAGGCCGTAGCTATATATGGGATCATCATGGC	100195520	Vacuolar ATP synthase 21 kDa proteolipid subunit	NC_027313.1	22906466	22914566	0.0276569	0.0920572	0.408535
Omy#S15288935	TAAAGAATAAAGCTGTGCTGGACAGAGAGATGGTGGAGGCCTTCCAATTTACTGTTGTCG	106605873	Cadherin-17	NC_027304.1	71339423	71345117	0.0277183	0.186262	0.403346
Ssa#STIR20007	ATCTTCAGAGTCCAGATGATCAACGAGAAGGCTCTATTCACCTCAAGTTGGTTTCCCACT	106593783	---NA---	NW_012350969.1	3613	12440	0.0277365	0.238024	0.17855
Ssa#STIR17305	CTGTGCTACAATCACGTAACAATGTTGTTATGTCTTCATTTCTGAATACTATACAGGCAA	#N/A	vacuolar protein sorting 26 homolog a	#N/A	#N/A	#N/A	0.0277546	-0.327387	-0.121546
Ssa#STIR03390	AGCATGATCTAAGTACATCATGTAATGGATGTTCTTCGGGGCCGAGAGGATTTGTCACTG	106571961	atph+mitochondrial f1epsilon subunit	NC_027314.1	62449310	62450174	0.0278041	-0.0134287	-0.200082
Omy#S34424379	GTACCATTCTTTATTCATGGCTGTGTTCTTAGGCAAAATTGTGGGTGAACCCACTCCCTT	#N/A	SEC3-like 1 (S. cerevisiae)	#N/A	#N/A	#N/A	0.0278422	0.243272	0.0745583
Ssa#S35602560	GAAAACATCAGTGAAACCTATTCTCTTCTGAGGTTCACAGGACTCACTACACCACTGTCC	106567816	unnamed protein product	NC_027300.1	135133478	135183402	0.0278608	0.320482	0.194666
Omy#CA352575	AAGCAAGATAATCTGCAGTCCGTTGCCATTCCTGCCATAAGTTCTGGCCTCTTAAACTAT	106589450	PREDICTED: similar to B aggressive lymphoma long	NC_027327.1	10223646	10231941	0.0278804	0.0796114	0.802528
Ssa#STIR08796	GGGGGATTGCTGTTTAGAGTACCTCTATGGAGATACTGTATTATTAACAATATACCTGCT	106570346	---NA---	NC_027313.1	71437443	71481195	0.0278908	0.295983	0.584248
Omy#S18093861	ATAACGCTTAACCCACAGGTCCAACTGGGCTCTCCACCCTGTTCAGTGTTCCATCCAGAG	106603437	PREDICTED: similar to RIKEN cDNA 1200011M11 gene	NC_027303.1	56027254	56032915	0.0279045	-0.330874	-0.205213
Ssa#DY694330	GTCCTCTGAAGACAAACCAAGAAGCAGCTAAACTTTCACTTTCAAGTAAAAATCTGTTTT	100380428	Phosphatidylinositol-binding clathrin assembly protein	NC_027303.1	68005864	68070481	0.0279112	0.257782	0.161904
Ssa#S35605449	ACCCATGGATCTAACAGAAGAAGGAAGTTATGACAACAGATCACTACAGTTTGAGTGTAT	100195941	Probable 7,8-dihydro-8-oxoguanine triphosphatase NUDT15	NC_027316.1	22449643	22450354	0.0279583	-0.119269	-0.435982
Omy#S18152668	TTGAAGAAGTATGTCCGTGCAGAGCAGAAGGACAGACAGCACACCCTTTAACACTTTTGA	106574335	AF389401_1amyloid precursor protein	NC_027315.1	61003413	61047781	0.0279722	0.307658	0.857739
Ssa#STIR11945	ATTTGGCCAGGGTCTCTCTCTAACTCGAGACTAGACCATTTAATTCAACAACAACAAAAA	106603865	---NA---	NC_027303.1	72442959	72457165	0.0279811	-0.0576962	0.372079
Ssa#STIR16706	GATACCTCGACAATCATAACCAAAAGGTTGAGGTTTTAGATAGGTAGCTTCTAAGTTAAC	100286621	bud31 homolog	NW_012358146.1	2793	2933	0.0279934	-0.301129	-0.333971
Ssa#STIR09296	CTGATTTGCTCTGGGGAAGTATTTACTCAAGAAATCAGTCTTACTCTATAGACAAATACA	106579225	ch033_danreame: full=upf0488 protein c8orf33 homolog	NC_027318.1	53255415	53257049	0.0279944	-0.189968	-0.179332
Ssa#EG648068	ACAGACCAAACGGTGGGGATTGCTATTAAACGGTAAACAACCATTTCAAGACAGCGCCAT	106602769	programmed cell death 4a	NC_027303.1	20534666	20570012	0.0280019	0.265215	0.335004
Ssa#STIR24443	AGAGTGTCACGTCAATCATCGATGGAGTTCCTCAGGGGTCTATTCTTGGACATCTTTTTT	#N/A	mgc81677 protein	#N/A	#N/A	#N/A	0.0280235	-1.15354	-0.594156
Ssa#STIR04845	ATCCTCAGATGGACAATAGAATTTATTCTATTCTATATGCAAATACACTACATGCAGGGG	100196140	phosphatidylinositol-specific phospholipasex domain containing 1	NC_027316.1	25251208	25254229	0.0280235	0.0776682	0.193771
Ssa#S35563783	ATTTGCCATTTGGCTAGTATTTCAGATGTGATCTGGAACTGACTGGGTGGTTTGGCTCAA	106582442	unnamed protein product	NC_027320.1	49048913	49049638	0.0280245	0.479033	0.312168
Ssa#STIR05068	TTTCTCATGTTAAGCCTAACATTTCACAAAGCTATACACGGTGTTGCAATGCTGAAATTT	106600672	beta-galactoside-binding lectin	NC_027302.1	49346117	49352617	0.0280438	0.133783	0.0935781
Ssa#STIR23544	AACCTCAACACGAGGTTGAAGAAGCTGGATGAAAAAGACGACTTCTCGGCCATTATACTG	106612480	hydroxymethylbilane synthase	NC_027308.1	99138668	99144965	0.028049	0.329418	0.444072
Ssa#TC110675	CCTTTGTCAGACAGGGAATGTTTGACATTCTCTTGTTAAAATGGTATCATTTTCTGTTAG	106574131	proteasome (prosome, macropain) 26S subunit, non-ATPase, 1	NC_027315.1	52932602	52989983	0.0280625	0.0737216	0.167414
Ssa#S35559205	TGGAGAAAGACAAAGTCCGCGAGAAATATGAGAAGGTGTTGGAGGATGTAACGTCCTATG	106579238	PREDICTED: similar to Protein kinase C and casein kinase substrate in neurons protein 1 (Synaptic, dynamin-associated protein I) (Syndapin 1) (Syndapin-I) (SdpI) (Dynamin proline-rich domain-interacting protein) (Dynamin PRD-interacting protein)...	NC_027318.1	53024452	53035038	0.0280919	0.206754	0.115314
Omy#TC156385	AGTAAAGAGTCCATTGATCATGAGAACAAGGCCTACTCTTTCTGTGGAACAGTGGAGTAC	106603065	novel protein (zgc:56006)	NC_027303.1	35258138	35269285	0.0281381	0.318705	0.765682
Ssa#S35535856	TGGCAAACCATCAATGTCACCTTGAGTTTTCTCGCTGTATTGAATAAAGCAATGATATGC	106562627	HD domain-containing protein 3	NC_027310.1	37474908	37477339	0.0281566	-0.11962	-0.198784
Omy#CR943141	TCATGCATGCCCTTGAAGTCCCCTAGTCACTTGTCGCGGTGTGGCTATGAGGTCAGAGGT	106568094	Robo1 protein	NC_027312.1	84333297	84550095	0.0282183	0.886226	1.16932
Ssa#S35672192	ACAAATTGATCGTACTGTAGTTCTTTATCCGTGCCTGAAGGGAGAACTTGTGCCTCTGAA	106572545	Tyrosine-protein phosphatase non-receptor type 12	NC_027314.1	84877278	84908808	0.0282335	-0.212436	-0.368404
Ssa#S30273630	ACAAGCATGTGAAGTTTAGGAACCCTGGTGGAAATGACAACCTCACTGTAGTTTTCCAAG	106610771	Cell cycle control protein 50A	NC_027308.1	14674756	14684651	0.0282378	0.149356	0.273131
Ssa#DW558466	TGACCAGGACCATCGGAGAAGTCTCTGCCACCTACAAGTTTACCCCCAAATATGTCCTGA	106571225	Lmnb1 protein	NC_027300.1	148216544	148240194	0.0282503	0.194839	0.830422
Omy#TC143011	CAGAAAATGCCCCAGAAACTGACTGAAGCCTATCCATATGCATTCACAGTGTCCTATGTG	106561037	PREDICTED: similar to putative lipid kinase	NC_027309.1	68200740	68232278	0.028342	1.52468	0.300333
Ssa#S30294975	TGTTAAATATTGTCCAACGCCCATAAGACAGAGGTGCGTCAGTTCAGCACTTCAGTTCTT	106586630	ATP synthase subunit O, mitochondrial precursor	NC_027324.1	33186822	33192225	0.0283793	-0.147341	-0.218727
Ssa#STIR18274	GTGCATGATTAGTAAAGGGAAGGCCAATACGATTTTAACTGTGAAATGTTTTGACTTGTG	#N/A	thymosin beta	#N/A	#N/A	#N/A	0.0284253	-0.140846	-0.259782
Omy#CX026877	TGTAAAAGACCTGAAGAAACAGAGGAAAGGCACTCGTATTGTTCTGTGGACAGAGGAGCA	106565441	PREDICTED: similar to XTimeless1	NC_027311.1	53459434	53474959	0.0284473	0.604824	0.80836
Ssa#S35546542	TTGAAAGAACCCCTGGGATTTATTCGGGTTCTAGAATGGGTGTTCGCCATCTTTGCCTTT	106565128	Synaptophysin-like protein 1	NC_027311.1	45784851	45796705	0.0284652	0.0225734	0.404868
Ssa#STIR24892	AGAAAACACACTATGGAATCATCCAGAAGCTCCAATCACCATCCTTCACGATCGAGGTCA	106580361	arginine serine-rich coiled-coil 2	NC_027319.1	26075092	26084631	0.0284758	0.0195766	-0.362214
Ssa#STIR26181	GCTTTTCTGCTTCAGTGAGCATGTGAGCATTCCATTTTTACATACAGTAGCTCTGTGATT	#N/A	---NA---	#N/A	#N/A	#N/A	0.0285022	-0.256197	-0.208711
Ssa#S32001746	ATTGGTACTGCCCCATTCAGCGCCCTATGTCTCCCAAAACTGTCTATAGAACTAATTCAA	XR_001329944.1	Coiled-coil domain-containing protein 56	#N/A	#N/A	#N/A	0.0285256	0.00233626	-0.232168
Omy#TC133680	AACCCCAAAAACGAGAAAGAAAGGAGTGGACTGGCACTAACACCACTTCACAGCTTCTAT	106610773	unnamed protein product	NC_027308.1	14700566	14769449	0.0285359	0.325142	0.281188
Ssa#STIR03250	CACCATAACGGCAATCCATCCATCTGAATCCATTCTCTTACTGTTTAAGTAATAAATAAC	106572114	cytochrome c oxidase subunit 4 isoformmitochondrial precursor	NC_027314.1	71482923	71484157	0.0285918	-0.219431	-0.078064
Omy#BX309274	TATGGAGGGCTCAATTCAGGAGCTGTGTATATTTGCACAGAAGACTCGTTTCCCATCAAG	106571708	novel protein similar to H.sapiens XRCC3, X-ray repair complementing defective repair in Chinese hamster cells 3 (XRCC3, zgc:101608)	NC_027314.1	40060188	40080513	0.0286224	0.553372	0.261569
Ssa#STIR21072	CATGTGTCACTTCAACTCATTTGTTTCTGCTCATCAACATGTCAGTATCTTCTGGGCTGA	#N/A	---NA---	#N/A	#N/A	#N/A	0.02869	-0.502343	-1.50981
Ssa#TC97838	AGGTCATCTACATCACCCACAATGATGACGTGTTTGTGTTTGGGCTGAACTGCAGTAACT	106582015	unnamed protein product	NC_027320.1	24803069	24808098	0.0287059	-1.0334	-0.313945
Ssa#DW178179	GATGATTCAACTTCTTGTCACTCTTTCCATTGTGGCTCTCTTCACATTCTGTGAACCAGT	106567063	PREDICTED: similar to Fas apoptotic inhibitory molecule 2	NC_027312.1	35366463	35370368	0.0287309	1.0697	0.893146
Ssa#STIR20203	CAGACTACGAATCAACCATTTGACTCTGTTGTGTTGTGAGACATTGTTTTCTAGATAATA	100194683	hypothetical loc792613	NC_027328.1	13516657	13518235	0.0287458	-0.291724	-0.241277
Ssa#DY706467	AGGCAAGATGACAAAAGCCCAGGGTGAAGTAAAAACACCCAACTGGCCTGAGAAGAATTA	106563388	Procollagen C-endopeptidase enhancer 1 precursor	NC_027310.1	73677524	73681950	0.0287782	0.176634	0.272247
Ssa#TC84690	GATGTCTAAAACAGATTCACAATAAAACATTTTGATGCTCACATTTTGTTGGTGGTGGTG	106590036	Zinc finger CCCH domain-containing protein 15	NC_027328.1	2807293	2830073	0.0288054	0.0998325	0.194759
Ssa#S31963644	CTTTAGTGTTTAAAAGTTGGACAACCGTCTTTGATACGTGGTGTGCCATGCATTGCTGGT	100286634	Alpha-methylacyl-CoA racemase	NC_027300.1	117901718	117952038	0.0288184	0.177654	0.156577
Omy#TC155623	TTTTGAGAACACCTACTACAGCGATTTCATCAGCAACCTGGGAAAAGTCAAGTACGCAGG	106572895	unnamed protein product	NC_027314.1	98218256	98231179	0.0288265	-0.425202	-0.868439
Ssa#STIR18325	GTACTCCCAGAAAGCAGTTTTATTCCATGAATATCAAGTCTCTACTGGAAGAATCAATAA	106610220	---NA---	NC_027307.1	14653208	14661700	0.0288288	-0.0464232	-0.273338
Ssa#S31996996	GTTGGCCTGAGATTAGTGAGGTCATTTAATTTGTCGTGTGTGTTCATTGGTTTGTTTTTA	100196057	Apoptosis regulator Bcl-X	NC_027312.1	8035186	8057390	0.0288524	-0.0243615	-0.248376
Ssa#S35555262	ACAAACTCACTGCCATGGGCTTCGAAAAGAATGCTGTAATCGCTGCCTTGTCCTCTAAAT	106602110	Ubiquitin-conjugating enzyme E2 K	NC_027303.1	695519	698750	0.0288989	-0.0681353	-0.3102
Ssa#S35505093	TGGACTGTGTTATGGACTTGTCATTCTGGCACTGATGCCTGTAGTTGCTGCTTATATTTT	106588823	geminin, DNA replication inhibitor	NC_027326.1	25298152	25304905	0.0289153	-0.353411	-0.10589
Ssa#STIR09833	AATGGCATTATTGCTGTAATGTGACACTTTTGAATGTCTGACACTTTGAATGTCTGAAAG	106564795	chromosome 9 open reading frame 125	NC_027311.1	29138937	29140127	0.0289184	0.0625534	0.231152
Ssa#KSS3533	AAGTTTTCTGAGCTCCAGAAAGCGGTGGGCCCAGAGATCACCAAGAACGACCTGGTCCCA	106612458	Serine/threonine-protein phosphatase 2A 65 kDa regulatory subunit A beta isoform	NC_027308.1	97424403	97438162	0.0289256	0.334188	0.527801
Ssa#S35606943	ACGCTCCTGTCTGTACAGGGTATAACATGACCAGTAATGGATATTTAACAATTGGTTGAA	106564619	unnamed protein product	NC_027311.1	17182124	17183840	0.02894	-0.00488448	-0.170793
Omy#TC160323	TCTGTGCAATGACTCCTCTCTGGACTACAATGATTCTAAGGGTATCTATGAGAAGGTGGG	106600734	Atp2a1 protein	NC_027302.1	51519412	51552308	0.0289674	0.229626	0.403708
Ssa#DY722522	TTAGTTTTTGTTATTATTATAAACACAGCGTGTGCATGCAACATGTTTACATCCCTGGGA	106611988	PREDICTED: similar to LON peptidase N-terminal domain and ring finger 3	NC_027308.1	72478253	72482605	0.0289715	-1.51297	-1.17737
Ssa#S35665225	CTGCAACAATCTTATAAGCACTGACCAACAATGAAAACACAGGAAGACAGAAACAAAGTT	100195220	Gamma-glutamyltranspeptidase 1	NC_027300.1	120889769	120894896	0.0289956	0.0623789	0.129694
Omy#CA379121	TGCAGAAGCTTTATCTCTCCAGCAACCGGCTGACTTCCCTCCCCAGGGGATTTTCCTCAA	106574088	leucine rich repeat containing 15	NC_027315.1	49281733	49283448	0.0290024	-0.988031	-0.605174
Ssa#STIR13779	GTGGGATGTTAACTGATGTATCACTTTCTAGTTTACTTTTGTGAATGGGGAAATAAAAGG	106606533	---NA---	NC_027305.1	12792738	12823744	0.029019	-0.268744	0.00797653
Ssa#STIR15173	TTTCTGTTGAGTCTGTACTGAAATAGCTGTAGTTTTCCTATTAAAACTAAACTCACTCCG	106563473	wd repeat domain 74	NC_027310.1	75820462	75823433	0.0290433	-0.239165	-0.149213
Ssa#S19096344	AGGACCCACAGGACCATCTGGAGCCAAGGGTAATGATGGCCCAATGGGAGCCCCTGGAAC	106610502	collagen a3(I)	NC_027300.1	80587487	80615321	0.0290695	0.40627	0.363753
Ssa#STIR43173	CTTAGAGTAGGAGTTCTTATATAGATATCGCTATATGGCTCTGAAGTTGATGTTTCTGAA	100380306	Von Hippel-Lindau disease tumor suppressor	NC_027311.1	58166210	58171224	0.0290842	0.224313	0.127028
Ssa#STIR08098	AAACCACATGTTCAAGGCAGCACAAAACCAAAAGAGGGGCACAAGACTTTCTCCAAAGAG	106587264	---NA---	NC_027325.1	15333789	15339643	0.029103	0.346372	0.24313
Ssa#TC108980	GAAACCAAGTGAAATCTGTTCAGGAACATCGGAAGTAACATGTTTTCACCAAACATATTT	#N/A	novel protein similar to vertebrate oxysterol binding protein-like 9 (OSBPL9, zgc:154069)	#N/A	#N/A	#N/A	0.0291128	-0.223795	-0.457715
Ssa#STIR00045_4	TTCAGTTCTTTTTGACCATGTCCCAGACGATATGTGCAGTCATTTGGCCATGTGGTTTCC	100136433	polyunsaturated fatty acid elongase	NC_027300.1	92797698	92810970	0.0291305	0.0853009	0.40516
Ssa#STIR09395	CCCTAAACCATCCCAGTAGTGTAACAATGAGGTTAATTTGAGGCTATTTATTAATGTTGT	106580511	vesicle-associated membrane protein 8	NC_027319.1	34394745	34397836	0.0291315	-0.243828	-0.0521112
Ssa#S35550087	GCATAAGATCTACTAAGAAGAGAATGAGTAACCAGAGAGAGGTAGAGCACAGAAACAGCC	106604207	PREDICTED: similar to pol polyprotein	NC_027304.1	7766533	7768863	0.0291665	-0.430863	-0.27265
Ssa#S30294662	AAGAGAGTTGCTGAACTCCGAAAGGATAACCCAAAACCTGAGATGCCGTCACGTTCTAAT	106599977	PREDICTED: similar to RNA-binding protein splice	NC_027302.1	38969520	38978351	0.0291672	0.0274919	0.363728
Ssa#S35685325	ATCATCTTCATTGATGAGATCGATGCCATTGCTACCAAGCGTTTTGACGCACAGACTGGA	XR_001323155.1	26S protease regulatory subunit 6B	#N/A	#N/A	#N/A	0.0291694	0.269492	0.0996716
Ssa#DY710128_S	GGAGATGTCACCTCTAAAGGGCTTAATCCTATCATATTTGTCAATGATATTTAGATCACA	106583392	unnamed protein product	NC_027321.1	37782388	37792370	0.0292126	0.854507	0.721677
Ssa#TC105303	ATGACTGACAAGATGGAGACAATGTAACTGACCTCCCAGTGTAGACCAATATGCTTGACG	106563290	lectin, mannose-binding 2-like a	NC_027310.1	64760795	64764702	0.0292132	0.251428	0.0518904
Ssa#STIR26230	TAATGTGTACTACAATGAAGCTTCAGGTGGAAAGTATGTGCCACGCGCAGTACTTGTGGA	106604765	beta 2c	NC_027304.1	34500704	34503159	0.0292319	-0.0472901	0.402368
Ssa#STIR00102_3	TAAGAAATGCGACGCAGTTTTGGAGTATGCTCACAAAGAGATAATCCTGGCGGCTGTAGT	106605546	squalene epoxidase	NC_027304.1	64327229	64333005	0.0292488	0.219904	0.696623
Ssa#CB515557	AACTCAGATATTCATCATGATTTTCGTCACTCTCTTCTTTGCCTGCCTGGGCTTCCTGTC	106593590	Transmembrane 9 superfamily member 2 precursor	NW_012350506.1	935	13755	0.02926	0.243923	0.573848
Ssa#STIR24120	TGAACCAAAGGACCCTAGATATGACTATGATAGCGCCCACAAATGGAACTTTTCTTGATG	XR_001323234.1	---NA---	#N/A	#N/A	#N/A	0.0293406	-0.0210311	-0.316938
Ssa#STIR00158_2	TGCTGATGAAAATCACCGACCTGAGGAGCATCAGCGCCAAAGGAGCCGAGCGTGTCATCA	106578316	retinoic acidalpha	NC_027318.1	1957387	2008736	0.0293411	1.31904	0.377149
Ssa#KSS4516	GTCTTTTCCAACAAGCATGATCCCTTGGACAGTGCCATTATGTATTTTTAAATAACAGAT	106576789	B-cell linker protein	NC_027317.1	7734973	7753847	0.0293749	-0.359518	-0.130471
Ssa#S35581866	AAGGTCCTACCTTCATCATGAATAGGATTCACAGATGCCCAGTGATAAGACAATCGGAGG	106598125	Tubulin alpha-1 chain	NW_012372953.1	528	4018	0.0293824	0.572706	0.213317
Ssa#STIR29682	CCAGAGTCGCAGATGATGCCCGCAAATGTTTTAACTGGAAATGTCGTTATAGAGACCAAG	106560579	Retinal rod rhodopsin-sensitive cGMP 3,5-cyclic phosphodiesterase subunit delta	NC_027309.1	47767761	47786872	0.0294071	-0.13609	-0.104473
Ssa#S35546153	ACGTCTGAAAAAGAATATTGCTGATATGAAGATGGAGGTGACAGATCTGGTGAGGGGCCT	106606454	CP2K3_ONCMYRecName: Full=Cytochrome P450 2K3; AltName: Full=CYPIIK3; AltName: Full=P450 LMC2	NC_027305.1	10218721	10227194	0.0294224	0.182609	0.340818
Ssa#S48417782_S	ATCCTGCTGGTGGCAGGGAAAGATGACATGGAGATGTGTGAGCTGAGCCTGGAGGAAACA	100380639	Myosin-VI	NC_027305.1	52227253	52306079	0.0294369	0.239227	0.418744
Ssa#TC103532	ATAAGATGAGCCCTGTTGGGGATAAATACGACCCTTACCAGCATGAGATAGTATGCCACA	106567431	PREDICTED: similar to LOC495350 protein	NC_027312.1	50197454	50205921	0.0294494	0.24512	0.376635
Ssa#S30261972	AAAGATATCTACCCATACCTGATTCAAGAACTGCAGCCCACTCTGATTGAGCTGGGTATC	106587211	cytochrome c oxidase subunit Va precursor	NC_027325.1	18023492	18034838	0.0294606	0.0455415	-0.310041
Ssa#KSSb2378	GGCGAGATGCATCTGGAAACTTTCTGCCCTCAGTCTCTTTAAATTACTTTCTAATCTATT	106587180	cytochrome b5 type B	NC_027325.1	19413841	19416009	0.0294614	-0.0872439	0.554481
Omy#CX260719	ATTTTTAGTAATGTAATTAAAGTCTCTCCCTCCCAGGGGTGCGTGTGTTGGTGGATGCCA	#N/A	PREDICTED: similar to guanine nucleotide binding protein alpha 13	#N/A	#N/A	#N/A	0.0294684	0.319498	0.311124
Omy#CB486506	CTCAAAAACTGAAAAATGGATCCTTGTGAATGCTCTAAAACTGGCTCTTGCAACTGCGGT	100136581	-	NC_027309.1	79383963	79384867	0.0294813	-0.138934	-0.275527
Omy#S34424459	ACAAGTACATTGAGGAATATGGGAATAAATCTCACTTGCAAATAAATGCATTGCCCATTC	106576454	Lumican	NC_027316.1	49226926	49228213	0.0294901	0.0346975	0.236386
Ssa#TC97689	GACATGCACCCACAAGAGTATTTGTAGATTTGTCTACATACACAGTCTTACAATTCATTC	106603143	estrogen-related receptor alpha	NC_027303.1	37428762	37445161	0.0295053	1.6093	0.434542
Ssa#EG908743	TCTTCTTGTTCAATTACCGTGTCACAGATGAAATCTTCAACTTCTTGCTGGTTTGGTACT	106564569	unnamed protein product	NC_027300.1	120659766	120666621	0.0295074	-0.34495	-0.0896369
Ssa#STIR03980	CCGCCACAGACTAACTACCATAGCTGTCAGATCTGTCAAGAAAATAGAATATTATATATT	106593851	c-c motif chemokine 13 precursor	NW_012351142.1	1603	2606	0.0295375	-0.414921	-0.6753
Ssa#STIR02561	GAGAATTTGTATTTTCTTTTGGCTTCCTAATAAACCTATTTTAGGTTACCGCTGGGTCAC	106567109	lymphocyte g0 g1 switch protein 2	NC_027312.1	36630104	36630442	0.0295541	-0.237077	-0.286805
Ssa#TC75152	GAAAAACTTTGTCACGTGCTTCAAAGATAAGCACTTCCTGGTGTTCTTCTTCACCCGTCT	106560403	unnamed protein product	NC_027309.1	38654142	38659302	0.029568	0.353952	0.108753
Ssa#STIR25450	GACAATAAAGTTGAAACTTGAACTTGAGGGGTTTGGGCTCCCACTGTGAGGGATATTGAG	106605079	nuclear receptor subfamilygroupmember 2	NC_027304.1	49591599	49592686	0.0295728	-0.162923	-0.186575
Ssa#S48413905_S	TATAGAGGATTACCAAGTCATACAGTCTCACCTACGTCCTATTATATACACAGCATACTT	106576756	unnamed protein product	NC_027317.1	10458763	10469389	0.0295916	0.279838	0.172876
Ssa#TC107106	GGTTGTCTGATTGAAAGTACTATTGGGGAGGTGATTATGCAAATAATGTTATCACATATG	106608505	unnamed protein product	NC_027306.1	4210477	4212172	0.02962	0.193044	0.179457
Ssa#STIR07784	GAGGTTTACCTCCAAAGACTTGAGTGTATGTACATAATATAAATATGTAGGTCCATATGG	106607450	ubiquitin-conjugating enzyme e2i	NC_027305.1	43302948	43304957	0.029646	0.0114009	0.157551
Omy#TC169701	AGATGTTCATCATTGACAAAGTGGAGGGAGACAGCGTTTCTCTGGGTTCTTTCGACATCT	106600734	unnamed protein product	NC_027302.1	51519412	51552308	0.0296561	0.363102	0.457262
Ssa#STIR14185	CCTGTTGTGAGACACTGTGCAACTTTTCAAATAAACATCAGTATATAACACACATTTGGT	#N/A	---NA---	#N/A	#N/A	#N/A	0.0297514	-0.206059	-0.339438
Ssa#DW538284	CAACAAAATGCACTTATCTTCCCCTACTATGAAATGTGAAATTCTGTGAAAATGCACAGC	106561237	choline kinase beta	NC_027309.1	87174611	87195762	0.0297769	0.0168716	0.448708
Ssa#CX357407	CAAAAACATTGAGAACCTGGAGACGTTAGTGACTCTGAAGGAGCTGGATCTCTACGACAA	106568867	protein phosphatase 1 regulatory (inhibitor) subunit 7	NC_027313.1	16517963	16529973	0.0297927	0.555471	1.66698
Ssa#STIR20568	GACTTTCCTCAGAGAAGATACTGGAAATGAACACTGTAATAACATCTTTACTATTGGAGA	106576111	leiomodin 2	NC_027316.1	38521659	38525201	0.0297957	-0.343382	-0.153861
Ssa#S48398808	TACGACTACAGCAGCTGCAGGGTCAACCCCCTGGACGCCTGTTCAACCAATACTGATGTC	106596722	unnamed protein product	NW_012361631.1	235	5996	0.0297965	1.687	0.209846
Ssa#S31995688	TCCACCTGGTCTGACTCCTCAGTTAACATCAGTCTGGACTTCCTGGCACCTGGTGTGCAG	106612148	Clathrin interactor 1	NC_027308.1	80165296	80204307	0.0298074	0.540495	0.275969
Ssa#S30262264	CGTGACTGCAACATGAACCATTTTATCCAATCTTCGTGCTAATTCTACTGCATAGTCATA	100380333	Nucleoporin GLE1	NC_027319.1	18575795	18581899	0.0298083	-0.322325	-0.0970067
Ssa#TC101367	TATACTATCCTTCTCCGGTCCTGTCAAAAGCATCTACCCGCTGACCTTCATTGAGATGAA	106602547	galactosidase, beta 1	NC_027303.1	18371245	18378345	0.0298169	0.148106	0.457776
Ssa#CL471Ctg1	TTGGGCGTCAGCTCATTCGCTGCGGCAAGCTTTCATAAGTGGATCTTTGCGATCGGGGGA	XR_001323231.1	Kelch-like protein 6	#N/A	#N/A	#N/A	0.0298477	0.0743697	0.454668
Ssa#DW552834	AAGACAGGACTCCTACCTCTACACATTGCTGCTCAATATGGACACCATGAGATTGTGTTC	106596550	unnamed protein product	NC_027300.1	26457541	26469481	0.0298686	0.465874	0.239086
Ssa#KSS3085	CATATCGTAGACGTTAACCTGACAACGTAACGTATTTTAATTAACCCTCCCGTATTTTTT	106593394	poly A binding protein, cytoplasmic 1 b	NW_012350044.1	1211	7141	0.0298914	0.263181	0.566422
Omy#BX866413	AGGAGCTCACCATCAAGATCAAGATGGACAAAGAGAAGAACATGCTCCACATCACTGACA	#N/A	unnamed protein product	#N/A	#N/A	#N/A	0.0298965	0.218741	0.46062
Omy#S34426046	TGGCGCTGTAACATCAGCAAAGCTACATGTAAATTTACCAGTTTCTTTTTTCAGATGCAG	106587040	MGC84656 protein	NC_027325.1	2850247	2912175	0.0299344	-0.138236	-0.364742
Omy#CB490338	AAATGGATCCTTGTGAAATGCTCTAAAACTGGCTTCTTGCAACTGCGGTGGATCCTGCAA	#N/A	-	#N/A	#N/A	#N/A	0.0299885	-0.139315	-0.190482
Ssa#EH033401	AAACAAGGTTAAAAACCTGACAGAGGAGATGGCGTCTATGGATGAGAGTGTTGCCAAGCT	106606346	-	NC_027300.1	6168824	6191872	0.0300194	0.29514	0.538553
Ssa#S48425100	GGCTGATATAGCCAAATCCACTAATTTAAAGGGGTGTCCACATACTTTTCTGTATATATA	#N/A	Transposable element Tcb1 transposase	#N/A	#N/A	#N/A	0.0300262	0.116283	0.0602109
Ssa#CK874283	AGCGGTTAGGTGGTGGACAGAATGATGCTAAAGAGATCATGCAGCACAAATTTTTGCTGG	106610858	unnamed protein product	NC_027308.1	19480030	19509346	0.0300646	0.415409	0.362326
Ssa#S29048741	ATGGAAATCCTCAACGATAGATTGAGGAAGAGCACTCAACAGGTGGACCAGCTGAACAAT	100380663	Myosin-11	NC_027311.1	16868162	16901944	0.0301064	0.294969	0.369398
Ssa#CX357784	CTGTCCCAATACATAGTCGACTTCTTGAAGAAGAAATCTGAGATGCTGGAGGACTACTTC	106576838	mutL homolog 1, colon cancer, nonpolyposis type 2 (E. coli)	NC_027317.1	5780392	5790767	0.0301283	2.04564	0.0907469
Ssa#S35680096	CCAATCAACTGAAAATTGAAGATTGTGTGTCAACTTAAACAGTGGCGTAAAGTACTTAAG	#N/A	NADH dehydrogenase 1 alpha subcomplex subunit 11	#N/A	#N/A	#N/A	0.0301294	-0.0218635	-0.265151
Ssa#STIR00129_4	ATGAACCCCACCAACACTGTGTTCGATGCCAAGCGTCTAATTGGTCGTAAGTTTGATGAT	100196655	heat shock protein 70 isoform 3	NC_027304.1	66858354	66861488	0.0301816	0.398355	0.287722
Ssa#S48405710	ACCATAAAGGTGCACAACATTGTGGTTATGATGCAGGTGACGGTGACCACAGTGTACTTT	106588715	transmembrane protein 106B	NC_027326.1	21268284	21281234	0.0302142	0.240084	0.386108
Omy#S18160541	TATAGCCAATGCAGCCAAAGAGAAGCTAGTTCCTTACTTCCTGCCTGTCATTGAGAGTCT	106579624	PREDICTED: importin 4, partial	NC_027318.1	74253618	74265963	0.0302553	0.895966	1.51906
Ssa#S48397730	GTCATCCAAAAAGTTGGCTCAAGTTTTCCAAAAAGCACCTGGATGATCATCAAGACTCTT	#N/A	Probable aminopeptidase NPEPL1	#N/A	#N/A	#N/A	0.0302997	-0.754182	-0.37981
Omy#CA379956	AAAGTAGTGCACTAAATAAGGAATAGGGTGCCAAGGCCCTGGTCAAAAGTAGTGCACTAA	106578074	PREDICTED: similar to ATP-binding cassette, sub-family C, member 1, partial	NC_027317.1	65980308	65986293	0.0303232	-0.165625	-0.226503
Ssa#S35543521	TTTTTTGACCTGGAATACTCCAACCCTCATGTCAGGAATTCTTCACTTGGCTTCCTCGGT	100195147	1-acyl-sn-glycerol-3-phosphate acyltransferase zeta precursor	NC_027319.1	24489388	24532883	0.0303379	-0.151471	-0.399214
Ssa#STIR15787	TGACATTTACAATTAATTATGAGGGACAGGGGTAATGTGGATGGGTACAGAAACATACAT	106610773	---NA---	NC_027308.1	14700566	14769449	0.0303668	-0.945352	-1.83203
Ssa#S35553572	GGGTGAGAGTGTCACAAACAGCAGTTATCTGCATATTAACTCAAACTCCTAAATGAATAG	106568986	PREDICTED: si:ch211-83f14.4	NC_027313.1	11454052	11472874	0.0304192	-0.286571	-0.160215
Omy#S15256721	AAGTACTACAATGCCATGAAGAAACTGGGTTCAAAGAAGCCCCAGAAACCCATTCCCAGA	106572784	sodium channel alpha subunit	NC_027314.1	93890539	93902415	0.0304459	2.35119	0.237887
Ssa#S21057211	ATAGTCACACTGTCAAAGAAGGTTTTGGGGGGTTAATTAGGGGATTGTGAGTAAAGAGAG	100136412	vitamin D receptor	NC_027314.1	78483149	78510774	0.0305123	0.993985	-0.154249
Ssa#S35025016	AATACATCCAGAACATCAAACCCCAACGGAGGCACCAATATCAATGAGGCATTGATGAGG	106609267	inter-alpha-trypsin inhibitor heavy chain 2	NC_027306.1	39720142	39735190	0.0305125	0.294898	0.398461
Ssa#STIR22354	GTCCTAAATGACAAACAACAACACAATATACAGTAGGTCTCACCTTATCCAGGCAGTTGA	#N/A	nebulette	#N/A	#N/A	#N/A	0.0305539	-1.31272	0.00600076
Ssa#STIR01728	TATCATTGATGGCGGCAATTCAGAATACAGAGACACAACGCTTAAGGAGCAATGCTGTCT	100195559	phosphogluconate dehydrogenase	NC_027314.1	74772864	74782867	0.0305565	0.111394	0.180652
Ssa#STIR25759	GGTGCGGCCCAAGACTCTGATGGGCGGGGCTAAAGATGTGAATGAGATCAATGATTGGGT	106603571	pigment epithelium-derived factor	NC_027303.1	47488129	47494931	0.0305718	0.145034	0.224295
Omy#TC165689	TTCAGATGACGTTCATTCGTCTGCTTTCCAAAGAGGCTTCTCAGACCATTACCTACCACT	106586824	unnamed protein product	NC_027324.1	42207004	42267873	0.030592	0.161002	0.36286
Omy#BX298645	AAGCCTACAGAGTGAGCCATGTAAAGTAATGCAAGTATTCATATGATATATGCGATGTTA	#N/A	Mediator of RNA polymerase II transcription subunit 8	#N/A	#N/A	#N/A	0.0305974	-0.0550117	-0.327249
Ssa#STIR25391	AAACAACAAGCCCTGCTGTCATCAGAGAAATTAACTTTGTATGAAACCTCCCCTAACAAA	#N/A	---NA---	#N/A	#N/A	#N/A	0.0306021	0.372124	-0.016626
Ssa#S32011589	AACAACAGTAAAAAGACAGTGAGAAATAACAGTAGCGAGGCTATATTCAGTAGCGAGGCT	100195044	GTP-binding protein era homolog	NC_027312.1	72537401	72541747	0.0306139	0.097676	0.208405
Ssa#EG851851	GAAAAGGTTGAAGTTTTATTTCTCATAAGCTGCGTTTACGGTCACCCAAATGTGGATGTT	#N/A	Polyadenylate-binding protein-interacting protein 2B	#N/A	#N/A	#N/A	0.0306209	0.166518	0.324163
Ssa#S32007569	TTCTTTTTCATGTTCTCTTCTGTCTATACTGAACACAGTTGATGTCCCATGTAAAATCGT	106603673	non-SMC condensin II complex, subunit D3	NC_027303.1	58980757	59014605	0.0307034	-0.0364722	0.529439
Ssa#S35557680	GGTGATATCTGTATTTGTAGAGGTAAAACCGTGCAAATTGATTTTTGATACAAATCCTCG	106602556	unnamed protein product	NC_027303.1	17558890	17647722	0.0307043	-0.257723	-0.14485
Ssa#S35690894	AAGACTGAGAATGACACCACCTGTGTCAATACAGAAAGACTGATGGAACATCTTTGAAGT	100380505	Chondroitin beta-1,4-N-acetylgalactosaminyltransferase 2	NC_027317.1	6134801	6142401	0.0307193	0.352649	0.391934
Omy#S18536009	GATACATGGAACTCATTTGATACAAATTGTTGTCACGATAATTTGTGAATCAAGAAGGCC	#N/A	unnamed protein product	#N/A	#N/A	#N/A	0.0307285	-0.424098	0.0437312
Ssa#S31972190	AGAAAGCTACCCAGCCTCTTGCAACCCAGAAGAAGTTTCTCATGGATATGTCACCATCAA	XR_001326981.1	Epoxide hydrolase 2	#N/A	#N/A	#N/A	0.0307503	0.257528	0.198582
Ssa#S18853390	GGCATGATGACATCACTCCTCCATCGGCCTTTCTCTCACTTCTTAATAAAGTTTAGTTTT	106605899	40S ribosomal protein S27	NC_027304.1	71782234	71784613	0.0307701	-0.0937109	-0.172764
Ssa#STIR18374	GTCATTGGGTGCCTACCTAACGAACGGTATCTACACAAAGTTAGCTAGTTACTAGTTATC	100286569	---NA---	NC_027313.1	63581518	63586924	0.0307931	0.883881	0.330526
Ssa#S35535403	TGCCGTCTACAAGTATGAAGCTAAGAGGAAGCGATGAGAAAAGTTAACCTCTTTGAACAG	106582991	Probable U3 small nucleolar RNA-associated protein 11	NC_027301.1	28887281	28890683	0.0308401	-0.109273	-0.279513
Omy#S18148275	CGCAGGCAGAGGAACTCCGAATCTAACTCTGTCTCTAAAGATGGGACAGAGAAGCCCGAA	100195042	Y-box-binding protein 2-A	NC_027317.1	47971169	47974878	0.0308462	0.37259	0.329627
Ssa#STIR16400	TCTGTTGTGATTCTCTATAAAGAGGTATTTTGACCTTACCTGAAATCAATTCTAGGCTGT	106587382	---NA---	NC_027325.1	22926282	22958450	0.0308623	-0.203229	0.0025332
Ssa#S27897814	AAGAAAAAACGCCCCAAAATGGGTCATATAACTATAACGTGAAAGAACATCATGCGTCCA	100136544	myogenic regulatory factor 4	NC_027306.1	43989663	43990672	0.0308697	0.100442	-0.597932
Ssa#CL57Contig1	AACACCTATGTTAATGTGGTTTTAGTTACAAGCACAAATTGTCCAACCATGGCAAATCTG	XR_001325347.1	beta-2 microglobulin	#N/A	#N/A	#N/A	0.0308977	-0.32267	-0.315815
Ssa#S48376156	ATTCTACCCAACATCCTCAGGAAGATTGGAGACACACCTTTGGTCCGCATGAACAAGATA	106586691	cystathionine-beta-synthase	NC_027324.1	36082494	36093375	0.0309123	0.387638	0.342331
Ssa#S31999630	TAAAAAGGTGTTGTCAGATGATGCCAAACAGCACTGGATCGACCAGTACAAGTCTTCAGC	100196732	strawberry notch homolog 1	NC_027300.1	114852001	114877454	0.0309333	0.382695	0.145429
Ssa#S35704517	TGGAGCTATGTGAGCAAGTTTACACCTTGAAACAAGAAATTCTACCTTTGTCAAAGAAAC	100286684	Coiled-coil domain-containing protein 5	NC_027300.1	142134201	142136575	0.0309382	-0.200991	-0.260872
Ssa#STIR33482	AAGGGACCAACTGGTGCAACTGGTCTGAGAGGCGGTCCAGGTGCTGATGGTAACAATGGA	106588939	type I collagen alpha 2 chain	NC_027326.1	30170180	30193340	0.0309919	0.434715	0.508353
Ssa#STIR19537	GAAACTCCTACTGTCATCTGTGAATAAACATGATCATATACAGTGATGACAGAGACTTAT	100195390	Proline-rich protein PRCC	NC_027326.1	14352554	14355689	0.0310037	0.106409	0.145587
Ssa#S30260268	AGCATGAAAATTCGAGCCTGATGAGCCATACATTAAAAGACATTGTATTTAACATTCAGC	106613590	novel protein similar to human and mouse CGI-30 protein (CGI-30)	NC_027309.1	13462919	13471023	0.0310208	-0.0805173	-0.195401
Omy#S15298554	TGTCTAGCAACACACACTATCCGACAATCAGTAGCAACACACTGGATACAGCTAACACTG	100286537	CN119 protein	NC_027313.1	34762539	34764387	0.0310526	-0.203117	-0.15016
Ssa#KSS1955	GCACAATTAAGACAGTGGGTGCTTTTTCTTACCAAGCTAATAGTTTTTAATCATGGAGTT	106613579	Immediate early response gene 5 protein	NC_027309.1	13243904	13244815	0.0310567	0.173963	0.357648
Ssa#S18891845	GATCTTTGGGCATACTTGAGCAGTGGTAAAACCACTTCTAGTGCCAAATAAAGAATTCAA	106598552	unnamed protein product	NC_027302.1	10209205	10210413	0.0310655	0.301184	0.178102
Ssa#S35707562	CAGACAGAGTAGTATTTTGCACGGCTATTCCCCTAGTTTAGGCCTAATCACTCAACTTTT	106568727	hydroxysteroid (17-beta) dehydrogenase 7	NC_027313.1	9083914	9102073	0.0310909	-0.0114809	-0.365796
Ssa#S35555106	AGTCAGCTCTTTTGCTGTGGTCATTATGCTTATCCATATATTTGTTATATATTTCGCTGC	106565571	AF161418_1HSPC300	NC_027311.1	56927551	56930459	0.0311468	-0.246832	-0.221883
Ssa#STIR14584	TGCTAGCTACCATTGTAATATGCAAGCCATGAGTTTATACGCCGGGGATAGATCTAGCCA	106599742	forkhead box c1	NC_027302.1	29466133	29467563	0.0311924	0.150055	0.123242
Omy#CA362923	TTCAACAAAAGTTTTCCCAAACAATATAGCAACTGTTCTGGGTAGTCTGGAGATCTTTAC	106611325	unnamed protein product	NC_027308.1	40391501	40405193	0.0312067	0.291438	0.627073
Ssa#STIR02478	CTCCATTACTGACCAAAATTTGGGTCACGGAAGATTTTGAAAGGTCATGTGTAAATAAAT	100196405	tripartite motif-containing protein 16 (estrogen-responsive b box protein)	NC_027304.1	30529564	30530807	0.0312464	-0.544334	-0.438333
Ssa#STIR25669	TACAACTACTTTGGATTTCTCCCTGACCAACATGGCTGCCATTTTCACCGCATTCTGGAA	#N/A	---NA---	#N/A	#N/A	#N/A	0.0312672	-0.304651	0.0237427
Omy#S15299769	ATAGCATGATGATAATGAAGTCTTCCGCTATGCGCCTTGAACGGAGTGCATTCAGGATTG	106566085	unnamed protein product	NC_027311.1	80839595	80841110	0.0312761	-0.255224	-0.102665
Ssa#DW553824	TGTAGGCATGTTGTTATAAAGGACTTGAAAACAACCGTGCTGGACCTCAGGTGACAGAGA	106578960	PREDICTED: similar to Stam binding protein like 1	NC_027318.1	45628784	45636833	0.0312865	-0.287452	-0.643501
Ssa#S37959449	CAGGCACAAAAGTAATAGTTAACTCAAGAGAGAAACATGAACCGTCCTACTACACAAGCC	#N/A	T cell receptor alpha	#N/A	#N/A	#N/A	0.031288	-2.47426	-0.38241
Ssa#S35566933	AGTCCACAACTCCACACAGCTTGTAAATGTTCTATATTAAAGTGATATTTTCTGTACACC	106600555	NADH dehydrogenase 1 alpha subcomplex subunit 13	NC_027302.1	44460090	44464957	0.0313336	-0.103657	-0.213074
Omy#S15318530	TTTTCCTAGAAGTCTAAAACAAGGCACTAACATCAGAGAGAGAGACACAGCCACAACCCT	#N/A	EGF-like domain-containing protein 7 precursor	#N/A	#N/A	#N/A	0.0313364	-0.598065	-1.13167
Ssa#DY727059	ATGTACGACAAACACATCAATGAGGACTACAAGTCTCACTTCGCTAACCGTAACCTGCAG	106561586	PREDICTED: sb:cb346 isoform 1	NC_027300.1	110583322	110596472	0.0314371	0.264418	0.299553
Ssa#S30240210	GATTGTCTACAACAGCGATTCTCAACACAGAGTTTTTTAATGGGTTAAAGTGTCAAGAAA	106586777	sodium/hydrogen exchanger isoform 2	NC_027324.1	38924385	38948027	0.0314451	-0.451542	-0.331423
Ssa#S35551959	AAGCAGTCATGTTAGAATGGATACTTTGTTTGCTGCAAAATTATGCCTTTGGCTATTACA	100196572	Duodenase-1	NC_027322.1	33104543	33105773	0.0314721	-0.282656	-0.70521
Ssa#S35579150	CTTGTCTGTCTTTACACTGTCACAAAAGACTAGATAGAGGAGAATAATAATCTGAAAGGT	100194880	PolyrC-binding protein 2	NC_027311.1	84515197	84538289	0.0314796	0.0903072	0.354239
Ssa#STIR17607	TGCACTTTACCACCTGTATGTCTTAAATTGAGACTGTATATTCAATTGCCTTACGGAATT	106578487	PREDICTED: hypothetical protein	NC_027301.1	14807311	14821059	0.0314845	-0.0628212	-0.335294
Ssa#S32008562	ACTCAAATGTGATTGTGGTGACAATCGGCTTGTGCCTATTTTAAATAAAGAAATCCTCAA	106611636	PREDICTED: similar to chromosome 9 open reading frame 97,	NC_027308.1	59550426	59555976	0.0315372	0.198635	0.0761275
Ssa#STIR42686	AATATCTGACCAAGAAATACTTGAAGAAGAACAACCTTCGCGACTGGCTGCGTGTTGTGG	106572248	60S ribosomal protein L22	NC_027314.1	64806772	64825939	0.0316406	-0.00342417	-0.206732
Ssa#STIR15131	TGTATGTAATACCATTGGCATCCATGGCTATTTAAGTGCATTGCTGCTGTTCCTGAGCCA	XR_001319074.1	---NA---	#N/A	#N/A	#N/A	0.0316593	-0.00101161	-0.572866
Ssa#STIR13489	CCAGATTTCAGAAGATACACCTGAAACTGCAATGCATTTAGTTTGTTCCATGACAAAAAA	106609880	---NA---	NC_027307.1	346569	378238	0.0316899	0.136379	0.104965
Ssa#STIR05670	TGACCCTAATCCACTTGTATAATAAGTTACTGCAACAGGAAATGTATTGCTACTCTACTG	100195586	coiled-coil domain containing 12	NC_027301.1	3147500	3147582	0.0317741	-0.0664499	-0.179472
Ssa#TC101350	TCATCTGTTTGTCAAGATTGTTGATGTGCCTGACTGCCCTGAGAATGTACAGTGTACCTC	106579178	myosin binding protein C, fast type	NC_027318.1	55223720	55279136	0.031776	0.205828	0.305952
Ssa#S18875217_S	GCCTTTACAATGCATCACACACTACTTCTCAGTAGGATCACTATTAAGAGTATACAAATT	106611698	PREDICTED: similar to Zinc finger and BTB domain-containing protein 5	NC_027308.1	65621946	65624069	0.0317842	0.313298	0.0732278
Ssa#S35695996	GCTCGAAGCGGATTTGCCCGATTCAAATTAGTTAAGCAATACGATTATATTATTTTCAGA	106563509	28S ribosomal protein S12, mitochondrial precursor	NC_027310.1	75213482	75214738	0.0318003	-0.0511367	-0.169071
Ssa#STIR05476	AATCAGCCACTAAAGAGGCAACATGTCTGGGATCAAGAGTTCAGTGAATTTGCTGAGGGT	106561622	cytochrome c oxidase polypeptide viii-mitochondrial precursor	NC_027309.1	106412240	106415162	0.0318287	0.101179	-0.4044
Ssa#EL697725	TCAACTTTAAAGTTGAGGAGGAAGTTACCCTGACCTCACCAAAGCACAACAACCACATGG	#N/A	creatine kinase-3	#N/A	#N/A	#N/A	0.0318306	0.262465	0.337897
Ssa#STIR01816	TTTGACCAGACCATCAACCTGATTCTGGATGAGAGTCATGAGTGTGTGTTCAGTTCCTCT	106596712	u6 snrna-associated sm-like protein lsm8	NW_012361568.1	2384	3189	0.0318416	-0.149884	-0.240254
Ssa#S48439865	AGGATTGGGTGATTGGAAAAGATCTGAAAGATAAGAGTTTATCATACTGTGTGTACAGTA	106603656	Dnmt6 protein	NC_027300.1	41037369	41110882	0.0318444	0.21801	0.672882
Omy#S34425541	AAATAAACTGGGTGGTTCGAGCCCTGAATGCTGACAGCTGTGGTATATCAGATCGTATAC	106571318	TraB domain containing	NC_027314.1	29896497	29906816	0.0318663	-0.0807369	0.283085
Ssa#S35540700	ACTGTGTTCCTTCTGTGAACTGAATTGACATCAAGGAAACGGATGAATGTTTTCATTTGA	100286419	Claudin-10A	NC_027316.1	12799563	12801849	0.0318755	-0.224247	-0.406956
Ssa#S35703384	AGGACCTGCTGCAACACCTCATTAGATGTTATGCAGAGTAAAGATTTTATTCATGTTGAA	106580406	Mitochondrial 28S ribosomal protein S36	NC_027319.1	29196597	29198330	0.0318973	-0.245603	-0.261389
Ssa#EG811212	ATCATGTTCCCACGGGACTACATCCTGGACAGTGGAGATGACAGTGACGACGGGGACTTG	106565452	hypothetical protein BRAFLDRAFT_123644	NC_027311.1	53819770	53873710	0.0319123	-0.0250468	-0.334324
Omy#CA360761	AAACTCAAGGAGATGGACTGTTGCATTGTATGAGTCACATAATGCACCACCATGGCTGCA	100195333	Exosome component 10	NC_027314.1	74057807	74069935	0.0319199	0.195371	0.6603
Omy#S15319072	CTGTTGGGTCCTCCAGAAGCAGCTCAATGATCCTGAAGCTGGGTCTGTACTTACTCCACC	#N/A	Active breakpoint cluster region-related protein	#N/A	#N/A	#N/A	0.0319789	0.566939	0.142889
Ssa#S35477759	AGTTTTTACTCCCCCTCTGTCTCTTCTGATGACCTACTTTGCAATGTCATCATGTATATC	106604715	unnamed protein product	NC_027304.1	32443830	32446575	0.03198	-0.241998	-0.171243
Ssa#S35565412	ATGCGACCCAGCCATCAACTTAAAATCGTAGCCATCATGGAATGTGTGTGTTTTTATAAA	106560755	hypothetical protein LOC406300	NC_027309.1	64500182	64503224	0.0320098	-0.0374744	-0.213455
Omy#S15274879	TTAAAAGTGGGTTGACTTTACACTAAACTTAGAACCCACAGAATGCAATGGCACACGGAC	106609785	zinc finger, C3HC-type containing 1	NC_027306.1	55429527	55431956	0.0320277	-0.275109	-0.098967
Ssa#STIR25589	GATATTCAATAAACAGGAATGTTCAAAAGAACAGTGGTTTACTGGAGATGCCACTTACAT	100380846	---NA---	NC_027310.1	39865960	39868962	0.0320285	0.0968337	0.158288
Omy#S18104379	TCATGTGGAGAAGCTGTTTGGTGAGAACGAGGAAGTCAATGACAATGACAGCACTGAGAT	106563504	PREDICTED: similar to Transmembrane protein C6orf137	NC_027310.1	75263947	75268814	0.0320377	0.547786	0.593866
Omy#S15261714	TGCCGTGAAGTTTCTCCTTTATATGATTCCCTTGAACAAATAATGCCAAAGTTACTGAAG	106605629	novel protein similar to H.sapiens HPN, hepsin (transmembrane protease, serine 1) (HPN)	NC_027304.1	66116115	66138372	0.0321661	0.222337	0.109072
Ssa#STIR15185	TTCCCTAGTGGTCACATGAATCAACTTTGTCTAATGCTTAAAGTACACCATCAAAGTGTA	106604799	n-acetylneuraminic acid phosphatase	NC_027300.1	49668763	49669654	0.0321789	-0.164185	-0.227823
Ssa#DY703210	TAGGGCTATGCAGTTCATCACCCTCTACAGCTATGAGGACATAGTGACAGCTAAGATCAA	106587265	unnamed protein product	NC_027325.1	15259254	15310372	0.0322167	0.0692024	1.5185
Ssa#STIR04495	GGCATCCTTGTTGTTAGTCACATTGTTCCTTCAGAATACTGGATAAATTCAAGCATTTAA	106572587	coatomer proteinsubunit zeta 1	NC_027314.1	88302738	88306062	0.0322238	-0.0720236	-0.281064
Ssa#TC71119	TGGAACTCAAGAGGCAAGAGGCGGCCCAAAAAGCCCAGGAAATGTTAGAGGCTCAACTTC	106590366	hypothetical protein bcere0020_53070	NC_027328.1	22623838	22672495	0.0322394	-0.205584	-0.309324
Ssa#S31964337	GTTAGAAATGTGTGGAACTAAGTTTACTGGCAAATGTGAAAATGTAGTGCTGGAATAAAC	100196067	Transmembrane protein 85	NC_027306.1	23987123	23992944	0.0322623	-0.19099	-0.102493
Ssa#S32012563	ATAGGGGAGTTGGATGCAAAATATATAGTACACTTATGAAAACATTAAAGGGCCTTTGCT	106583348	CISY_KATPERecName: Full=Citrate synthase, mitochondrial; Flags: Precursor	NC_027321.1	34241006	34251869	0.0322706	0.0605741	0.414166
Ssa#STIR19033	TCGAAAGTTGGGTACATTTATGAATGGGCTGTGTTCCATTTGTTTTCTACATTTTGCATT	#N/A	40s ribosomal protein s15	#N/A	#N/A	#N/A	0.0322791	-0.43334	-0.239237
Omy#S22909146	GACTCAAAAGCGAAGGTGCCAGAATCCCTTCCAAATGAAATGCCTATGACTCCAAAACCT	100380561	Lnpb protein	NC_027320.1	51263735	51272213	0.0322896	0.425027	0.415931
Ssa#STIR22864	TACACCCTTGGAGCAGAAACTCACCATAAAGATTTCTTGGGAGTACGGCTGTTTTTTCCC	100194854	nedd8 activating enzyme e1 subunit 1	NC_027325.1	15036605	15042631	0.0323089	0.259032	0.111486
Ssa#STIR06256	GCTTACTTCTGTATCAAACTCTGTTTATAGGGTGTTTTGTTCATGTACGTGTTAGACTAA	106579230	ubiquitin-conjugating enzyme e2i	NC_027318.1	53154048	53155472	0.0323268	-0.260351	-0.15067
Omy#CA362566	ATAAAGGAGGCATCATGGGAAAGTGTCTCCAGCATGTTACAAATGGGTGGCACTGTCATT	106578535	PREDICTED: similar to phosphofructokinase, platelet	NC_027318.1	16629584	16666762	0.0323703	0.170036	0.408834
Ssa#STIR18517	TCTGGTACCTCTTGCGGCATGATTTATTAATTGTTTCACTGTTCGCACTATAAACATTCT	106584721	sulfide quinone reductase-like	NC_027322.1	43509853	43516681	0.0323756	-0.0893531	-0.219981
Ssa#S30240514	CATGGAGGTTCAATAGAATGTTTCAACATCATTTTAGGCTGGAGCTATGTTCTTTTAGTT	100380561	lunapark-A	NC_027320.1	51263735	51272213	0.032404	-0.529447	-0.0434604
Ssa#CB516524	GCGCTGTCTTGTTATTTTTCCCATGGATCCATATTTTTTGCAGTTTTGAAAGGTGTTTAA	106576966	-	NC_027317.1	15225491	15333448	0.0325356	-0.592162	-0.572047
Ssa#S19101171	AATGACTTTGATGATGACGATGGACTAGGCCCTCATAACTTCTGCAGAAACCCAGATGGT	106576886	unnamed protein product	NC_027317.1	2622954	2634831	0.0325651	0.210335	0.149248
Ssa#DY732310	TGAGTACCTCTGTGACTACCAGAAGTCTAAGGAGCAGGAGTTCTACCTGGTTAAATGGAA	106572223	unnamed protein product	NC_027314.1	65392767	65403476	0.032631	0.242609	0.362124
Ssa#DW553730	AAGAAACTGATGAAGCAAGGTGGTGGCACGATAGACACGAACGCTTTAGCCCAGTTTAAT	106581767	distal-less homeobox gene 1a	NC_027320.1	16568559	16570175	0.0326582	0.426213	0.189345
Ssa#STIR12849	CATGTCTTGTGTTTTCCTTGTCTGTTTTTATACAGACACAGATATTATAGACTGACTAGC	XR_001324489.1	chromosome 17 open reading frame 37	#N/A	#N/A	#N/A	0.0326624	-0.142423	-0.419884
Ssa#STIR13801	AGATGAGTTTTGTTTGGGCTCGATCCAGAAGCTAGTGAGTTTTAGGAAGACGAGAGTTCT	#N/A	---NA---	#N/A	#N/A	#N/A	0.0327012	-0.0592165	0.256408
Ssa#S35558236	CCTGTATGCTCGGTGAATGTACAGCACTGTGCAATCTTTGATAAATTGACCATATTTGAT	106564957	unnamed protein product	NC_027311.1	22875773	22880501	0.0327425	-0.209779	-0.149228
Ssa#S31987247	TGTTGCTCCCAAATTTAATCTTTATTTTGCCATAGTGATGCATCAAGCAATGTTGCAGCC	100195254	Transmembrane protein 60	NC_027309.1	88949136	88949540	0.0327545	-0.319343	-0.23342
Ssa#DY739986	AGGGATCCTGATTTTGGGGACTTTGGCAAAGTGGGGGAACTCAAACATGCTTGTTTTTTC	#N/A	Origin recognition complex subunit 3	#N/A	#N/A	#N/A	0.032756	-0.0814147	-0.505996
Ssa#STIR09111	TAGGCTTATCACTTTTCTCAAAGTCAGGCATCACACTTCCCTTAATAAAATGACTGATTT	106611374	sra stem-loop-interacting rna-bindingmitochondrial precursor	NC_027308.1	43051902	43053532	0.0327616	-0.0319209	-0.17507
Ssa#STIR17497	ATTCTTCTTATCTGTGACATGAACCTGTCAGTGCAACACACATAAAACAGTCATTTTACC	100286447	Myosin-binding protein C, slow-type	NC_027305.1	25408366	25455003	0.032768	0.155555	0.0842681
Ssa#DW589884	AACGTTTGACTAATAGTCTCTGTCCGCACATATAACCTACTCTGAAGAAGAGAGCAAAGA	106608116	Visinin-like protein 1	NC_027305.1	73052044	73083863	0.0327733	0.391637	0.324804
Ssa#S31969019	GGGGTGGGGATATGTTGTTTTAACTACATATGACGAGATTATATATGTATCACACACAAA	106604454	Glra4a protein	NC_027304.1	20847951	20866469	0.0327735	-0.0600624	-0.333042
Omy#S34422573	GCTCGGTGAATGTACAGCACTGTGCAATCTTTGATAAATTGACCATATTTGATATTTCAA	106564957	type I keratin E7	NC_027311.1	22875773	22880501	0.0328287	-0.309536	-0.0744038
Ssa#S48394398_S	AACCAGAAAGACCCTCGAGCCAATCCCAGTGCCTTCCTGTAACTGCTGGCAACTGCTCTG	106570321	tetraspanin 13	NC_027313.1	70637309	70640610	0.0328302	0.264613	0.169598
Ssa#BG934873	TTTGAGATGTGGAAAACTCACAATGGGTAAGACCTATTAAACTCCACCGAGGAGGAAGCC	#N/A	Cathepsin M	#N/A	#N/A	#N/A	0.0328367	-0.0581348	-0.214644
Ssa#S35549473	CACCAGTCTGTCTAATCTATTCCTGCACATGTTGTATCAATGCTGTACACATTCATTTAT	#N/A	GABARAPL2 protein	#N/A	#N/A	#N/A	0.0329413	-0.0845749	-0.282772
Omy#S15294554	AGATATCTCAGAAGAAATTCTGTGCCAGTGGACCACATAATGGTGAGGACTGCCCTAACT	106587691	unnamed protein product	NC_027301.1	46619677	46636356	0.033042	0.675346	0.410974
Ssa#S30288713	GAATGTAGCCTGTGGGTGAGTTGTTGCTTACAAGCAATAAAGATGATCTTTCAAACCTTG	106608812	PREDICTED: similar to endonuclease domain containing 1	NC_027306.1	19489779	19491314	0.0330505	-0.233073	-0.18336
Ssa#S31996752	TATTACTTTAGGGGAGCCTCCTGGATTCCTACACTCATGGTGGTGTGTATTCTGGGATTT	106574508	single-stranded DNA binding protein like	NC_027315.1	72183505	72198169	0.033064	0.492466	-0.00747788
Ssa#TC112209	TCTATTTTGATGTCACATGTGAAGAAGACTGTTCCTGAGCTGGAGGTTGCCCTGCAGAAA	106611638	PREDICTED: similar to inhibitor of kappa light polypeptide gene enhancer in B-cells, kinase complex-associated protein	NC_027308.1	60016834	60025527	0.0330654	0.404322	0.263358
Ssa#TC90063	ATATGGAGACCGCATTTTCAAGGCCAAGAAGATGATCCAGTACAGTCAGAAGATGCCTCA	106570911	serum albumin 2	NC_027314.1	4947584	4966200	0.0331168	0.324577	0.153197
Ssa#TC96151	ATAATCACTGATGTCAACGATAACTGTCCTCAGTTCACAGAGTCACAGGTCAACGTGACG	106595604	unnamed protein product	NW_012356388.1	2847	5654	0.0331612	0.157544	0.519241
Ssa#S31987650	TGGACATGAAGTATAACACACGCTTTGTCCACATCCTGTTCCAACTGCTGCCAGTTAACT	100194766	Dimethylaniline monooxygenase 5	NC_027309.1	28625749	28631827	0.0331762	0.552404	0.294542
Ssa#S35705337	CTGCACAGCATCAAGATTTGTGAATTTTAATTGGCTTCTTCAAACAAGGAGTATGTTACA	106602990	Cytochrome c oxidase polypeptide VIII-heart, mitochondrial precursor	NC_027303.1	34177723	34178596	0.0331823	-0.0534673	-0.299405
Ssa#DW564500_S	TCCGTGCCCTGGATCATCAATACAGGTTCCGTGCCCTGGATCATCACTGGAGGCTTTGTG	#N/A	myosin 1	#N/A	#N/A	#N/A	0.0331839	0.361594	-0.000599146
Ssa#S30296277_S	TGAGCACAAAGACTTGTAACATTTAGTTTGATGAAGACCATTGACTGCCAAAACGTCACA	106579083	MOSC domain-containing protein 1, mitochondrial precursor	NC_027318.1	59905670	59908772	0.0331872	0.00288939	-0.320026
Ssa#STIR00108_4	CTTGAGGTTGGACAAGAACTGTCTGCAATTGCAACAGAGTATCTAAAACGTATATTTTGC	106609240	aldose reductase	NC_027306.1	34529420	34536709	0.0332031	0.159472	0.279262
Ssa#STIR09973	TTACATGTGTCCTGTACATAAATCTCCGAAATATTCTGTATTGCTGCACTAACCATGAAA	106605088	c-type lectin domain family 4 member e	NC_027304.1	49720240	49724067	0.0332328	-0.154315	-0.153256
Ssa#TC86384	CAAGTCCAGTGTGTTGCACATACTGTAATAGAGAATCAATCTCCTGTCCATACAATAAAT	106562152	Sorbitol dehydrogenase	NC_027310.1	15687318	15696802	0.033234	0.156406	0.119053
Ssa#DY722855	ACTGTTGATATTCTCCTCACAAGTTCTGTGAGTTTGACAGGTTTGATGAGACAACCAGAG	106562164	unnamed protein product	NC_027310.1	15230739	15251882	0.0332475	-0.423781	-0.421648
Ssa#STIR02208	GGAATACTGGGGCGTATTCATTAATGCAAACCATAGCGAAACAATTAGCAACAAAAATAA	XR_001326255.1	caspase 14	#N/A	#N/A	#N/A	0.0333469	-0.796929	-0.299882
Ssa#EG933893	AACAGAACAAGGCCATCACCACCTGGCACACTAACACAGATAGAGAACAGAAGATAGAGA	106570981	Smarca2 protein	NC_027314.1	10461890	10560238	0.0333699	-0.14011	-0.485107
Ssa#STIR25675	TGCCCCTAATGCGGAGAGCAAAAGTGTTCTATTTGAAGATGAAGGGAGACTACTACAGAT	106571252	tyrosine 3-monooxygenase tryptophan 5-monooxygenase activationeta polypeptide	NC_027314.1	25792909	25811216	0.0333987	-0.149778	-0.129299
Ssa#S35680096_S	ATCTTCCCAGACAATTTGCACCAATCAACTGAAAATTGAAGATTGTGTGTCAACTTAAAC	#N/A	NADH dehydrogenase 1 alpha subcomplex subunit 11	#N/A	#N/A	#N/A	0.0334017	-0.0608461	-0.241235
Ssa#S31976450	AAGAGAATCAAAGTAATCTCCAAGCCCTCCAAAAAGAAGCAGTCCCTGAAGAACGCAGAT	106577485	recombination signal binding protein for immunoglobulin kappa J region b	NC_027317.1	43939927	44031309	0.0334029	0.818785	0.423262
Ssa#STIR20211	AAGGCAAGATTGACACCATGACGAAGTTTAAGAACCTTTTTGTAAAGACTAAGATCATTG	106588698	mediator of rna polymerase ii transcription subunit 10	NC_027326.1	21838056	21839726	0.0334467	-0.150983	-0.26615
Ssa#S35531430	CCCCCTTTCATTGTTTTTGGCTCGCTGGAAAACAATATTTTTTAAGTTGAATTTGCAATG	#N/A	hyperosmotic protein 21	#N/A	#N/A	#N/A	0.0334733	-0.249035	-0.170048
Ssa#STIR08811	GTCAAAGCAGTCAGGTGCTTGTATTAACTCATTTTGACTGATCCAAATAAAGATGCTTTT	106561967	mitochondrial carrier homolog 2	NC_027310.1	9958395	9967857	0.0334754	-0.140578	-0.0128243
Ssa#S32005084	ACACAATGTTGCAGACCTTGCTGTCATTCTGAAGATATTGCCTTCTGTGGAGACAGTGAC	106580325	Interleukin enhancer-binding factor 2 homolog	NC_027301.1	21509994	21521122	0.0334913	0.104658	0.29028
Ssa#S35581771	GTTGTTGACCTATGTTGAAATAAGTATCAGTATGATGGAAATCTGGTAGCAACCCCAGTC	106587400	Lysozyme g	NC_027301.1	47091486	47093506	0.0335513	-0.0495725	-0.332448
Omy#S23924473	TCCCTCTGGTCCACTACGCATACAACATACCTCGCATCAAAGACTGAGAAACTCTTCGTC	106587483	PREDICTED: similar to leucine-rich repeat-containing G protein-coupled receptor 4	NC_027325.1	25466034	25495754	0.0335602	0.598134	0.0999463
Ssa#STIR16803	GTTTGTGACTTCTACTCACTTCCTTCATTCGAGTCAGCTTGAGAACTACAAGTCTCAGCT	106562948	unnamed protein product	NC_027310.1	51694557	51707474	0.033616	0.112255	0.205109
Ssa#KSS178	ACAGGTTAAATCAGAGAACAGCTATGAGGAGATAGGCAGAAGGAACAGCTGGTCATCGAA	100195407	Friend leukemia integration 1 transcription factor	NC_027301.1	26698299	26711578	0.0336356	0.254832	0.110641
Ssa#STIR20232	GTCATTTTGCATCTTTAATCACTGAAACCCGAAACCAACATCTGGGTTGAGTCACTCTGT	#N/A	---NA---	#N/A	#N/A	#N/A	0.0337563	-0.0580993	-0.355256
Ssa#S30240291	TTACAAGATGCCAGGAGACATCAAGAACTGGGTGGATGCTCATATGAACTGTGAGGACAT	100380322	Exostosin-2	NC_027325.1	26631132	26649092	0.0337592	0.414855	0.413543
Ssa#S48413818	ACATTTAGCTTCTCTGGGGGGTTCGAGGACCCATCCACTGCTACGTACATCAACTTCCTC	106563434	selenoprotein N, 1	NC_027300.1	11374146	11379994	0.0338367	0.273746	0.22377
Ssa#S35529741	GGAATCATTCCATGAAAACTCTGGGATTCTGAACTGTTACAAGATACAAACCAAATAAGT	100195681	Interleukin-8	NC_027305.1	29733857	29735084	0.0338414	-0.333834	-0.513202
Ssa#STIR03827	ATGTTAATCAAAACGCAATTGAGACACAAACAAAAAAGGCTTTTTTGAAGCCTCAGGACT	100196349	m-phase phosphoprotein 6	NC_027309.1	102536476	102537801	0.0338755	-0.11621	-0.406525
Ssa#STIR16079	TTGGAGGACTAAAGGACTACTGTCTCTACACACCTGGTCCACATTCAGAAACACACAACT	106605396	wd repeats and sof1 domain containing	NC_027304.1	61019599	61031075	0.0338776	-0.28188	-0.0332892
Ssa#STIR05935	TTGTTTGTCAGCACTTCAGTTGAGGGGCTGTGGTTTAAGGCTGCCATAACAACTAACCAA	100195502	glucosamine-6-phosphate deaminase 2	NC_027300.1	28949594	28953258	0.0338804	0.271149	0.0803049
Ssa#S35477644	TAAAAGGTCTACTTACCAAATTTGTTTCTTCAACTTTTACACTGCCTGTTCCACCATCTG	#N/A	Ribonuclease T2	#N/A	#N/A	#N/A	0.0338977	-0.493206	-0.766879
Ssa#TC98825	TGTAAGTTCTTCTTACCCATGTGTAGATTGTAGGGATGTACCAATTCAAATTTCCCCCGA	#N/A	NPAT protein	#N/A	#N/A	#N/A	0.0339056	-0.363313	-0.177169
Ssa#STIR12843	CACTACATTTAAAGGACCTTCATAGGAATTTGGTTAACACTGAAAATGTTCAGTCTCATC	106566724	---NA---	NC_027312.1	20987211	21012948	0.0339383	0.562239	0.0630096
Ssa#S35508786	TTAAATGACCACCCCAAATCTCTTCAATGTGTAAGGGCTCTAAAATAAATGGATGGGGGG	106569900	Acidic leucine-rich nuclear phosphoprotein 32 family member E	NC_027313.1	60954045	60964158	0.0339409	0.0990592	0.210687
Ssa#KSS4328	GGCTCCTGATTGGCCTCAGTTGACATCACTGTGAAGTACTTCTGATTTCTATATTTTTCT	106607318	unnamed protein product	NC_027305.1	36938163	36945954	0.0340312	0.274224	0.364721
Ssa#S30281138	AATGTTAATTGGAGCAAAATACATCGCAGGCCACAAGTAGACTGTGGCCCGTGATGCATT	XR_001321822.1	Glycerol kinase, testis specific 1	#N/A	#N/A	#N/A	0.0340459	0.295658	0.707954
Ssa#S35509552	TCTGTTCTTGGAGTATGAAAAGCATAGTTGTCAGACGACATTGATGATGGCGCCGACAGA	106576332	myosin binding protein C, slow type	NC_027316.1	44515803	44547484	0.0340759	0.148609	0.133035
Ssa#STIR23374	AAGTGAAGGAGGAGCATTGAACTGTGGTGTTCTTCATCTAAGTGTTCATTTAGCCTTTTG	#N/A	---NA---	#N/A	#N/A	#N/A	0.0340919	-0.498094	-0.270799
Ssa#BM414077	TCAAATACAGCACTATCGTTATTAAAGGGGTGCGTATCCTGGACGTTAACGTTCTAGCCC	106590625	Carbohydrate sulfotransferase 2	NC_027328.1	33718888	33720285	0.034104	0.173253	0.617856
Ssa#S35697858	CTATTCACTTTGAGCTAGCGCAAGATAGTTCCAGGCCTACTCTGATTTAATTCAGTTTTA	106590258	transmembrane 9 superfamily member 1	NC_027328.1	20185465	20187585	0.0341043	-0.526699	-0.641721
Ssa#CL472Ctg1	CGTCGCAATACATATTCTTTTTTAACTTGAAAGACAACATGCAGATGTGACTCATGTTTC	106567531	GTP-binding protein SAR1a	NC_027312.1	55923328	55926443	0.034155	0.0806243	0.219946
Ssa#TC88946	CATGGACATGTTGCAAAAACATCCACAATCATGTAAAGACACTACGATAAGATACTTCAT	106601017	PREDICTED: similar to LOC414497 protein	NC_027300.1	34132187	34145481	0.0341613	-0.191694	-0.309528
Ssa#STIR18781	CTCTTGTCCCCTGAAACAATCTTTTTGCAGTGACAGTTTGTTTTTGTATGTTGTAATATG	106601126	bcl2-associated x protein	NC_027302.1	61551193	61554768	0.0341952	-0.193062	-0.149584
Ssa#STIR11144	CCAGTGACAGGAACTTTGGTATTTTGATAGTATGCATTTAAATGCAGATTCTGTGTTCTT	106580621	ce051_danreame: full=upf0600 protein c5orf51 homolog	NC_027319.1	39746377	39753460	0.034213	-0.177217	-0.183634
Ssa#DW543347	TTGTACCAACTAAATCCCTGCTCCAAATTGCGTGTGTTTGCAGACTGTGGATGAACTGTG	106587622	unnamed protein product	NC_027325.1	31728389	31733495	0.0342357	0.498755	0.302593
Ssa#STIR23200	GCTGACTATAAGTGTGACCAAAGCTATTTGTTTGTGAAACATAATGTATGTGTGAGGGTG	100286544	normal mucosa of esophagus-specific gene 1 protein	NC_027306.1	45875908	45878097	0.0342424	-0.431726	-0.32041
Ssa#STIR21514	GTTAGTCTCGTTTCAGGCCCTGTGTGTTATGGGTTGTTTTTCTTCTGTGAATACTTTTTT	100195335	---NA---	NC_027300.1	26699131	26701325	0.0342462	0.138512	0.160484
Ssa#DW469466	ACTGCTCTCAGGTTGTACCCTCGCCATGCCAGTGCCATGAACAACCTGGGTACTCTGACA	106576167	PREDICTED: similar to ARG99 protein, partial	NC_027316.1	40575256	40668341	0.0342655	1.13672	1.73948
Ssa#STIR21651	CTGTGTCTCGCATTGTTTTTCATTGTGCTTCTAAATGGGAAATAAATATTACCTACTTGC	XR_001326909.1	---NA---	#N/A	#N/A	#N/A	0.0343035	0.135333	0.157359
Ssa#CL20Contig1	TGACAAAATGTCCCACCGTAAATTTTCGGCTCCACGCCACGGATCCTTGGGCTTCCTGCC	100196577	60S ribosomal protein L3	NC_027305.1	25633004	25636727	0.0343357	0.127037	0.213269
Ssa#CX352923	TTTCAACCTGAAAGACTTCAATGTTGGTGGCTACATTCAGGCTGTGCTGGACAGGAACTT	106577533	Glycogen phosphorylase, muscle form	NC_027317.1	46211999	46237748	0.0343444	0.195121	0.572882
Ssa#S31963320	TATTACTTTTTACTACTGTTTTTCCCGTCAGGCCAGGATTGAGCAATATGGCATATTATG	100195694	U6 snRNA-associated Sm-like protein LSm7	NC_027302.1	40927985	40932954	0.0343839	-0.192893	-0.197059
Ssa#KSSb2684	TCAGAATAAAACTGTGTCTTTAACATATCATTTGTGTCTGGATGCATGGTGACAAGGGTT	#N/A	Peptidyl-prolyl cis-trans isomerase, mitochondrial precursor	#N/A	#N/A	#N/A	0.0343927	-0.738253	-0.7239
Ssa#STIR19969	CAAGCCAGATGAAGCTAAAGTTGTCCAATAATGTCCATGACATTTAAAAGGTTCAGATGT	#N/A	---NA---	#N/A	#N/A	#N/A	0.0343937	-0.126759	-0.241256
Ssa#KSS3611	AGGGCGCACTTTGTGTATCATGCAGTAGGAAAGTGCCTCTTATCTAGGATCAGAATTTCA	106589759	Phosphoglycerate mutase 1	NC_027327.1	25355936	25364853	0.0343973	-0.024148	-0.201471
Ssa#S35667852	TATGACAATGTGTACGCTGTTGGGGACTGTGCTAATGTTAACGAGCCTAAGATGGCGTAT	106576717	Apoptosis-inducing factor-like mitochondrion-associated inducer of death	NC_027317.1	12201124	12207355	0.0344337	-0.155339	-0.211939
Ssa#KSS4805	ACTTTTGGTAACCAGAGTACTTTTGGAACCAAAGGTACTTTTGGGGGCATGCAGAAACTA	#N/A	napor protein short isoform	#N/A	#N/A	#N/A	0.0344924	0.57197	0.173125
Omy#S15334770	AATGTCCTCAGTGATCTCTATGCTATGGGCATCACAGAGTGTGACAACATGCTGATGCTA	106572991	selenophosphate synthetase 2	NC_027314.1	103013958	103030094	0.0345448	0.239793	0.0698891
Omy#CA387712	ATACTCTACACACTGCGGTTGACTATTGATGCCGAGTGCCAGCTTAAACTGAACAACTTC	106567504	AF453437_1GABAa receptor gamma2 subunit	NC_027312.1	53280476	53346396	0.0345512	0.241536	0.163003
Ssa#STIR10952	TGGGAGGAAATGAAGCAAATGCAATCAGTGACATGATCATACTATTTGTGGAAAGTGCTA	106573586	mads box transcription enhancer factorpolypeptide b (myocyte enhancer factor 2b)	NC_027315.1	38341703	38347599	0.0345741	-0.0606894	-0.15592
Ssa#S35484445	GCAGTACATTTTGTATCATCTCCAAATGTAAACCTTTTGCTACTTTAGTCCCAAATGTTG	100196081	Antimicrobial peptide NK-lysin	NC_027300.1	11605866	11607439	0.0345899	-0.743936	-0.549614
Ssa#STIR12725	CAGAACCACACATTTGACAAGCTAGATGATAAAATACCCTGATTAGAGGAAATGTAAGTC	106570496	d-dopachrome tautomerase	NC_027300.1	145523670	145524736	0.0346443	-0.209893	-0.0546634
Ssa#EG897383	CAGTCCCTTCGTTACCAAGTATTATGGATCATATTCTGAAGGATGCAAAATTATGGATTA	106586261	unnamed protein product	NC_027324.1	15501625	15515726	0.0346842	0.0122716	0.544254
Ssa#S47730223	GAGAGGAACATCTAGCTATGATGCCTCTAAGTGGAGCGAATCAAACAGATTTAAAAGGGC	106609751	Tetraspanin-8	NC_027306.1	54317060	54322814	0.0347314	-0.144616	-0.264737
Ssa#S35603186	CTGTATAGTCAATGATTAAAACCGCATTTTCTGCGACTGAAAAGAGATGGCTTAATAAAC	100195081	Solute carrier family 22 member 4	NC_027304.1	43335607	43340273	0.0347404	0.179201	0.236951
Ssa#STIR22025	AGGGATCAGTGGTCCTTCTGAGCTTCCTGCCTCCAAGTAGTCTATTATTCACAATTGAAG	#N/A	---NA---	#N/A	#N/A	#N/A	0.0347447	1.49188	0.692481
Ssa#S30284375	TAGAATTCAATTCATTCCTATGGAGGAGTGCTCCTTCTGCGGAGTACCAATATGGCTGAC	106609411	unnamed protein product	NC_027306.1	43770075	43790784	0.0347774	0.194543	0.0814264
Ssa#S30268928	TGAAGTGGAAAGGCTATTCAGAAAAGCACAACACATGGGAGCCAGAGAAGAATCTTGGCT	106572586	Cbx5	NC_027314.1	88332324	88334833	0.0347991	0.126597	0.37508
Ssa#DY702855	GTGAAGCCCATGAAACCAACCTTTAAATCCTACCTTCCGCCTTTACAGACTGATCTGAAA	106562206	myotubularin related protein 10-like	NC_027310.1	19760024	19787952	0.034802	-0.438748	-0.197485
Ssa#STIR04017	ATGTCCTGTGAACACTGCACCTTTTCCCAAAATTGTGTCTAGTGTGTGGATGGCTCAACA	106577931	presenilin enhancer 2 homolog	NC_027301.1	13316215	13318947	0.034875	-0.0628564	-0.165327
Ssa#STIR11858	CTGTTTTAACATTTGGAAGATAAGTCAAATAAGTCTCTGTGACAAAAGCACTATTTCCCG	106612902	caspase-1	NC_027308.1	109008814	109012976	0.0349351	-0.34444	-0.083766
Ssa#DW553997	AAAGCTTCCAGTGTTCCCAAGGCTGATGCACCAAAGAACGAACAGTTGGAGATCATTAAG	106564051	PDZ and LIM domain 5 isoform 2	NC_027300.1	119222093	119282222	0.0349719	1.66699	0.537893
Ssa#KSS5223	ACAGGTATGCTAAAGGATGTGGAGGATGAGTTACAGAGGAAAGTTAAGAGCACACGCAGT	106585687	MAK10 homolog, amino-acid N-acetyltransferase subunit	NC_027323.1	31033091	31041710	0.0350017	0.183783	0.286032
Ssa#S35671645	AACTTTGAGAAGTCCTACAAGGACTCTGAGGAAGAAAAGCATGATCTGATGCGGGTCTAT	106578981	DnaJ homolog subfamily C member 9	NC_027318.1	46352005	46353366	0.0350238	-0.11913	-0.171284
Ssa#STIR11718	GGGAATTGTCAAGTTCAGAGATATGCTACCTTTAAAGATCCTCTCGGTCTTTGTTTTCTG	106612553	---NA---	NC_027308.1	108015547	108029029	0.0350283	-0.037798	-0.348443
Ssa#S32011572	CAAAAATTGCGTCATCTGCTATGACCACTGTAAACCAGCCCAGGAGTGTGACTTTACTGA	106585541	PREDICTED: im:7152043	NC_027301.1	43774501	43801971	0.0350466	0.209207	0.262073
Ssa#TC88531	TGTATTACTGGAAGTCACTCTGATGAATGCCAGGTCGGAGCTTTACTTAAGATTCCTGCG	106587423	component of oligomeric golgi complex 4	NC_027325.1	22041060	22064279	0.0351009	0.175654	0.532527
Ssa#S35582028	GGCGGGAGAACTTAATTTCACCCAATTTTTACATTCTGTCATAAAGAACATATGTTCAAC	106573503	Tropomyosin-1 alpha chain	NC_027315.1	27094905	27107672	0.0351098	0.10313	0.273623
Ssa#DY701882	TTTCCAGGACATTGATTTCATCATGATCACAGTGTGGGTGGTTCTGGGTGTGTCTGGTAT	106609510	unnamed protein product	NC_027306.1	45594547	45604696	0.0351138	0.355786	0.592982
Ssa#S30242925	AAGCACAGGACCTTCAAGTGGATCCGTGAACAGTCAGAATGAAATGGGAGAAGTTTAAGC	106603055	zinc finger, DHHC-type containing 23	NC_027303.1	35111896	35114005	0.0351508	-1.51585	-0.311219
Ssa#S18892282	GCATTGTTGATATGGTCTCCTGTGTGGGAATATCTTTCACTTTACTTTCATTTCCTTCAT	100136384		NC_027315.1	64138611	64211890	0.0351584	-0.20115	-0.0296261
Ssa#S30259128	ATAGAACAGCAGATACAGATATACCAGCGCAGCTGGTACAAGGTCACAGAGCATATTACG	100195322	Exocyst complex component 7	NC_027300.1	97928230	97945537	0.0351607	-0.411046	-0.173511
Ssa#KSS3758	ATGACGCTGAGATCAGATGCCTACAGCCTACGACAGGTCTCTGTTTAAATAAAGGCTACT	100195499	Dermal papilla-derived protein 6 homolog	NC_027306.1	12077358	12079030	0.0352145	-0.0626914	-0.180451
Ssa#BM414065	GAGAACACTTATATCATCTTTACCTCAGACAACGGATACCACACAGGTCAGTTCTCTCTC	106598950	glucosamine (N-acetyl)-6-sulfatase	NW_012390070.1	6	2447	0.0352223	0.392898	0.283553
Ssa#TC112555	CAGGTTTGCTGTATATAGAGCTTGGAATAGAATGGTATTTTGTCCATCTGTCTCAAAATA	106595483	PREDICTED: hypothetical protein	NC_027301.1	71731791	71733269	0.0352305	-0.487042	-0.6439
Ssa#TC108949	AATAAACTGTTCAGAAATGGTCTTGTGGTGAGGTGTTGCTGCATAAGGCTGTGAGGAGGA	106578388	unnamed protein product	NC_027318.1	8778726	8790069	0.0352317	0.187829	0.716449
Ssa#S35602700	ATGGCGATAAGATGAACCTGTACTCTCTGTGTAAGAAGATAGAGCAGTGTGACTACCCTC	100196385	NIMA-related kinase 7	NC_027322.1	5671016	5739300	0.03527	-0.709966	-0.497454
Ssa#STIR13053	TCTTCAGTATGTGGGTTGCTCCATGAATTGAGAGCATTTGGAGTTGTTTAACATGGTCCC	106609180	lyr motif-containing protein 5	NC_027306.1	37328786	37329242	0.0352823	-0.0418046	-0.32509
Ssa#S18859802	TCTCTCCAGAAGTTCAGTGAGGATCTCTGAATGATCCAATGTTGACCTAAATGACTAATG	#N/A	Tc1-like transporase	#N/A	#N/A	#N/A	0.0352829	0.0816263	0.374344
Ssa#TC105010	ATGGACTCCAACACGTTGGATTGTTATAATCCCATGAACAACTGCTGGTTGCCTTGTGCT	106590064	unnamed protein product	NC_027301.1	55870136	55880568	0.035369	-0.724698	-0.271328
Omy#CA384171	TACTCAAAACAGGAGGATGGTCTCTGTGTACGGCTGCTTGAACCATGTAAAAAGATGGAG	106607729	PREDICTED: similar to Tyrosine-protein kinase FRK (FYN-related kinase) (Nuclear tyrosine protein kinase RAK)	NC_027305.1	54246689	54262868	0.0353948	0.158921	0.344818
Ssa#STIR02872	TTCGAAGGTTTTATTGTCCATATGTTCTTTGCCATGTGACCCAAACCCAGATGACCCCCT	#N/A	ubiquitin-conjugating enzyme e2d 1 (ubc4 5yeast)	#N/A	#N/A	#N/A	0.0354063	-0.104342	-0.136872
Ssa#S35523032	ATTGTTAGACATGCCAAAGGTGATGGGATAACCAATAATATACAAGTTACCGGCAGCCTT	106583952	60S ribosomal protein L36	NC_027322.1	3634082	3635288	0.0354165	-0.03724	-0.291335
Ssa#S30273110	GGCCCAACATTGTACAGACTGTAGGAATGGATCTGATTCTTCTACCTGTACATAAATATG	100196839	unnamed protein product	NC_027311.1	50052354	50064880	0.0354463	-0.624961	-1.14191
Ssa#TC75853	ACAAATACTGGCAGCTATTTCTGAACTCAATGCTGGGAAGGGGAGAGAGAGGCAGATTTT	106590424	unnamed protein product	NC_027328.1	24500051	24523649	0.0354759	1.53272	0.428478
Ssa#KSSb2307	TCAAGACTACATGCTAGGTGATTGTAAAACATCAGAGGTGAAGGCCTTCACAGCTGACTA	106587299	SHC SH2-domain binding protein 1	NC_027325.1	13347610	13360020	0.0354866	0.430058	0.733342
Ssa#S35697321	TCTAATGCTTGGAGATATGGATTTACACTGGCATGCCTTGTTATTGGTGGAGGGATCATG	106563506	transmembrane protein 223	NC_027310.1	75255935	75256961	0.0355288	-0.0861893	-0.182675
Ssa#S23871455	TTCATGAATGTGAAAACCTGGCCATGGATGAAGTTGTACTTCAAGATCAAGCCCCTGCTG	XR_001319428.1	myosin heavy chain	#N/A	#N/A	#N/A	0.0355354	0.30594	0.39701
Ssa#STIR08672	TATATGTGCTGCTGTAACGCTGTAGACGTAAATACATCTGTTTGCTTGTGGCTAAGGGGC	#N/A	---NA---	#N/A	#N/A	#N/A	0.035543	-0.0357862	-0.427972
Ssa#STIR09494	CCATCATACTTCAAGGTCTCTTTGAAAAACTGTCAATACGAAGGGGGAAATAACAGGAAA	106605614	presenilin enhancer 2 homolog	NC_027304.1	66827715	66828519	0.0356764	-0.0972986	-0.318448
Ssa#STIR01700	AGCTACTGTAAGTCATGTGACCTGAGCAGATGCTCACGGAATAAAACACTTGGTGTAAAA	106568020	phosphoglycerate kinase 1	NC_027312.1	70359428	70376203	0.035715	0.0729635	0.277161
Omy#S34424215	CTCCTTTCAGATTCCTTTCTCCCTCCATAAAGCTACTTTAGATAACACTGTATTACAATA	#N/A	Zgc:66080	#N/A	#N/A	#N/A	0.0357189	-1.05635	-0.335346
Omy#S15278424	TATGGTGTTTGAGGTTCTGGGTCATCACCTGCTGAAGTGGATCATCAAGTCTAACTACCA	106566080	serine/arginine-rich protein specific kinase 1b	NC_027311.1	81049393	81120689	0.0357496	-0.466546	-0.173613
Omy#BX315869	AGTCCTTAAGACAAAGCAAATCACATACACATTACAGTAAAATCAAAGACAAACAGGCCT	106602749	unnamed protein product	NC_027303.1	22661042	22662780	0.0357853	0.199924	0.193932
Ssa#STIR21695	CACACTGTGGGCTTGAAGGAAATATCTACAGCTGTTAATAGTGCATTAATAAAATTCCAT	106614013	transmembrane and immunoglobulin domain containing 2	NC_027309.1	21527790	21533176	0.0358012	-0.1862	-0.273269
Ssa#S30242979	GCTTTGGCATTTCTGGTCTGCGTGATGTTTCTGGTGGTCTATAAAGTCTACCAGTATGAG	106565203	Neuron-specific protein family member 1	NC_027311.1	43014941	43024012	0.0358051	0.580194	0.143107
Ssa#S31963932	GGCTCTGTTTCTCTACATTCAATTCATCTACAGTACATTTATGGTAGCCAGTATAGTCCA	106575829	unnamed protein product	NC_027316.1	26858942	26861406	0.0358827	0.204771	0.100033
Ssa#DW565011	GTCACTCTCTGGATAACCTCAACATGCAACAACAGAACAAGCCAGTTAGTCCTGCATTCT	106573608	PREDICTED: hypothetical protein	NC_027315.1	37590326	37595964	0.0359064	0.18298	0.184022
Ssa#S30246298	TTTGTCGTCTTCCAACCCCAGAGAGGACAGAAACTACTGGGTACAGTTAATAAGCTTGGT	100286627	DNA-directed RNA polymerase I subunit RPA43	NC_027313.1	83938212	83947043	0.0359366	0.0516264	-0.386894
Ssa#STIR20124	CAATGCGTGTATGAACAGTTGTAAAAGGCTTAGACATAACTTGGAATTACTTCAAACAGT	106567574	---NA---	NC_027312.1	60543353	60592884	0.0359593	-0.29216	-0.0855973
Ssa#CK885063	TTATAATGTCACTGAATACCAGGCTCAACGCAACTACGGCTTCCAGATACATACCCAGGA	106589502	PREDICTED: similar to myosin phosphatase-Rho interacting protein	NC_027327.1	12691701	12763982	0.0359675	0.676672	0.766343
Ssa#S48417788	ACTAAGATACAAGCTCCACAGGACAACACAGACAAGAAGAGCAATGCCAAGTCAGTCTTT	106593147	Solute carrier family 22 member 18	NW_012349503.1	8	5496	0.035976	0.445477	0.41818
Ssa#S30292785	AATAAAGAGACCAAGTGCAACGCATTACTCCTGAAGTATCACCCCAACTTCTGGATGGAG	106594946	IL2-inducible T-cell kinase	NW_012354127.1	2293	9589	0.0359977	0.329543	0.588022
Ssa#CA041828	TTATGCAAATGCAATGTGCGGCATGTGTGGCAACTACAACCACAATCCAAAGGACGACAT	106570118	unnamed protein product	NC_027313.1	51580950	51598914	0.0360052	0.604835	0.770234
Ssa#S31979758	TTGTCGTGGAGAAGGCCGAGCAACAGAAACAGGCAGCCATCATCTCAGCAGAGGGTGACT	106607260	Prohibitin	NC_027305.1	38806281	38808234	0.0360152	0.191285	0.165823
Ssa#STIR11131	CGTCTCCTTTTTTACAAAGTTACTGTTATTCAGTTGGGTTCTTATTTTGATGTGAGAGCT	106609765	pleckstrin homology-likefamilymember 1	NC_027306.1	54761151	54761609	0.0360192	-0.0613818	-0.226463
Ssa#TC87652	TTGAGACTGGAACTATGATCTGACTTCTCTTTTTAACCCAGATGGTTACCACATGTCATT	XR_001324472.1	DEAD (Asp-Glu-Ala-Asp) box polypeptide 28	#N/A	#N/A	#N/A	0.0360217	0.0374526	0.229924
Omy#S34485835	ATGGCTCCTCTTATAACAGGGCATCAGTTGGTTTGTTCCAGAGGTCATATGAATGAGGTG	#N/A	Lysosome-associated membrane glycoprotein 2	#N/A	#N/A	#N/A	0.0360319	-0.0101161	0.412425
Ssa#S35550560	TTGCTCTGGCTTCTAAACTCCATCACGGGAAGGCTGAGAAATGTTTTGCTGCTGTTGAAT	106603856	NEDD4 family-interacting protein 1	NC_027303.1	71450822	71470840	0.0360659	-0.105679	-0.137794
Ssa#EG903949	TTAACTGGGATGACCTGTACCACAAGAGAATCACTCCTCCATACAACCCCAATGTGAAAG	100194914	Serine/threonine-protein kinase Sgk2	NC_027312.1	21979701	21987747	0.0360879	0.397496	0.0641403
Ssa#STIR34430	AAAGGCATTAGCTCTTCAGTCGACAACACCTATGAACTACTACCAAGTGTTCCACCACAT	106592607	unnamed protein product	NW_012348522.1	1633	16392	0.0361129	0.235036	0.212968
Ssa#CK879399	TACGTAGTGGCAAGCGGCGGACTGTAGAGATGCATAACAAAATATATGCCATTCCTATGG	106589825	Hexokinase 1	NC_027327.1	28252658	28278004	0.0361176	0.0650448	0.661063
Ssa#S35477273	GACTACGGGTTTGTACCAGCAACGCCATTTGCCTCAACACCATCGGGAGCATCAACTGCC	106585402		NC_027301.1	40259456	40266650	0.0361272	0.84771	0.377484
Ssa#DY700052	AGCTATGGGGGGAAGATCATTGCTGTGGAAACAGACTTGAAAAAGCTAGATGACCAGACT	106590136	unnamed protein product	NC_027328.1	11931561	11996719	0.0361674	0.158508	0.453678
Ssa#S35585570	TTTTGCTTTTGACGTGTTTTCTGTTTGGTAGAATGACCAAATGCCTTGGTCAGACTGGAA	106599069	Stress-associated endoplasmic reticulum protein 1	NC_027302.1	14469833	14472099	0.0361731	0.0751746	0.260622
Ssa#TC97158	CTATGTATTACTTCAGAGTTATGGCTGAGAACGAATATGGAATTGGATCGTCGACTGAAA	#N/A		#N/A	#N/A	#N/A	0.0361754	0.0395136	0.472645
Ssa#TC66795	TCAGACTATGTGAGAACTTCATGGAGAAGACTCCAACTGAGTTAATAGGTGTCCACTGCA	100380472	RNA guanylyltransferase and 5'-phosphatase	NC_027305.1	52894910	53046288	0.0362288	0.604724	0.182344
Ssa#KSS232	ACAGTGAAGAACAACAAAGTCAACACCCATGACATCAAGGGCAAATACCTTGGCTACCCT	106568720	JAK1_DANRERecName: Full=Tyrosine-protein kinase Jak1; AltName: Full=Janus kinase 1; Short=Jak-1	NC_027313.1	8762377	8785496	0.0362407	-0.76338	-0.410284
Ssa#S37959531	AGGGGAACCACACTGTCAATACAATCTAGAGAGAAACATGAGCCATCCTACTACACAAGC	106569104	T cell receptor alpha	NC_027313.1	20802134	20807118	0.0362429	-0.299353	-0.347034
Ssa#TC81470	AGTGATCATCCAGAAGCCCAGCCACGAGCTCAAGCAGCAGTTGGCTAACTACTCCAAGCG	100380665	talin 1	NC_027300.1	150082505	150168346	0.0362459	0.445268	0.169969
Ssa#S35685799	TGGTCTACACTGTGCAAGATTAGAAGTTTTGTGGGTCTCTTTGCTCCAAGCTAATTTTTT	106564228	TP53-regulated inhibitor of apoptosis 1	NC_027300.1	119725670	119726201	0.0362483	-0.28916	-0.378238
Ssa#S35546024	TTATCTCGGCTATTTACTCTACTCTCTCCAAAACCATTTCATGGACAATGATACAATGTA	#N/A	unnamed protein product	#N/A	#N/A	#N/A	0.0362483	0.407484	0.351828
Omy#CA350038	ACCACACAACAGGCTGATCCAACTTTGATGTAATGTTCTTAAAACAAGTCAAAATGAGGC	#N/A	SJCHGC09227 protein	#N/A	#N/A	#N/A	0.036294	0.223382	0.145384
Ssa#STIR13060	GGAATGAGAGAATATAAAATGGCTGCCTGATATGGATGTTGTAATGACAACTGTGCCTCT	100380591	disulfide-isomerase a6 precursor	NC_027314.1	23196646	23198800	0.0363005	1.2472	0.738146
Ssa#STIR00028_4	AAGCAGATCCCTTGCATTGTATCAATGCTGACCAAAGATCTCTACTTTCCACATTGATTT	100194892	caspase 3b	NC_027323.1	10189766	10193529	0.0363389	0.151819	0.184039
Ssa#S31964285	GGTGTAGAAAACAACATAGTTGTACAAAGACCCCACTGTGCAGTGCTGTATGCGTTTTGT	106603160	DChain D, Crystal Structure Of Su6656-Bound CalciumCALMODULIN- Dependent Protein Kinase Ii Delta In Complex With Calmodulin	NC_027303.1	37812535	37816219	0.0363503	0.0490022	0.406406
Ssa#STIR11841	TCACTCAGCTCCTTGCCTAGAAATAATGATGCAATGTTTGGCGATAACGAGGAGACTCCA	106604378	---NA---	NC_027304.1	15804723	15806166	0.0363646	-0.301799	-0.025564
Ssa#STIR09691	AAAGTAAAATACTGCAATAATAGACTACGGTATAAAACCCTCCATTTGGAGACTATCGCA	100195563	nck-associated protein 1	NC_027316.1	1037372	1037551	0.0364026	-0.256554	-0.174238
Ssa#STIR04697	TTCATGTCAAACAGTGTTTTGAGTAACCTAAGGTAGCCTGCCCAATAATGTATATAAACC	106572622	lymphocyte g0 g1 switch protein 2	NC_027314.1	87495241	87503191	0.036414	-0.0727999	-0.428859
Ssa#EG917220	ACTGGAGGCAAGGCTTCAGTATCTAAAGCAAACCCTACATGAGAAATGGGATGAATACAG	106567182	GRP1 (general receptor for phosphoinositides 1)-associated scaffold protein like	NC_027312.1	40052919	40070140	0.0365157	0.193921	0.104823
Ssa#CB504037	ATGATGAACAACGGAGGTGAAAAACGCTGGAATGATATTCAGTGTGAATCTATATTTCCA	106570159	serum lectin 2	NC_027313.1	58555917	58557419	0.0365462	-0.261219	-0.544269
Ssa#STIR06520	GTTAGGTCAGGGGACACCTCATAACCCTAATTTCTACATGTATGCCCCTCTGGATACATA	100195188	dna replication complex gins protein psf2	NC_027310.1	19697532	19700013	0.0366173	-0.293023	-0.171179
Ssa#STIR17136	CAGGGCAATGCAAACAAAAAGGTATTAATTACTAAACCCTGGTGCAACTTGAAAAATATG	106602345	---NA---	NC_027303.1	8423233	8424948	0.0366184	0.198491	0.218699
Ssa#S30283996	GATACAAAGGCAGGGGATAGCTTAATGTCTGTTTTGATTGGTTCTTTTTCCATACCCCCC	100380568	Ubiquitin-conjugating enzyme E2 Z	NC_027302.1	57573985	57587238	0.0366286	-0.399292	-0.332087
Ssa#DW550159	GTGCGCCTGATTGTATGCATTAAGATTACATTTTATTGTTTCCTCTGCACTTTGAAAATC	XR_001324724.1	CAP, adenylate cyclase-associated protein, 2 (yeast), isoform CRA_b	#N/A	#N/A	#N/A	0.0366544	0.254657	0.212046
Ssa#S30241120	ACGAGGAGTTTAAACAACTGGACAAAGAACTGAAGGAGTGCTGTCCGTTTGCAGTGATTG	106585048	septin 5a	NC_027323.1	14064449	14077285	0.0366749	0.261286	0.325887
Ssa#S30242622	ATCGGTGGAATATTGTTTTGTATTGTCATCTCGACAACACGCAGTTGGACCCACGCTGAT	100195317	Apoptosis inhibitor 5	NC_027322.1	41432549	41446622	0.0367081	-0.0425292	0.637657
Ssa#STIR14298	GAACCAGGCCAAGTCAATTCAACCCTGTGACTGTTTTGATGTATAAATAAATCTACAAAT	XR_001322331.1	---NA---	#N/A	#N/A	#N/A	0.0367557	-0.120385	-0.149451
Ssa#TC103727	TTGTGATATTTCCCGCAGGCTAAAACTACAAAGAAGATCGTGTTGAGGCTGGAGTGTGTG	100194650	60S ribosomal protein L36a	NC_027303.1	42481394	42483063	0.0367756	-0.0896835	-0.262222
Ssa#STIR25703	TACCGTAAATGGGTGTTAATGTTAAGTTCCTCCTCCATTTCTGTTTAATATAAACTCAGC	#N/A	gastrula zinc finger protein	#N/A	#N/A	#N/A	0.0368015	-0.607174	-0.0323225
Ssa#S32005165	AGACTACAACTACCTGTTAAACATGCCGATGTGGTACCTCACCAAGGAGAAGAAAGAGGA	100380718	DNA topoisomerase 2-alpha	NC_027318.1	52454993	52479152	0.0368035	0.134873	0.59766
Ssa#S32012116	ACATAAGAAATGTCATGTTTAAGACCAAGCAGGCCACCAGAGACTCCAACATTGACCGTC	XR_001329031.1	hedgehog interacting protein-like protein	#N/A	#N/A	#N/A	0.0368164	0.340965	0.134109
Ssa#STIR13606	CTAGCATGTTTGGCTGCATCATGTTCCTTTGGCACTGTATTTTGAATGAACGTTAATTTA	106590311	---NA---	NC_027328.1	17507067	17512862	0.0368345	-0.143328	-0.1503
Ssa#STIR07563	CCATAGGAATGAAATGTTTTGTTTTTTCACTGTCCTTCAATCATTGACTCCATCGTTAAG	#N/A	---NA---	#N/A	#N/A	#N/A	0.0368423	-0.30327	-0.182215
Omy#TC155914	ACCCTAGACCTTATAGATAGATAGCAGTAGCATTTCAATAACAAGCTGTAGGTGCTCAAA	106601783	PREDICTED: similar to Gephyrin	NC_027300.1	38642090	38762742	0.0368478	0.496139	0.924077
Ssa#S30281676	CACATTCTATTCAGGACTAAATGCCATTATACATGTTGTATGAGGAGCACCCTGTACTAC	106601425	PREDICTED: hypothetical protein	NC_027302.1	71117959	71138005	0.0368882	-0.379999	-0.0210835
Ssa#CL358Ctg1	CTGTCTTTTCATCAAAACCTCTTAATGTTACTGTTTACTGGTCCCTTGCTCAGAGCCCTA	100141317	FXYD domain containing ion transport regulator 5a	NC_027301.1	13834055	13857495	0.0369081	-0.410806	-0.00307965
Ssa#S30264501	AACCACAAACAGAAGTCCTCAGACCAAAACAAGAACTTGAATCATGTCATTTGAGCATGC	106565027	alpha-2,3-sialyltransferase	NC_027311.1	32020040	32035472	0.0369183	0.0758672	0.280416
Ssa#TC98935_S	GCAAGGCATACTGTAATCTCACTGAACATCTGTCAAACTTGAAGAGACTGTAGTTTCAGC	#N/A	unnamed protein product	#N/A	#N/A	#N/A	0.0369273	-0.179117	-0.129979
Ssa#STIR21257	TTTGGAAATGGACAGTTGAATCTGTGATCCAATTGTATGTAAACAACAAATGTGCATGTC	106611490	cox16 cytochrome c oxidase assembly homolog	NC_027308.1	48327952	48338515	0.0369554	-0.121202	-0.22524
Omy#S15290359	ATTAAGTGTGTAGTGCAGTTGGAGCTGATCCAGACCATAGACAACATGGTCTTCTTCCCT	106590401	PREDICTED: im:7138204	NC_027328.1	25129908	25217353	0.0369657	0.489004	0.583958
Ssa#STIR02247	AATTCCATACTCCGACTGATCTTGATGTTTGAGGAGAAAGGGAAAGACCAAGAGCCCAAA	100196539	allograft inflammatory factor 1	NW_012351206.1	2617	5590	0.0369696	0.0272181	-0.395398
Ssa#S35550889	TTACATCCACACACCAAAAGATACATATGACCAGAATACCCTGCAGGCTGTTCAGCTGGA	106599226	zinc finger protein 143	NW_012401940.1	75	1750	0.0370297	-0.335469	-0.000926256
Ssa#S31978786	TTTTTCTTGTGCTGAGCTTCGGTATTTTGTATCATTCTGCTGTGTACAGTATATTACGTT	106588567	PREDICTED: A kinase (PRKA) anchor protein (yotiao) 9	NC_027326.1	14159055	14301487	0.0370331	-0.221315	-0.139774
Ssa#BM414021	ATCTCCAACGCCTCTGATGCTTTGGATAAGATCAGACTGTTGTCTCTGACCAATGAGGAT	106561706	glucose-regulated protein 94	NC_027309.1	109264822	109271849	0.0370402	0.124887	0.509163
Ssa#S18870571	AGTGCGTAAGGATAAAGAGAATGCGTAAAGGTGCCTGGAATTGTCTGTCAAAACTGCGAC	106610751	PREDICTED: similar to MGC83792 protein	NC_027308.1	13575594	13587845	0.037052	0.00904012	0.164565
Ssa#S35504976	GCCCACGTTGGGAATCATTCTTTTGACTGCAGTTTTGTATGGAAAAATAATTTGTAATGT	100196559	Phosphoglycerate mutase family member 5	NC_027300.1	119592530	119599746	0.0370744	-0.218891	-0.396491
Ssa#S30286045	AAGCAATTGAAAGAGGAAAATGACTACCACAGGGAATTTCTTCCCCCTGTGACTGCTCAG	XR_001319938.1	Coiled-coil domain-containing protein 22	#N/A	#N/A	#N/A	0.0371001	0.0763414	0.594717
Ssa#STIR03218	CGAGTCAACAGCTACTGTAACCTGAAGTGTCAGTGGACCCCTTACATCAACAACTTTGAT	106576186	hemagglutinin amebocyte aggregation factor precursor	NC_027316.1	41643853	41644623	0.0371134	-0.0250518	-0.328296
Ssa#S31981627	CATGGCAAGAAGCTCTTCCTTATAACCAACAGCCCATTTAGCTTTGTAGACAAAGGGATG	XR_001319952.1	5'-nucleotidase domain containing 2	#N/A	#N/A	#N/A	0.0371143	0.335213	0.319746
Ssa#CB498789	AAGAAGAGGAAAACTAAGACCCCACTACAGAAGAAGACAGTCAAACCAACGGCCAAAGAC	106568153	unnamed protein product	NC_027300.1	135653884	135736446	0.0371348	0.36668	0.520247
Omy#BX868638	TTAAAGACGTCATCAATCAAAGATGGAGAAAAAGAAAATGTGCCCCCGTCTGCTGGACTA	XR_001324366.1	unnamed protein product	#N/A	#N/A	#N/A	0.0371642	0.157136	-1.38614
Ssa#S35585146	GGACCGTTCAGCTAACTGTTCATTGTTTTTTATCGTTCCCCTTTATGTTGACTCAAATAA	#N/A	myosin light chain 1-2	#N/A	#N/A	#N/A	0.0371723	-0.0280759	-0.171044
Ssa#DY728493	GATCTTCTATGAGGAAGACCTGAGAGAGTGTGGCATTGATGTCAGAGAAGTGTTAGTGCA	106577579	novel NACHT domanin containing protein	NC_027317.1	48695661	48711037	0.0372087	0.118883	0.588994
Ssa#CB511482	AAGAAGATTGCTCACGAAAGACTCACTGTGTTAATCTTCCTGGAGGACTGTCTGGTCACA	106571592	WD repeat domain 20	NC_027314.1	46706521	46728042	0.0372138	-0.257592	-0.494676
Ssa#S35676200	TGCACCTGTCTATTGGACAATGAAAGCAAATGTGATTTTGCTCCTTTAAATGTCATGCAA	106561492	DPH4 homolog	NC_027309.1	100764955	100783745	0.0373	-0.0875012	-0.240763
Ssa#S35535841	GTGTAGGACTTTGGAAAGCCATGTGTTTGTGTCTCATTTATTTTTGTTTTGCAAACTAAG	106563424	Proteasome subunit beta type-6 precursor	NC_027310.1	77336949	77339681	0.0373613	-0.0518498	-0.1981
Ssa#S31979673	AGGATTTAACTCCGTTTTAAAAAAGTCCATACTGTTGCTCTTGTACTCAGAAAAGACCTC	106579947	Unknown (protein for IMAGE:6962011)	NC_027319.1	19265287	19302009	0.0373764	-0.167785	-0.109307
Ssa#CB509524	CTGTTACAGTAAACACTACTATGACACCCCAGAGGAGGTGTCCAAGTACTTCTCTACATC	106569366	complement factor Bf-2	NC_027313.1	34425048	34467760	0.037382	0.222676	0.50747
Ssa#CL439Ctg1	GTTTAAATCTGTGATGGAGAGAGAGGCCACTGAAGACAAATGAGATGCACCCCTAGTGAT	#N/A	Eukaryotic translation initiation factor 3 subunit I	#N/A	#N/A	#N/A	0.0374284	-0.0025115	-0.265949
Ssa#S35473095	CACCTAACTGTTGGGACATAGTGTTAATAATGTATTGGCTCTAGTACTTTTTTCAGGTAT	100196872	DNA-directed RNA polymerase II subunit I	NC_027308.1	117393195	117394060	0.0374451	-0.186109	-0.181525
Ssa#S35700105	TCCACATTCTGTACATTGTCTCTTGATCCTCAAAGACCATGTACTCCTTAACATATGATT	100137020	Reticulon-3	NC_027303.1	32725359	32740183	0.0374523	0.0214849	-0.184611
Omy#S34426200	TATGTCTCACTGGGTGTTCCAGTTGAATGTTACTTCATCGTTCCTTTCACAAATGTATTT	#N/A	unnamed protein product	#N/A	#N/A	#N/A	0.0374626	-0.696281	-0.0402445
Ssa#STIR05787	TATTAGCAATGAGAAGGGAAGAGACTGAATGGATGGATGGACGGATGCAACAACAAGCTA	106567109	lymphocyte g0 g1 switch protein 2	NC_027312.1	36630104	36630442	0.0374741	-0.216495	-0.223048
Ssa#KSSb2476	GTGCGTGATAACGTAGTGCACGTACAAATATATTTTACGGTTAAATTCCCATGTACCGAA	106608748	High affinity immunoglobulin epsilon receptor subunit gamma precursor	NC_027306.1	18057857	18061024	0.0374803	0.61801	0.304822
Ssa#S30240349	GACGGGTGTAATTAACTTTCTCAACCTACAGATTAGGTGAAATAATGGAAACTCGAGGAA	106604766	Ancient ubiquitous protein 1	NC_027304.1	34490672	34498140	0.0374856	0.0216756	0.329817
Ssa#STIR14334	CCATGTTTGTACAGACTCTTATTTTTGTTAACACCAAGCAAATAAAGGGATTCTTGACAG	106573299	---NA---	NC_027315.1	16257044	16323205	0.037505	-0.268881	-0.276987
Omy#S15337487	ATTGATTGTACTTTTCCCACGAAGTACGTTCATCTCTAGGAGACAGAACGCGTCTCCTTC	100306793	hypothetical protein LOC100170523	NC_027310.1	21184621	21190953	0.0375385	0.181088	0.0998154
Ssa#STIR21353	CTACTGACAACATTTCATGTGTGATTCAGAAATTAGGGAGTGTCACGCCTTCTCCCACTC	106577458	dc2 protein	NC_027317.1	40249483	40292316	0.0375761	0.0955996	0.149729
Ssa#EG850378_S	CAGACCATAAGACGCATGGAGCTGAAGGCTGACCAGCTCTACATAGCTGGCTTAAAATAA	106563586	Pyruvate dehydrogenase E1 component subunit alpha, somatic form, mitochondrial precursor	NC_027310.1	78301662	78311844	0.0375809	0.256239	0.287341
Ssa#CL26Contig2	TAACAAGTGGCAAAGCCAAACACATGCACTGAGGTCTACCTCTATGAAGACAAAGGTTCC	#N/A	PREDICTED: similar to 60S ribosomal protein L7a	#N/A	#N/A	#N/A	0.0375852	-0.150478	-0.318967
Ssa#CL101Ctg1	TGCGGTTAAATGAAGAGGAGTATCGAGAAAACATCAGACCTCATTATCCTTGGTTTGCCT	106566965	TAR DNA-binding protein 43	NC_027312.1	31674876	31692329	0.0375891	0.310967	0.375128
Ssa#S30281920	ATCAGATTGTCATCCAACTGCATGGCATTATCTAGGATTGCAGACTGACATAACTAACTG	100194901	Ras-related protein Rab-6C	NC_027308.1	63833480	63839228	0.0376008	0.12582	0.304846
Ssa#S35697386	TTGCCAAACACAAAGTCTGATTTTCGTTATGTGTAACGTCTCATAGAACTGTCTTGTTTT	100196849	Transcription elongation factor SPT4	NC_027303.1	77101705	77103098	0.0376043	-0.0128915	-0.258199
Ssa#S31971564	ATCATCTTCATCTGTGAGAACAACCAATATGGCATGGGCACATCAGTAGAGCGCTCTTCT	106603064	Pyruvate dehydrogenase E1 component subunit alpha, somatic form, mitochondrial precursor	NC_027303.1	35242170	35252524	0.0376178	0.0764706	0.316505
Omy#CX245037	AATGAAGGGCACTTCTCCAGGATGGATTACACCACTAAATGTAATTTGTAATGAAATACA	106587037	PREDICTED: similar to Peroxisomal NADH pyrophosphatase NUDT12 (Nucleoside diphosphate-linked moiety X motif 12) (Nudix motif 12)	NC_027325.1	2697124	2699609	0.0376561	-0.346312	-0.132103
Ssa#STIR04527	TGTCTAAAGACAAGCACAATGCCAGTTTCCTGGACAGACAGCTTAGTCAGTTTACTGGCT	100195893	mediator of rna polymerase ii transcription subunit 11	NC_027317.1	60053018	60054659	0.0376656	0.00366831	-0.431571
Ssa#STIR20476	CCGTGTATAGCCTGATTGTACTTCAGAGACTCAAAGAAGGACTGTTACAAAGAATGAACT	106579332	---NA---	NC_027318.1	49858496	49862113	0.0377211	0.203659	0.167032
Ssa#TC108440	TTGCGAAACGACAATTCCAGCCGCTTTGGAAAATACATGGATGTCCAGTTTGACTTCAGG	106603370	PREDICTED: similar to myosin IH	NC_027303.1	45412921	45436000	0.0377494	0.20792	0.766109
Ssa#S30280805	TGGACCCTCTGGAACTCCTGGACCTCAGGGTATTGGTGGACAGCGTGGTATTGTTGGTCT	106600852	unnamed protein product	NC_027302.1	56703809	56724124	0.0377758	0.394084	0.400474
Ssa#KSS4702	ATTACTCTAGTAATGTCCATCTGTGTTCCTCTTGCTTAAAGGGGCCGGTGATGTTATGGC	#N/A	Male-specific lethal 3-like 1	#N/A	#N/A	#N/A	0.0377791	-0.206306	-0.187294
Ssa#S35678332	GCTGCTTGGCTGGAACAAAAGCCTGCATACATACTAGTCCTTTGCTATAACATCACCTAC	106607142	DNA-directed RNA polymerases I, II, and III subunit RPABC2	NC_027305.1	33976500	33978385	0.0377943	0.106483	-0.322684
Ssa#STIR12826	GCCGAACCTTTGGATTGGCTCACTGTGTCATACATTGGGAATGTTTTGTAATCGAATAAT	100194953	interferon regulatory factor 4	NC_027322.1	12509737	12514211	0.0378006	-0.217111	-0.105722
Ssa#S35549625	AAAGAATTTGGTCAGCATTATCTTCTGCGAGGCCGTAGCTATATATGGGATCATCATGGC	100195520	Vacuolar ATP synthase 21 kDa proteolipid subunit	NC_027313.1	22906466	22914566	0.0378067	0.068697	0.452724
Ssa#STIR07318	CTGTGCTGAACCAATAAATGTGTGGGAAGAAACATGATTTGGTCATTTTGTACCATTATT	100194748	phosphoglycerate mutase 1	NC_027300.1	91110256	91122925	0.0378135	0.0225117	0.327427
Ssa#S30240918	AGTCTGGAGGGAGTCTGACTGTTTAGGACGGGAGTCTGGAGGGAGTCTGGGGGGAGTCTG	#N/A		#N/A	#N/A	#N/A	0.0378219	-0.446023	-0.308599
Ssa#STIR15616	GTGCGATGAGATCGATCTCAGTTCTTTCTGTATGGGATGCTTTGTATTCACTTTTGGAAA	106607175	---NA---	NC_027305.1	33245328	33252459	0.0378272	0.104097	0.178147
Ssa#S35692931	GAAGAAACAGCTCTCCCTGGCTGAGGGAAAACACCCAGAACCAGTGTTGATAAAAGGCAA	106566149	unnamed protein product	NC_027311.1	83383822	83398312	0.0378529	-0.0662291	-0.294961
Omy#CX039692	CACTGTTATGATCTTCTTCAGGAGCTAGCACATCATAATAGATCTGGGGACCGGTAACAA	#N/A	Thioredoxin-like protein 4A	#N/A	#N/A	#N/A	0.037858	-0.106716	-0.805368
Ssa#S32012246	TTGTCTTACACCACCAGGGGCAGTGCAGGGGCAGAGTTTTGGACTAAATGCTCCTCTGGG	106584217	F-box/LRR-repeat protein 5	NC_027322.1	21431692	21443515	0.0378659	0.53832	0.036912
Ssa#S18890995	CACAGGTAGTATAAGTACACAGGACGTGTGTATTGTAAACATTAGTACCATATTCTACAA	106562249	unnamed protein product	NC_027310.1	21577579	21607439	0.0378668	-0.281002	-0.390216
Ssa#STIR22332	TGTTCCACATTAAATAACGTCTGTGGAATGTCCATACTCTAAAAGACAAGCAAATGACAT	#N/A	---NA---	#N/A	#N/A	#N/A	0.037894	0.256799	0.180274
Ssa#STIR22348	GCTGTGGCAATAGTATTTTATCGGCATGTTATAAATGTACAGTTTGTATGGTATGCGTTC	106582750	rna-binding protein 5	NC_027321.1	9967212	9978281	0.037906	0.0531833	0.271052
Ssa#S48416650	TTTTGAGGACCTCAAGGAGAAGCTGATCAGAGAGTATGTGAAAAAGACCTGGAACCTGCA	100380388	Tyrosine-protein kinase SYK	NC_027300.1	150891789	150913107	0.0379245	-1.31454	0.0775532
Ssa#STIR26164	ATATTGGAAGTGACACTGACTTTACCCAGAGTTCTATGGAGGACATCAACACGTCCATCC	106581966	NOTCH-like///---NA---	NC_027301.1	25210058	25215493	0.0379322	1.35077	0.936947
Ssa#S35587198	TTGCAAACCTGCCAAATCTGCCCATTTTACGATCTTAAGATGGAGGTGCCTGCAGAGAAA	100196526	Noggin-3	NC_027327.1	29630089	29630760	0.0379819	-0.461923	-0.472112
Ssa#STIR19459	AAGAAGAAGTCTAAAGTGTCAGAGACGCAGTACGTCAACGAGCTTGATGTAGAGGACGAT	106575177	amyotrophic lateral sclerosis 2chromosomecandidate 4	NC_027316.1	8508119	8513899	0.0380141	-0.0928544	-0.241692
Omy#S34423181	TCATATCCTGGATGTCAATCTACCCAAGAAGTTGTGCAACAGTGAGTTCTGTGGTGACAG	106611244	Barkor	NC_027308.1	35089009	35095980	0.0380224	0.329615	0.421434
Ssa#S35661905	TGAAGGAGAGCAAGTTTTCCTTTTCTTCAGACATTTGGTCTTTTGGCGTGACGCTCTATG	106607218	PREDICTED: similar to tyrosine kinase 2	NC_027305.1	31970374	31982793	0.0380312	-0.228637	-0.20528
Ssa#S35478044	TGTCAGTGTGTGACGGTAGCACAGGTTTGAGGTTTTCTATAAAAAATTAGCTTGATCTTA	106586783	ATP binding protein associated with cell differentiation	NC_027324.1	38720826	38722922	0.0380685	-0.122531	-0.153694
Omy#CB492082	GTCCACCCACACAGAAAGTGTGGTGAAGAAGTTTGGCTTGTCACCTAAAAACCTCACAAA	#N/A	PREDICTED: similar to ReO_6	#N/A	#N/A	#N/A	0.0380691	-0.894574	-0.233917
Ssa#DW583523_S	GCTGTTTTGGATTATATACAATCACTAATTGGGATTTTTGAGGGGGCAATTTATGCTTAC	106582252	60S ribosomal protein L31	NC_027320.1	35516143	35520709	0.0380727	-0.0773842	-0.263513
Ssa#S35508962	CTGAGTAGAATGTTCCATCCAGACATTGTGTGATATATAAGCCTAAAAAGTCTGTTTCAT	106610074	Oocyte zinc finger protein XlCOF20	NC_027307.1	9068217	9141443	0.0380998	-0.351118	-0.200806
Ssa#S35671255	AATCAAAGAGCAGAGGCTGAAAGAGTATGCAGAGAAGAAGGCAAAGAAACCCACCCTCAT	106584198	Elongation factor 1-delta	NC_027322.1	13380599	13389497	0.0381887	-0.19195	-0.117566
Omy#S15327444	ATGCACACAAGATTTGGTTCCAGGTGCAGACTTTTGTATGAAATGTTTGTTTTTCTCAAA	#N/A	ATP-dependent RNA helicase DDX51	#N/A	#N/A	#N/A	0.0382048	-0.24653	-0.0188205
Ssa#S31985601	TTCGGTTGTTTCTGTCTTGTCTTTTTCTACAGGTGTTTGTCCACCATGGTTGGGACTTTC	106576041	Acyl-coenzyme A thioesterase 5	NC_027316.1	35248785	35254037	0.038231	1.00941	0.14334
Omy#S18534762	TACAGGCATCGTACTTCAGGCTGCTAAGAGACTTCAAGTGAATGTGTTCGTGGAGAAGAT	106568515	unnamed protein product	NC_027312.1	101001689	101041180	0.0382419	0.547461	0.454898
Ssa#S35585414	GTTGTTTATACTGTTGAAAATGTGCAGCCCTTGATCTGGGTATTTATTTCAGAAAATGTC	106575269	Acyl-CoA-binding protein	NC_027316.1	10022106	10038583	0.0382511	-0.201891	-0.103629
Ssa#TC99230	TGAAATTCTACGCTCCATGGTGTGGACATTGTAAGAAACTAGCCCCAGATTTTGAGACGG	106588328	protein disulfide-isomerase A3	NC_027326.1	12040425	12049378	0.038294	0.409014	0.347267
Ssa#STIR03890	TTTTATCACTCAACAAAGGGGTTTACCAGGGGAAGCTTCCAGAAGGACTGATTTGAGTCA	#N/A	chemokine c-c motif ligand 4	#N/A	#N/A	#N/A	0.0382974	-0.193076	-0.0677395
Ssa#CB513031	TAGACTCAAAGTTCTGGATCTGTCAGAAAACCAGCTTACGAACGACATAGCTTCGGTCCT	106578474	Leucine-rich repeat-containing protein 33 precursor	NC_027318.1	12814953	12823349	0.0383064	1.16271	0.311684
Ssa#STIR17235	TGTTATTGCTAACGGAGACAGTAGCCGTAGAAACGGATGTCTAACCAGAATGTGCACGTT	106593497	member of ras oncogene family	NW_012350298.1	1754	10028	0.0383072	-0.285955	-0.494876
Ssa#STIR23994	CAGAGGCAGTTTATAGGCCCACTAGCTACAATACTGAATGTTTGTCATTTGTATTTATTT	100195609	zincdhhc-type containing 4	NC_027327.1	14997682	15001335	0.0383097	-0.129377	-0.136601
Ssa#STIR20121	TAGTAATTATATTTCTAAACCACAGAGGTTCTCTGAGGAGACTGTCCCATGCCTCTCTGA	#N/A	---NA---	#N/A	#N/A	#N/A	0.0383298	0.385669	0.572495
Ssa#KSS3108	AAATAATCTTATCGCCAAAGTAGTCCGGTCAGGCTGTGGGCTTTGACAACCCAACAATCT	106567768	hypothetical protein LOC550591	NC_027312.1	82072534	82075935	0.0383634	0.0688572	-0.341368
Ssa#DW550756	TTGTAGAACCAGAACAGGACATCACGGATCAGAAGAGAATAGATGTAATGGTGGGGATGG	106599317	unnamed protein product	NC_027300.1	28169991	28198231	0.0383678	0.309403	0.251636
Ssa#DW470752	AATAACCTACATGAGGAGTTCACCAGGTACCTGTTTGTGCTGCAGCTTCGACAAGACATT	106606016	unnamed protein product	NC_027304.1	74714078	74726715	0.0384128	0.421101	0.572131
Ssa#S35685548	TACCTTTATTTGTAAGCAAAAAACAACAACTGAAGAACCAGCCATGGCGCTCAGCGATGC	106561370	Vacuolar proton pump subunit E 1	NC_027309.1	97789088	97793442	0.0384394	-0.0306543	-0.490804
Ssa#S18891363	GATGAGACCTTCTGCATCGACAACGAAGCCCTCTACGACATCTGCTTCCGCACTCTCAAG	106601653	tubulin, beta polypeptide paralog	NC_027302.1	77040054	77041040	0.0384405	0.221464	0.193027
Ssa#S35582917	GATTCTTTGGAGGAGGAGGATGACTCTGAAGAAGACAACATGTAAACTCAATTCTGCGGT	106602205	Proteasome subunit alpha type-3	NC_027300.1	35732527	35746652	0.0384485	-0.0870254	-0.13934
Omy#CA388181	TCTTCTATAGGGCCGTCCTCCATGTGATTCTAAGGGATCACTACAGCTCCTTTATTTTTT	106609658	hypothetical protein LOC564543	NC_027306.1	50993153	50995495	0.0384605	-0.350505	-0.588531
Ssa#STIR12749	TTAGAGTAATCTCTGACCTTTCTACCAGTTTTACCATTCAAGTTCATATCTGACCAGGAT	106580575	---NA---	NC_027319.1	37794995	37797352	0.0384786	-0.270275	0.000396252
Omy#S15267949	TATGTTTGACAATTTCCTGTTGACTGATGACCTGAAGCTGGCTGAGAGATGGACACAGGA	106612323	PREDICTED: similar to calnexin	NC_027308.1	90030565	90044833	0.0385128	-0.347116	-0.143737
Ssa#TC110556	ATTGTGGAGCAGCTTGAAGTCTCGTCAGACCCTATGGCATCCATCCACCATGCCCGTGTG	106581666	novel protein similar to vertebrate collagen, type VI, alpha 3 (COL6A3)	NC_027320.1	6154593	6228047	0.0385187	0.321606	0.342658
Ssa#STIR00156_3	TGAAGGTTGCAAGGGCTTCTTCAAACGCACAGTGCGCAAGGACCTGAGCTACACCTGCAG	106606082	retinoid x receptor beta	NC_027304.1	76685148	76703647	0.0385243	0.323557	0.383862
Ssa#TC107209_S	AATCATCCCATGTATATGCTGGTGGAGCTAGTACAGTTTGTTGTGACCACAGACATTGTT	100196348	K0226 protein	NC_027309.1	7731520	7738922	0.0385433	0.37991	0.867943
Ssa#S31976626	AATCAGATATTGAATCTGATGCCTTCCCTGACCAGTTAAACCGTACCAATCTGGACACTG	106609533	Zinc finger protein ZFMSA12A	NC_027306.1	46166612	46170955	0.0385468	0.371337	0.305919
Ssa#CK875238	GCATCGCAGAAGTTCAGCTTTCCGGCGTGATTGAAATTTAAAGGCAATGTTCCCGCTTTA	106604863	unnamed protein product	NC_027304.1	36535442	36547325	0.0385831	-0.343633	-0.540974
Ssa#STIR18942	TTGAATGTAGTAATGAGAGCATTGAGGTTGTGTTCAATGATATCATATCCAAATGTGTGG	#N/A	---NA---	#N/A	#N/A	#N/A	0.0385974	-0.261099	0.0836651
Ssa#DY729193	TGAGATCATCAGGAAGGTGGCGTCGTGCCAGGTGCTGTTGGCAGACTTTCTGAGTGAGCT	XR_001325038.1	protein phosphatase 4, regulatory subunit 1	#N/A	#N/A	#N/A	0.038607	0.804979	0.440774
Ssa#STIR15432	CTGAGAGCCAACCACTTTTCTTCTGTTGTATCAGTCTTAACATCTATACTGTTTATACAT	#N/A	c-type lectin domain familymember b	#N/A	#N/A	#N/A	0.038622	-0.172149	-0.26827
Ssa#S35664385	ACTGTAGCCGGATATTATGGACCAAACACCAAAAAGTGTTTCTAAATTGAATTGCCTTAA	100195202	Forkhead box protein C1	NC_027313.1	29131308	29132744	0.0386383	0.129987	0.113039
Ssa#TC79647	TCCTCCATCATGTTATGTTATCATGGGTGGTGTGGTATGTTATTCTCAATAAAGGGATTA	106578531	poly(A) binding protein, cytoplasmic 4 (inducible form)	NC_027300.1	20280668	20295408	0.0386545	0.177323	0.123255
Ssa#S32004860	CTATATAGGGAATAAGGTGCCATTTTAGGAGGCTACTTGAAACAGATACCTGCAGCTGCC	106588585	cappuccino homolog	NC_027326.1	16194339	16198094	0.0386672	-0.16928	-0.346287
Ssa#STIR20866	GGATAGGTCATTCCTATGCTGGAAATTGACTGTTGTACTTTTGTCCTAAACATTTAACAA	106578458	---NA---	NC_027318.1	10668755	10679303	0.0386737	0.244042	0.0910897
Ssa#STIR25967	TGCAAATGACTGTAAGTGTAAACTCCAGCTTGCAATCCTTATTAAACAAACAAACCTCTG	106591868	mgc81154 protein	NW_012347330.1	2351	3019	0.0387098	0.217344	-0.0118351
Ssa#STIR18540	GTGAATTAGGGCTATTTCTACTCCTATACTATTCACACACGACTGATAAAGAGGTAACAT	106582753	guanine nucleotide binding protein (g protein)alpha inhibiting activity polypeptide 2	NC_027321.1	10091540	10308918	0.0387158	0.198283	0.0719979
Ssa#STIR03531	AGCCAACTGACCGAGGATCTTTCTATCAGGTTACATGCGAATGAAGCCTGAAAGAGGTAA	100196147	cyclin-dependent kinase 4 inhibitor b	NC_027307.1	18893698	18895230	0.0388104	-0.0931127	-0.112045
Ssa#S35700690	TTTTTTACAGTGCTGACACTGTTACCTATCTTGCGCTAGCTTTTCATGAATGTGGCGATA	106585833	Histone H1	NC_027323.1	38460733	38461272	0.0388171	-0.0823286	-0.450393
Ssa#S35513757	GGGCAAATACTTTTTCACTGCATTGTACCTGTTATGATTTAAGTATGGAAAAGTACCTTG	#N/A	transposase	#N/A	#N/A	#N/A	0.0388402	0.205992	0.0605566
Ssa#CK898871	GTTATTTGGTGAGGCTAGTTATTCACCACCTGCTTTTGAACACAATTTGAATTAATCTGA	#N/A	tRNA selenocysteine associated protein 1, like	#N/A	#N/A	#N/A	0.038855	0.698757	0.264165
Ssa#S35665716	ACAATGACACTTTCATACTGAATCATTTACAGCAGGAGTCCTACATGGGCCTACACCTCA	106569894	hypothetical protein	NC_027313.1	61046642	61058972	0.0389393	-0.447492	0.00700414
Ssa#DY718119	ATACTCAACCGGCGCAGAAGCTTTTGGATAATTGCCGGATAATTGCCAGTGATTGAGCAT	100380311	Cysteine-rich secretory protein LCCL domain-containing 2 precursor	NC_027325.1	21479278	21495688	0.0389413	1.593	0.781083
Ssa#S35537150	GAGAGTATGAAACTGATGCAGATGTTACGTTTACAATGCGTGAAAGTGTGAGAAAGTATT	106577802	NEDD8 precursor	NC_027317.1	57172120	57173035	0.0389589	-0.00836301	-0.15363
Ssa#S35545747	TCAAACCCAAGATCTTGAGATTCTTCCTCTGAATGCTCCAATGACAGTGCAGAGTAATTC	106562827	Glutathione S-transferase theta-1	NC_027310.1	44638845	44643065	0.0389735	-0.00236917	-0.254044
Ssa#STIR07999	GCTCAATGAAGAGTTGGATCTTTTAGTCAATGTACCTTTGACAAAGTAACAGTCATTGAA	106605475	---NA---	NC_027304.1	58646767	58653573	0.0390807	0.094579	0.154872
Ssa#S30241915	AAGAGATTTGTCTACCGTATGTGTAGAACAACACAAAGTACAAGCCAAAAGGAGTGGTCT	#N/A	reverse transcriptase-like protein	#N/A	#N/A	#N/A	0.0390881	-0.170259	-0.300801
Ssa#S35694312	TCCAGTGGATTTGCGAGTGTTCTATCTTCAAAAGGTTCCGGTGCGTCTTCAAGTGAGATT	106604443	Ankyrin repeat domain-containing protein 57	NC_027304.1	22690924	22691937	0.0390936	-0.131065	-0.309533
Ssa#S31979459	TGTTTGAAAGTGTCATCATTTGGATCTCTCAGTCACTTCCGCAAAGAGAAAAGGCCACCA	100196713	4,5-dihydroxyphthalate dehydrogenase	NC_027314.1	66058596	66067344	0.0391798	0.205496	0.133852
Ssa#S30281292	ATTTCCATAGCTAGCTAGCTAGATGCGGACAATGAAGAGGAATGGCACAGATGAGGAAGT	106567554	reverse transcriptase-like protein	NC_027312.1	58307789	58354193	0.0391905	-2.11654	-0.150839
Ssa#STIR13778	CATGACAGTGAAAATGCTGTGTAATGTATTTACCGCAACTGCATTTTTCTAATCTGCAGT	106599566	---NA---	NC_027300.1	28287469	28288617	0.0392235	-0.621442	-0.0140054
Ssa#STIR14338	GGTTTCAAAGTTCTGTATTGACAACTTCTGTGTATGATTAATCAGCTCTATATTGGTCTG	106561356	---NA---	NC_027309.1	98113881	98140761	0.0392361	-0.383967	0.0364959
Ssa#S35595308	TCCTGTGTGTGTATGGTTTTGGCAGCTGTGTGTATTTGAATATTTGTTTTCATATCCTTT	100196076	SJCHGC04882 protein	NC_027327.1	13983329	13992469	0.0392426	-0.189364	-0.184532
Ssa#STIR01332	GTTTTCCACTCCATTGCACTATATGATGCTGTAAAAAGTGGGTCTGGAATTAAAGCATTT	106578255	histone h5a	NC_027318.1	656789	657385	0.0394107	0.22761	0.0361409
Ssa#S35470593	TTGTTTGCAGAGTTGAGAGGTGGATGCTCAGAGTAAAGTGTGTCAGCTGCTTAAGTACCA	#N/A	PREDICTED: tRNA nucleotidyl transferase, CCA-adding, 1 isoform 1	#N/A	#N/A	#N/A	0.0394124	1.20819	0.514062
Ssa#S32010719	AATAACAACAAGAACTCTGACTTCTGTGCCCCACTCACCTCGTTTGACTGGAATGAAGTG	106601566	WD repeat-containing protein 68	NC_027302.1	74753593	74759019	0.0394291	0.227445	0.248459
Ssa#STIR24356	CAACACCTGCATCTGAGGTTTGAGTTTGGTTCAGTGCCAATAAATAAAGAGATGGATTAC	#N/A	t-cell receptor beta chain	#N/A	#N/A	#N/A	0.0394377	-0.454176	-0.367811
Ssa#TC67429	TTCTGTATGTTATGATGGCGTAAACGACATGGAAAATAAAGTATCAGTGGTTTAACATGG	106611189	cytoplasmic dynein 1 heavy chain 1	NC_027300.1	8504819	8556104	0.0395491	-0.0221326	0.392482
Ssa#STIR00045_2	AAAGAAGGAGTGTCATCAGAATGGCTCTGTTGCTTCATTGAATGGCCATGTGAATGGGGT	100136433	polyunsaturated fatty acid elongase	NC_027300.1	92797698	92810970	0.0395559	-0.0392232	0.325865
Ssa#S35481525	CTATCAACCTCACATCAGAAATGGCAAAATTATACAGTGGACTTTCAGATTGTGCCGGCG	106568808	Transcription factor HES-1	NC_027313.1	10655032	10656270	0.0395706	0.235491	-0.925445
Ssa#STIR14220	TCTACAGAAAGTCATTTCCCAGGTGACTTGGAACTTTATGTTTGGGAAATAAACAAGCTG	106570196	translocon-associated protein subunit beta precursor	NC_027313.1	63823773	63826129	0.0395735	-0.0679061	-0.230301
Ssa#STIR19341	TGCATTTACTACTTTATGCACAATTGTTTTACGTAGCTGCTGCTCCCTCTGCTGCAGCTT	#N/A	granulins precursor	#N/A	#N/A	#N/A	0.0395872	0.561735	1.57668
Ssa#STIR26167	CTTGTGCAGTTTTTGCAGAGAAAAACTAAAATCAGCTGTTGTCTGAGGAGTAATGTTTAT	106590360	---NA---	NC_027328.1	22844748	22851493	0.0396186	0.091886	0.376157
Ssa#STIR26186	GCTAGCCTTCTGTGATGAAAACCTCCAAATGTAAACTATGTCAGACTGTACCGGGTGATG	106567055	pa2g4 protein	NC_027312.1	35053111	35059910	0.0396293	0.242519	0.411675
Ssa#S18863857	GGCTGCCAAGACTGCATAAAGTTGCCGAGTTATGACAAATAAAAATAAATGTTGGGTTTG	100306759	60S ribosomal protein L28	NC_027309.1	52565524	52569656	0.0396471	0.154018	0.0859261
Omy#S34425162	GTGGGCTCAGAGCATCAGCCATCTATCGTATTCATATCTTTTGTCTTCTTAATAAAGTTC	106572895	unnamed protein product	NC_027314.1	98218256	98231179	0.0396708	-0.138573	-0.361877
Ssa#TC102745	TAAGTTTTCTGCCTATCTCGAGGAGCACTACAAGGTGAAGATCAACCCCAACTCCATGTT	106577533	Glycogen phosphorylase, muscle form	NC_027317.1	46211999	46237748	0.039672	0.1863	0.430612
Ssa#STIR03646	ATTTTTTATGGCAAGCCAAAACCAACAACGGGAGGCAAGGGAGTTTATGCACCTCTGTTC	106582967	c-myc binding protein	NC_027301.1	28453522	28457442	0.0396835	0.0239415	-0.327565
Omy#S15290571	TGAAGTCTTCGAGTACATAATCTTCAGAGGGAGTGACATCAAGGACCTGACTGTTTGCGA	106587566	unnamed protein product	NC_027325.1	29048807	29054289	0.0396957	0.580331	0.50247
Ssa#S30239760	GCTCTACATTCATAGATTGTCAAGTCTGCACCAGATCTGTGAATAAAAATGAGATTTATG	100380533	Pre-mRNA-splicing factor SYF1	NC_027302.1	53402622	53414525	0.0396959	0.048157	0.156521
Ssa#STIR25970	GACCTCAGTTCAGTCCGCACTGTGAACACGAATGAATACATACAAATATTACAAAATATA	#N/A	perforin 1 (pore forming protein)	#N/A	#N/A	#N/A	0.0397162	0.329541	0.604784
Ssa#S32004753	TTGTTGACTGTGCACCCTGCCTTGTTGCTGTGTTTGCTTTTGGCTGTATTAAACGTCTGT	#N/A	PREDICTED: similar to pol polyprotein	#N/A	#N/A	#N/A	0.0397352	-0.272467	-0.470614
Ssa#S35522509	TAAATCATGACGATTACAAGTTTGGACACACCAAGGTGATCTTCAAAGCCGGTCTGCTGG	106596905	myosin heavy chain	NC_027302.1	4873976	4901916	0.0397538	0.336078	0.353436
Ssa#TC110873	CTCATTTTCGACGAGACTCCAGTCTGACCTAAAGGAGCTTGAACCGTTTAAGGAGTATGT	106576394	novel protein similar to vertebrate transmembrane protein 16F (TMEM16F)	NC_027316.1	48328731	48342797	0.0397732	0.449446	0.386487
Omy#S34309550	ATTCCCCCATTTTGAAGCATATGCTATTTTCATGTACTCTCAAAGGGTATTGATGTAGAT	106604688	unnamed protein product	NC_027304.1	31956543	31960428	0.0397934	-0.28724	-0.105775
Ssa#S34818513	ATTTGATCAACAGCATCTCAAGAAGGGCAAGCCAGAAGAGGTATTCAACGCCTTGGTAGT	100136497	prolactin receptor	NC_027312.1	99094907	99102786	0.0398494	0.402603	0.824333
Ssa#S30241020	TAAAGGTGAGACAGGACTGTTGGTGTCCAAGATCACAGACATCGCTCCTTTTGTTGGATA	106594640	Very long-chain acyl-CoA synthetase	NW_012353246.1	3729	7948	0.0398661	0.772022	0.0994666
Ssa#S37959219	AATTATCTTTGGGAGAGGCACACAACTGACAGTTGGCTCAAGAGAGAAACATGAGCCATC	#N/A	T cell receptor alpha	#N/A	#N/A	#N/A	0.0398715	-0.835518	-0.923974
Ssa#S30286956	TGGTGCTATAATACATAGCATAGCCCCGGACTTTTTTGCCTCTTTAGACTTTGATCATGA	100526661	Foxp3 protein	NC_027312.1	26635655	26641185	0.0398885	-0.42153	-0.285293
Ssa#S35698462	GCCGGTACATAATCATTTTTATTTTGAAAGGCTAAACTGATCCTAGATCAGCACTCCTCC	106590116	unnamed protein product	NC_027328.1	10873264	10876645	0.0399016	0.768842	0.104227
Ssa#STIR11648	GATCAGATGGGTGGCCATACTATTTTGAGTTTATATGCTTCCAGTTTCTGTTTATCTATT	106607983	polyribonucleotide nucleotidyltransferase 1	NC_027300.1	68636638	68644875	0.039919	-0.234477	-0.0778613
Ssa#S32010522	TGGACGAAATATTTCACGTCCGTCAAGCTCAGAAATACTGCTACGGGAAGTTCAACGAGT	106609113	PREDICTED: similar to asparagine-linked glycosylation 10 homolog (yeast, alpha-1,2-glucosyltransferase)	NC_027306.1	32363677	32365649	0.0399238	0.326949	0.211979
Ssa#S35552074	ACATCTGTCTCTAGGACTTAACTTTACATAATACTGTTTTGGCCATCTTCCCTTTGCTGT	106566914	PREDICTED: similar to U1 small nuclear ribonucleoprotein C (U1 snRNP protein C) (U1C protein) (U1-C)	NC_027312.1	22405374	22409670	0.0399435	-0.160202	-0.0992329
Ssa#STIR21603	CCAGTTGTTCTGCACCTTTCATTCTTTCTTTATTCAAATTAGTTAGTTCAAATGAGGGGT	106601909	mannose-binding protein c precursor	NC_027302.1	85742356	85747559	0.03996	-0.0491326	-0.237221
Ssa#CX354691	TAGACATGGGGAAGATAGAGAGCAAACAACCAGCCCTGGACATTCCCAAGATAATCTCAA	106573224	Liprin-beta-2	NC_027315.1	11661423	11742204	0.0399865	0.340405	0.00409973
Ssa#S31963182_S	ATGGTTCAGAGCATGACTAGCTAAAGTTCGTGACTTACTTGACTTAAACACCTGAACTAG	106577650	LSM domain-containing protein 1	NC_027317.1	53760807	53767570	0.0400331	-0.000653744	-0.213955
Ssa#STIR23945	TGTCCTGCTTGTGTGCCTTGTGCACTGATTTCAAACAACTAGAGTACATTTGTCATTCTC	106600526	ground-like (grd related) family member (grl-4)	NC_027302.1	40886489	40888200	0.0400337	0.0232245	-0.795173
Ssa#S35595553_S	GCTGTTCCATTTAAGGACTAAAGTCAACAAATGGTTTCCTCATATGAATTTATAGGGCTA	106572181	AF401631_1TNF decoy receptor	NC_027314.1	68040910	68042340	0.0400369	-0.455327	-0.32427
Ssa#S48398880	CAACACTGAGTATGCCACACTGGATCTTTACAACCCATTTGACAATAAAAATGGGCCCCC	106588184	secretory carrier membrane protein 3	NC_027326.1	1390180	1394193	0.0400996	0.534274	0.476816
Ssa#S30258679	TTTTTTACAGTGCTGACACTGTTACCTATCTTGCGCTAGCTTTTCATGAATGTGGCGATA	106585833	Histone H1	NC_027323.1	38460733	38461272	0.0401336	-0.092555	-0.44705
Ssa#S35547777	TGCTCTGGATGTGAGAAAAGGAATCTTGTTTATCCAAATAAACTGAACTTGGTGTAGACC	106610768	Tetratricopeptide repeat protein 15	NC_027308.1	14599189	14617194	0.0401696	0.0694663	0.220145
Omy#S34424436	AACTCGAGACTGCAAAACTCGCAGAAAGTTCTTGTAATCGTCATAAACAGGTTTCTGATA	#N/A	cytochrome P450, family 4, subfamily V, polypeptide 2	#N/A	#N/A	#N/A	0.040225	0.30374	0.24174
Ssa#STIR23345	TCACTCTGGGTGTAAGACATAATTTAAACATCACAGATATAAATTCTGACTGTGCCCATG	XR_001322583.1	---NA---	#N/A	#N/A	#N/A	0.04025	-0.128402	-0.669743
Ssa#STIR12006	AACTACTGGCCGTTAACAGTGTATCAATATATGTTGATGATCTTAGCAGTCTGTTTTGAT	106604924	jumonji domain containing 1b	NC_027304.1	39384650	39406775	0.040303	-0.124445	-0.147618
Ssa#S30278737	AACATCTAATCAAATGGCTACCCAGACTATTTGCTTTACTGTCCCCCGTTTTTGGTGTCA	106603445	PREDICTED: hypothetical protein	NC_027303.1	55662600	55721927	0.0403042	-0.175666	-0.339505
Ssa#STIR23591	GCAGGACTGACAAGATGTCTTATTAATTATAATGTTGTCACTGTACTGGTATTGGATTGA	106588950	---NA---	NC_027326.1	31053664	31055221	0.0403072	-0.479656	-0.261836
Ssa#AM049745	TGTCAGGAAGAGTAGGCAGGACACCCAGGGGAAAGAACCAATCATCCCCAAGGTGTACCT	XR_001327258.1	haptoglobin	#N/A	#N/A	#N/A	0.0403171	-0.372927	-0.207566
Ssa#TC91521	AAACCTACTTTTTATGAGGGTGCAAATGGAGTGATTTCACAACTGTTCTCGTCATAGCAT	XR_001321380.1	Cold-inducible RNA-binding protein	#N/A	#N/A	#N/A	0.0403173	0.133536	0.0374019
Ssa#STIR17596	TGTTCAAAAGTCTTGGTTCCACATAGTGGAAACGCTTCAATAAATATGAAACAAATGTCC	106589956	---NA---	NC_027327.1	36455874	36479541	0.0403181	0.219618	0.116708
Ssa#DY704272	TACGGAAAGTTCCTGGGCCTGAGAGCGTACATCAGGAAACAGATCAATAACATATTCTAT	XR_001329392.1	PREDICTED: similar to LOC553379 protein	#N/A	#N/A	#N/A	0.0403479	0.184306	0.494342
Ssa#STIR12361	GAGCAGAGTGAGTCATCAGCATACTGTCTTAAAATCGATTTTGTTTGACATATTTATACC	106564954	---NA---	NC_027311.1	22970981	22977104	0.0403785	0.140886	0.0817995
Ssa#STIR00158_3	AGGCTCTGAAGATCTACGTGAGGAAGAGGAGGCCTCACAAACCACACATGTTCCCCAAGA	106600859	retinoic acidalpha	NC_027302.1	56333318	56426599	0.0403849	-0.730012	-0.574082
Omy#CA351752	GTCAACAAAAACTCCTCTACCTACAGTCAATGAGAAAGAGACGGAGAGCCATACGTCTCA	106610955	MAP/microtubule affinity-regulating kinase 3 isoform d	NC_027308.1	26173909	26211038	0.040387	0.758306	0.605079
Ssa#STIR22624	CATTTCTCTCTTACATTGCTTGTCCTCCTAAGATCACTCTGTCTTTAAGAAAACAAAACA	106612378	calmodulin	NC_027308.1	93949375	93965796	0.040402	0.132679	0.121074
Ssa#S31983314	TTCTACAACACCACAGTAGAAGAGATGCCCATGAATGTGGCTGACCTGATCTAGAGTAGA	106602896	Eif4a1b protein	NC_027303.1	30934820	30986705	0.0404105	0.0996432	0.157549
Ssa#STIR25431	CACCGACTCCTGTTAAATTCACAGGACCACTTGTTCAATGAAACAGTTGATTTTTAAATA	106586359	gamma m2b	NC_027324.1	21187729	21188565	0.0404134	-0.115404	-0.215247
Ssa#STIR04007	AAGCCTGTCAGTACAAAGCTGAAACTGGGACTAAGACTGACACAGTATCTAGTTGCTGAC	106565536	phosphohistidine phosphatase 1	NC_027300.1	124764685	124765637	0.0404156	0.00639009	-0.308321
Omy#S34425654	AAACACCAGGAATACCTTAACAGCATCCTGCAGCATGCTAAAGACTTCAAGGAGTACCAC	106601327	SWI/SNF-related matrix-associated actin-dependent regulator of chromatin a4	NC_027302.1	68903706	68918714	0.040528	-0.242091	-0.39263
Ssa#STIR20661	TGATCCTTCCTATCTTCCATCATTATGCTCTGTAGTTGTGTAGTGTCATCCCTTCCCTGG	106588707	---NA---	NC_027326.1	21518315	21524535	0.0405323	0.196314	0.710856
Ssa#STIR00151_4	ATTTGAATGTCTTCGTTTACGGGTACAAAATGTGCTGGTAAACATTTGACTGGGTCTTTA	100192341	---NA---	NC_027318.1	73288974	73311242	0.0405378	0.241063	0.124629
Ssa#STIR05421	AAAGAGCAGGAGCCTTTGCCCTTCATGTCCTTGAAATGATTACGTGATCCTGTCGTCAAA	100195661	family with sequence similaritymember a	#N/A	#N/A	#N/A	0.0405669	-0.391957	-0.384151
Omy#CX124713	TCACTGTGTCCTCTGAGGTCCCCTTCTCCAAAAGGTATCTGAAATATCTGACTAAGAGGT	106572248	60S ribosomal protein L22	NC_027314.1	64806772	64825939	0.040586	-0.18711	-0.136167
Ssa#KSS125	TCTTTAGCCAATGACACATTTTCAAAACGCCACTTTACCCACGTGTGTTCTGGCTGGGTA	106599287	biliverdin reductase A	NC_027302.1	25569077	25576870	0.0405907	0.227633	0.268709
Ssa#S35510775	TCTGGATAATCTCAGATGATAAAGAAGCACCACCAAGAGGACAGCAGTACTTCCTCCACA	100195854	Mediator of RNA polymerase II transcription subunit 20	NC_027311.1	59768763	59769964	0.0406761	-0.0729309	-0.199029
Omy#S18535102	AGAATTGAACCAGGCCAAGGAAGACCACCAGGAAAAGATGGTCACTTTTGAGAAGACCAT	#N/A	LOC100158612 protein	#N/A	#N/A	#N/A	0.0407069	-0.254478	-0.537336
Ssa#S35676032	CTATTGCCATGGACAACACAAAGATAAACCAAATACATTATGCTCACTTCTTAATGTTGG	100194434	homeobox protein HoxC9aa	NC_027312.1	35631708	35633580	0.0407299	-0.154929	-0.233481
Ssa#S31978894	TTGAACTGTTACTATACCATTTATCTCTACCAAGGCACCAGATCTGAGGCAGCTGCAGAG	106601793	hypothetical protein LOC751673	NC_027302.1	81573143	81579929	0.0407348	0.286419	0.517103
Ssa#EG842848	AACAGGATTCCTCCCTCAATCTCTGCTTTGGACTTCGAGATGAGGATGTTCCTTTACCTT	106575996	unnamed protein product	NC_027316.1	32079840	32083661	0.0407433	0.773978	1.13997
Omy#S34422043	AAGCTGTGTTTCTCCTGTCAGACTAAAAGGTTCTCATTTTTCACCTGGTCCTACACCTGC	#N/A	PREDICTED: similar to spire homolog 1 (Drosophila)	#N/A	#N/A	#N/A	0.0407524	-0.214657	-0.369081
Ssa#S30294797	TTTTCCTGACCCAGAAAACTCTAGGCCCTAGTACCTCCAACCATTGTTGTACTTGTGTGA	106588497	Mediator of RNA polymerase II transcription subunit 30	NC_027326.1	6783266	6787726	0.0407541	-0.431478	-0.270648
Ssa#S35685636	GTAAAGACATCAGTGATGATCCTCCCTCAGTTAGTCTTGTATGCAAGGAGTCTGCCATTT	106613703	DNA polymerase epsilon subunit 4	NC_027309.1	17169076	17173733	0.0407846	-0.13238	-0.211677
Ssa#S30239778	CACCCATAAATGTGCGTGCCTTGGTGGAAGAGTGGGGTAACATCTCACAGCAAGAACTGG	106565683	Transposable element Tc1 transposase	NC_027300.1	125310624	125315579	0.0407888	0.165194	0.0343626
Ssa#EL697552	GTTCGAAGGACTCCTTAGTAGGAGATGAAGCTCAGAGCAAGAGGGGTTTCTGGACCCCCC	106587486	skeletal alpha-actin type-2b	NC_027301.1	46902510	46904439	0.040793	0.135669	0.271742
Ssa#CL194Ctg1	TTCACTCTAAAGCAGTTTGCTGAGATGTACGTGACAAAGTTTTCTGCCGGCAAAGACACC	106569524	Elongation factor 2	NC_027313.1	38261010	38269457	0.0407939	0.199734	0.52835
Ssa#STIR24419	TCCCTTGACATTGACGAAAACATAGGTCAGTCTGAGTAGCAGACAACTTACAGCCCTTTG	106567106	---NA---	NC_027312.1	36607450	36613872	0.0408063	0.165568	0.18505
Ssa#DW540429	ACAGGAGTATGCTGCCAAAATCATCAACACTAAGAAGCTATCTGCTCGGGATCACCAGAA	100380644	calcium/calmodulin-dependent protein kinase (CaM kinase) II delta 1 isoform 1	NC_027306.1	9100367	9204558	0.0408205	0.276353	0.347111
Ssa#EH033900	ATTTTACGCTGGTCAAGGACAGAAATGTGGCATCCAAACGGGATTACTACTTTGCTCTCG	100194564	muscle glycogen phosphorylase	NC_027303.1	34159071	34170509	0.0408431	0.356272	0.622384
Ssa#DW182012	ATCCCGTCCATGGAGGTTCCTGGATCCGTGGTGCCGTCTACTACTTCAAGATCGCCATTG	106579065	sarcoplasmic/endoplasmic reticulum calcium ATPase 1A	NC_027318.1	60630409	60645105	0.0408481	0.200057	0.509758
Ssa#STIR23651	AAAGGCACCCTGGCTCGTTTGACGTGGTTCACGTCAAAGACAGCGCTTGGAAACATCTTC	106578080	40s ribosomal protein s4	NC_027317.1	66259551	66265417	0.040883	-0.0348809	-0.180515
Ssa#S35475407	GTAGATAATGGACGACCCAACCTAGCTTCGCATTTGAACAGGTTACCATTGAGTCACTCT	100195722	Rab-like protein 5	NC_027303.1	28566125	28567973	0.0409004	-0.19685	-0.286942
Omy#S34309573	GAGCGAAGTTCAGCTTGCTTCATATAATATGGTGTGACTGTATCAGGCTTGACAAAGATG	XR_001328111.1	aspartate dehydrogenase	#N/A	#N/A	#N/A	0.0409755	0.164856	0.173589
Ssa#DW006715	GAACGGTACCGAAAAAGGGAGGGACTACCTGAATTTGTCCAATAATAATCTCTAGTTTCT	#N/A	unnamed protein product	#N/A	#N/A	#N/A	0.0410084	-0.670694	-0.503459
Ssa#DW178793	TATTTCTTCGGCAGAAACCGACCCAGCTTTGATGCCATTCTCTATTATTACCAGTCGGGA	106582723	PREDICTED: similar to potassium voltage-gated channel, shaker-related subfamily, member 3	NC_027321.1	8620539	8630894	0.0410185	-1.18655	-0.954626
Ssa#DY715324	AAACACACAATAAAAAAGCATAAGATGAAGGTTGGGAACGAGGGCCTGGCCTCTGACCTT	106611207	striatin, calmodulin binding protein 3	NC_027308.1	33266820	33289380	0.0410236	0.32291	0.685287
Ssa#S35489762	ACCAAGCTGAGGAGATTGAGGACGTCATTCTCCGATCTGGGTTCACAATTTTACAGAAAC	106611942	Nucleoside diphosphate kinase homolog 5	NC_027308.1	69637150	69639397	0.0410318	-0.00930464	-0.250931
Ssa#STIR02228	CCCAGCTCATTCAAGGATCACGACTTATCAAATGCAACATGGAGAAGAAGTCTTCTTAGT	106589821	brain protein 44-like protein	NC_027327.1	28099896	28102091	0.0410629	-0.110547	-0.0644293
Ssa#TC113079_S	CCATGATTGCTCTCCAAAGTGGATGTGTATATAAGATTTAAAGGTGTGTGTATATACACT	106561497	novel protein similar to vertebrate ring finger protein 141 (RNF141)	NC_027309.1	101224843	101226892	0.0410847	-0.0663561	0.555268
Omy#S18162146	GGGATATCGTCTTGCACACTTGGCCATCCTCTTTGAAGAGGTAGTTTCAAATGTTTTCGG	#N/A	Guanine nucleotide-binding protein Gk subunit alpha	#N/A	#N/A	#N/A	0.0410894	-0.353984	-0.135018
Ssa#STIR13010	GAGCTGAAGAAGCTGTTGAAGAACCACATCCTGAAGGAGAAACTGTCTTCCAGTTTACTG	106604146	transforming growthbeta-68kda	NC_027304.1	4177954	4209450	0.0410919	0.297129	0.198232
Ssa#S30276786	GGCCTCTCACACTTTATTTAATTCTTATGGGGCATTCTGGGTAGTTTTCATTAGGGCACA	106600427	-///niemann-picktype c1	NC_027302.1	33632738	33662825	0.0411595	0.455613	0.117135
Omy#BX295285	TATCGAGATACTCTGATAGAATGTAACGTGATCCCTGCTCTGCTGTCTAGAATCACCCCA	106604053	unnamed protein product	NC_027303.1	81456129	81463364	0.0411919	-1.3643	-1.49545
Ssa#STIR17315	CTGCTATTTTGCAATTGTAGTGTTTAAGTTCCTGGTGCTGATGATTGAGGAAGTGGGGGG	106578453	organic solute transporter alpha	NC_027318.1	10755643	10760390	0.0412022	0.294769	0.130659
Omy#S27584036	AATGATGGTTGCTTGAACTTCATCGAGGAAAATGACGAAGTTCTTGTGGCAGGATTCGGG	106566095	40S ribosomal protein S23	NC_027311.1	80469955	80471796	0.0412268	-0.0594268	-0.201241
Ssa#S35596964	ACTCTGAGCAAGGCGCTGCTACGTTAATCTTCATCACATAATGAGTAGTTATTTTGGGGA	100380716	Peptide-N4-N-acetyl-beta-glucosaminylasparagine amidase///n-glycanase 1	NC_027313.1	68798149	68808775	0.0412822	0.0374473	0.262097
Ssa#S35473212	TTTTAATATTGGGATATCTGCCTGTATGGTTGAAACCTGAACCATATTGGGCTTAACTTT	100196759	Dihydropyrimidinase-related protein 5	NC_027308.1	40255776	40271681	0.0413081	0.103915	0.242678
Ssa#S18868791	AGTGATTTAGATCACTGTGGTTGATTCTGCCTTCACACTATCACTGTGGATGAGTCCCGA	106574318	FAM134A	NC_027315.1	61780958	61792905	0.0413122	0.108475	0.351208
Ssa#S35545041	ATGTTGTTATTGTGAAGTGGAAATGTCTAGGAGCGTCAACGTCACAGCCACAAAATGGTA	106581522	tyrosylprotein sulfotransferase 1	NC_027319.1	80116704	80176611	0.0413326	0.0954288	0.32928
Ssa#TC82629	GCTCAGTTTGCTGGACCCAAAAAGATCAGTTTGAACCACTTGCTCAACTTCACGTTTGGA	100195536	RING finger protein 10	NC_027323.1	23974567	23990297	0.0413445	0.357393	0.439717
Ssa#STIR30185	CAGGCATCGTGAGGTAGACTTCTAAGACTTCGTATCATTGTTTTGTCAAATTTAAATGAA	106612447	pigpen	NC_027308.1	96700213	96717176	0.0413534	-0.281281	-0.127149
Ssa#STIR12882	ATCTGTCATTCCATTTCTGTTTTCTCTTGTCTTCTGATCAGACTGCTTACCAGAAGAGGT	XR_001323773.1	enhanced disease resistance 1	#N/A	#N/A	#N/A	0.0413931	-0.244099	-0.26011
Ssa#DW557213	TCTTTGCTCCAGTGTCAAAAATCGCCAAAGCTGTTGAGCTGGCCCCCTCCTCTGTCACCT	106612689	hypothetical protein LOC100145183	NC_027308.1	102236143	102247916	0.0413945	-0.497491	-0.300164
Omy#BX296751	CTTATGTCATGAAGTCCAACTACGACGCCATTCACGCATACTTCAAGAAGATCCACAAGC	106578844	hypothetical protein LOC554142	NC_027318.1	38853891	38858769	0.0414234	0.130939	0.34701
Ssa#TC101496	TGTATCTACCCTGATAAGAAGTCAGAAGGGAGCAAAATGGCAAAATGGCCCAAAGACTCC	106568813		NC_027300.1	139967608	140101571	0.0414308	0.309046	0.131091
Ssa#S35515836	ATTCCTGCCCTGACAAATGGATTGGAATTGTACAAACTTGCTTCATTCACTATACAAAAA	106563236	PREDICTED: similar to GTF3C5 protein	NC_027310.1	69381104	69393083	0.0414854	-0.101789	-0.175504
Ssa#CX356053	TAATGCTGGGAGACCCCGGTACTGCCAAGTCTCAGCTGCTCAAGTTTGTGGAGAGGTGCT	106607055	DNA replication licensing factor mcm5	NC_027305.1	29663032	29665687	0.0414953	0.215678	0.359479
Ssa#S30283479	AACATGAGGATGGTCACAGACAAGTTCCTGTCCGCTATCATTGTCTCTGTGGACAAAATC	100380768	Ras GTPase-activating-like protein IQGAP1	NC_027310.1	33316599	33352813	0.0415059	0.054371	0.814316
Ssa#STIR04848	ATCCACAGATAACAACGCAGATAACAGCTCTCGTAATTTCCATTTTACAGAAAGGAGAGG	106569423	high affinity immunoglobulin epsilon receptor subunit gamma precursor	NC_027313.1	34078088	34079928	0.0415209	-0.118471	-0.400131
Ssa#STIR38014	TGGTAATGCTGGTGCTAAAGGAACTCGTGGTGCACCTGGACCCCCTGGTGCTTCTGGTAT	106589632	hypothetical protein NEMVEDRAFT_v1g143109	NC_027327.1	18611753	18632771	0.0415539	0.197258	0.418279
Ssa#S31970274	ACAAGTGGGAATGAGGAGGAATTATGGAGGACACCACCAGCATAGAACATGTATGAGTAG	106561004	unnamed protein product	NC_027309.1	71489505	71508391	0.0415717	-0.0762445	-0.2716
Omy#CR374820	AAATGTCCAAGATGGAGTAACATGGGAAATCTTCCTACTACCCACGATGGATGCAGAGCA	106611018	PREDICTED: similar to transmembrane protein 87B	NC_027300.1	84694342	84709573	0.0416016	-1.10094	-1.17544
Ssa#STIR17165	AAGGCAGGGAAGACAACGGGAAAAAATATGTTTACAGATTCCCCGCAATCATGAAACACC	XR_001319711.1	---NA---	#N/A	#N/A	#N/A	0.0416707	-0.222546	-0.264515
Ssa#S31969537	GGATGCTTTAAGGACACTTTGATTAAATAATTAAGACACACAAAATGACTGGAGGGAGCC	#N/A	Rho guanine nucleotide exchange factor (GEF) 11	#N/A	#N/A	#N/A	0.0417	-0.289233	-0.53628
Ssa#DW561146	TAGAAGAGCTCAACAAGACTGCCAATGGAAACGTGGAGGCTAAAGTGGTGTGTTTCTATC	106602695	PREDICTED: similar to metastasis associated 1	NC_027300.1	39734555	39775773	0.0417392	0.894661	-0.0194538
Omy#S18533649	ATTCGTAGCTGTGGATATTAGGTGTATAAGAGTGTCAGTCTATCCATTGGGTAACTGGTA	106606661	Parvalbumin beta	NC_027305.1	17110195	17112411	0.0417728	-0.0353895	-0.37653
Ssa#KSS3266	CTACAGGAGATCTCTCTGATAACCATGACATCATCTCTATGAAGATGTATCAACTGATGG	106604201	Vesicular integral-membrane protein VIP36 precursor	NC_027304.1	7599965	7606960	0.0418095	0.20146	0.200842
Ssa#STIR16539	TCTATTCTATTACCGCTGCTACAATGTCAACTGTTGCTGAATGTCTGCTTTTTTGGGGGG	#N/A	---NA---	#N/A	#N/A	#N/A	0.0418221	-0.321968	-0.371971
Ssa#S32011100	AGGCCAAGCTCAAAAGGGAAAAGGCCACTTAACCCAAAGATGATGGTGCTCATAGTTATG	106572093	hypothetical protein LOC555580	NC_027314.1	72143750	72145322	0.0418477	0.248149	0.133819
Ssa#STIR09305	TACCTGACGATATGGTTCCTAAGAACAACATGGTCTTCAGACACGTGGTTCCTATCTCAG	106576016	gtp-binding protein 10	NC_027301.1	9035243	9037941	0.0418965	0.265265	-0.0558655
Ssa#S18834130	TAATGCAGAAGATGGTTCACACATCTACTCATTTACCAACGGACCAAGTTATGAGGATGA	106577958	PREDICTED: similar to 52 kDa Ro protein (Sjoegren syndrome type A antigen) (SS-A) (Ro(SS-A)) (52 kDa ribonucleoprotein autoantigen Ro/SS-A) (Tripartite motif-containing protein 21) (RING finger protein 81)	NC_027317.1	62681290	62683570	0.0419031	-0.206741	-0.0617843
Ssa#KSS4717	TATTGGAAAGGCCAAAGTGGAAAGACAAGGAACCCATATCACTCTAGTGTCACATTCCCG	106566255	Pyruvate dehydrogenase E1 component subunit beta, mitochondrial precursor	NC_027311.1	90622823	90663541	0.0419059	0.140314	0.132195
Ssa#S35700201	CCCGTATCAACTTTGTAAACTTTGTTTTCATGTGCATGATGCCTTGCTTAAAATTGATGT	106609015	SLAM family member 8 precursor	NC_027306.1	25699521	25705321	0.0419082	-0.489897	-0.0981357
Ssa#CX282192	CAAAATTGGACTCCAGTTCCTGCTCTGTTGTTATCACAAAATAAACAGGCAATGAAGAAA	100136572	Hemoglobin subunit alpha	NW_012355087.1	2401	3165	0.0419342	-0.265074	-0.356564
Ssa#S35697926	CAATACAACTTCTTCCATAGGAAACCCAAGTGGCAGCAAAACGCCATCACCTACAGGATT	106562416	72 kDa type IV collagenase	NC_027310.1	30052275	30073710	0.0419397	0.218793	0.426943
Ssa#S35526800	AAAGGAATGGTTGCAAATTGCGACGTCCTCAAAGTTTTTGTTATTTTGCTTTTAGCCTTT	#N/A	CWC15 homolog	#N/A	#N/A	#N/A	0.0420604	-0.0284297	-0.272826
Ssa#S31980620	CACTGGTCCTTACTGTACACAATAACGTTTTCTGTCAATATACTTGGTAAAAATAATGGG	100196423	Disrupted in renal carcinoma protein 2 homolog	NC_027324.1	22412214	22418027	0.0420643	-0.462039	-0.290833
Ssa#S48417927	AGTAGTCATACCAGTAGCCAGTCCTCTGGCTCTAGACGACAAGTTAAGCGAAATAATGCT	XR_001330014.1	hypothetical protein LOC724003	#N/A	#N/A	#N/A	0.0421524	0.103876	0.354506
Omy#TC145924	TCTTATCATGGCGATCGGTTGGAGCCAGGCCAGCCTAGAGGGGAGTGAGTCTATCTACCA	106581169	DPH1_XENLARecName: Full=Diphthamide biosynthesis protein 1; AltName: Full=DPH1 homolog	NC_027319.1	59126868	59212691	0.0421591	0.305745	0.51022
Ssa#TC105833	ATGTTCGTGTCTGATAACTGGATATGTTTCCACTCCAAAGTCTTCGGCAGAGATACTAAG	106567753	unnamed protein product	NC_027300.1	134888807	134897677	0.0421748	0.0801269	0.398202
Omy#S15326140	TTGGCCAGTACCTCCATGTACAGATTTCTCCAAGAGAATAAGATAAAATTTTACAAGCCC	#N/A	ATP synthase subunit alpha, mitochondrial precursor	#N/A	#N/A	#N/A	0.0422312	0.172638	0.179206
Ssa#DY706953	CATGTTGTAGTCCCTGTACCTACGGTACCGTGGTAACAGCCGTGTCATGTTGTTGTAGTC	#N/A	PREDICTED: similar to conserved hypothetical protein	#N/A	#N/A	#N/A	0.0422454	0.214224	0.271819
Ssa#STIR14464	AGGTGAAGGCCCTTTAGAATGCTATTTGACAGTACATTTTGCAGTACACTTTATTATCAA	100196237	kiaa0174 homolog	NC_027325.1	15958769	15970186	0.0422606	0.139076	0.217961
Ssa#TC89644	TTTCCACTCCATAGAAACAAAGAAGTCTTCTCCTTTCAGTTTCACTTCAACGTCAGCACA	106570369	G protein-coupled receptor 107	NC_027300.1	146075466	146101319	0.0423339	0.132533	0.771337
Ssa#STIR18834	TTTCTAAAATTCCTGAGAAAAGTGTCATCATGCTTCATGCCTGTGCCCACAACCCCACAG	106573756	glutamic-oxaloacetic transaminasemitochondrial (aspartate aminotransferase 2)	NC_027315.1	29871606	29879545	0.0423801	0.197617	0.252331
Omy#S15320393	CGACAGCGCCCCTTATTGTTTCATTTTGATCTGAAGGTTTGAGAATGTTTTAAAATAAAC	106593693	PREDICTED: similar to mCG7830	NC_027301.1	67336691	67339455	0.0423993	0.528648	0.322856
Ssa#DY729678	TTGCAGAGTTCAAACTGATTCCAGGACTCAACAACCTGTTTGACAAGCTGATCTGGAGAA	106566478	transient receptor potential cation channel, subfamily C, member 4 associated protein a	NC_027312.1	9589358	9604213	0.0424363	0.367557	0.537051
Ssa#STIR22457	CTCAGCTCGCTTCAGTACAGTCAGGTAAGGTGCCAATACCTTTACATGTTATTGCAATAG	#N/A	---NA---	#N/A	#N/A	#N/A	0.0424398	-1.14641	-0.366923
Ssa#KSS1548	TGCACTTTACTCTGTGGAACTAGCTTTTAAGTTTACCATAAAACTTCAGTTTGTCACCAA	106562742	-	NC_027300.1	115462642	115466677	0.0424438	-0.258439	-0.0367601
Ssa#S35472445	CGAACTTTAGGCTTGCCATTACAAAGGGGTTGAATATATTGACTCAATACATTTCAACTT	106582526	Fn1 protein	NC_027320.1	54224744	54288704	0.0424769	0.152937	0.231529
Omy#S18095191	TCAGCGGGCTGGATAATAACCTGGTGCTGGATATGTTCTGTAAGAACAGGACTTTGATGT	106584080	unnamed protein product	NC_027301.1	34718009	34719173	0.0424843	0.361372	0.307287
Ssa#CA045588	TGTGATCCAGTTCCTATTCGTAACACTCTGTTAAGTTGTTTGTCTGACTGCCACCAGGAC	106608957	PREDICTED: similar to pregnancy-related serine protease	NC_027306.1	23627979	23640080	0.0425162	0.533759	0.559712
Ssa#STIR10406	TCGCTTTGTATAATGTCGATGCGGTTTTGTTTTTGAGGCTGTGCATTTTGTTTGTTTATC	#N/A	---NA---	#N/A	#N/A	#N/A	0.0425233	-0.185499	-0.277261
Ssa#STIR02110	CAGAGAGGAATCTGAGCTGTGTTTATAATTTAATGTGAGAAAATGATACCAAGTTCACAC	106612977	small nuclear ribonucleoprotein sm d2	NC_027308.1	117367360	117368290	0.0425338	-0.298333	-0.157385
Ssa#EG820908	GATAGAAGATGATGGCAAAGCACTGTCATTCAATGGGACTCAGTACACCCTGGCTCAATT	106578972	unnamed protein product	NC_027318.1	46317267	46342131	0.0425495	-0.0132654	0.275503
Ssa#STIR00065_3	TACCAGCTGAAGATCAAAGTTATTATTGACAAGGAATCTGGGGACGTGGCTGCCATTCGA	106607297	signal transducer and activator of transcription 3	NC_027305.1	37557702	37575579	0.0425689	0.182764	0.828124
Ssa#DW177768	TTTCCAGGATAATTTTGTTCAGGATATTCGAAGACCATACGCGTGACCGACCACGATCTG	106573699	PREDICTED: similar to PQ-loop repeat-containing protein 1	NC_027315.1	33249059	33334392	0.0425699	-0.169428	-0.594442
Ssa#TC104069	TGTTAAGTTCAGCACCTTCAATGAATTTGCCTCGCTGGCGTCTGATGAGAAGATTATCCT	106573715	ring finger and SPRY domain containing 1	NC_027315.1	31383453	31398622	0.0425924	0.109497	0.285163
Ssa#S30241289	AACATGAACCAGATGAATGCAAACCAGAGCATAAACCAGACAGTGAACCAGCCTGTGAGA	106565638	unnamed protein product	NC_027311.1	60289764	60293177	0.0426234	-1.24425	-0.362057
Ssa#S30263142	TTTGAGGTAAGTTACACACCTGCAATCCGAGACTCCATGAGAAGACACACCATCGCAAAT	XR_001324836.1	ribonuclease P/MRP 30 subunit	#N/A	#N/A	#N/A	0.0426432	0.258089	0.172163
Ssa#S48376033_S	AAGCGTGAGGCTGAGTTCCAGAAGCTGCGTCGTGATCTTGAAGAGTCCACCCTGCAGCAT	XR_001325813.1	skeletal muscle myosin heavy chain	#N/A	#N/A	#N/A	0.0426489	0.134879	0.458536
Ssa#S35561836	AATGCAATGGGAAAGTACACCGACAAGAGACTAGAAGAGCTGGGTGGTAAGAGGATCTAT	106567699	PREDICTED: similar to NADPH-cytochrome P450 oxidoreductase	NC_027312.1	68007781	68017119	0.0426494	1.19862	0.385791
Ssa#TC100241	GGGGTTTGCACAAAAGGATGTCATCTTAGCTTGAATGCTGTTTTGTTATTTAATGTGAAT	#N/A	ubiquinol-cytochrome c reductase subunit-like	#N/A	#N/A	#N/A	0.0426878	-0.155787	-0.300267
Ssa#TC109012	GGACAAGTGGAACAGCCTGCATCAGAAGCAGAAATATGGATTGTATTTAAGATTTTATCT	106562012	cyclin E	NC_027310.1	12758480	12761939	0.0427306	-0.202256	-0.149729
Omy#CT568894	ATAAATATCCGGGCAGGTCCACATAGTATGGTAGTTCAAGGGAAAGTACTACCCCCTGAA	106612591	creatine kinase-1	NC_027308.1	106130337	106132480	0.0427402	0.167413	0.128387
Ssa#TC98358	AAGAAGAGCCATGTAAAGAAGTGTTCCCCCAACCCTGTGTTCAACCAGCTGTTTGTGTTT	100195401	Synaptotagmin-4	NC_027317.1	65696809	65703741	0.042783	-0.226922	-0.556709
Ssa#STIR14796	GTCTAAGTTCCCTAATAGAGGGGAAAGTTATTCAAAAGGACTACTTGAACTATATGAATG	106581384	stromal interaction molecule 1	NC_027319.1	72675142	72716841	0.0427869	-0.0447985	0.348356
Ssa#KSS1854	TAAAGTCTTAGCCTCACAGTATCAGTCTATGTATCCGACCCTGGTGATTGACATCGATGG	106589688	adenylosuccinate synthase	NC_027327.1	20381901	20406301	0.0428172	0.0926865	0.643521
Ssa#STIR14057	GTTGGCACATGGTCTTATTATTAACCACAGACAACATATTACACCTTGTACATTAGGAAC	100195326	processed variable antigen	NC_027321.1	60595581	60621068	0.0428366	0.0934675	0.163103
Ssa#STIR02729	GGATGTTAATCAAAACGCAATTGAGACACAAACAAAAAAGGCTTTTTTGAAGCCTCAGGA	100196349	m-phase phosphoprotein 6	NC_027309.1	102536476	102537801	0.0428402	-0.0756609	-0.401682
Ssa#TC72027	AGCTGGACAGTATGGAGACACAAACTACCTGAAGTACCTCTTCCCCCAATTCATGAAGTT	106588210	unnamed protein product	NC_027326.1	3297143	3306925	0.0428546	0.176606	0.0872146
Ssa#S31963578	CCCTCTTCTTGTCCCATTGTGAATCATATCACATCCCTCTCCGAAGCTGTAATATTTTTT	100195872	Selenoprotein K	NC_027314.1	62991125	62999111	0.0429053	-0.00893021	-0.281223
Ssa#S35675755	ATGACTGATGACAATAAGGACCAAATGAAGGACAAGGACCTGCTGGTGGCCTACTATGAT	100316863	disulfide-isomerase A3 precursor	NC_027309.1	65889946	65898140	0.0429089	0.0748682	0.229045
Ssa#S35476056	GTGTCATTCTTCCTAGTAAAGGAGAAAATGAAGGGTAAGAACAAGCTGGTCCCTCGTCTG	100380665	Tln1 protein	NC_027300.1	150082505	150168346	0.0429279	-0.146939	-0.336351
Ssa#STIR35572	TGACAGGTCTGCCAAACTATCTCTTGATGAAGAATGCTCTGGGTAAAATAACCTGTAGGC	100380356	Alpha-1,3-mannosyl-glycoprotein 4-beta-N-acetylglucosaminyltransferase A	NC_027320.1	24231843	24278608	0.0429342	-0.13925	-0.280872
Ssa#S30283535	GATCTGAGGTGCTGACCAGATTGGGAGATTGAATAAAAACAAAGTCATTTGATTTTAATG	106599409	novel protein similar to vertebrate ring finger and WD repeat domain 2 (RFWD2, zgc:163067)	NC_027302.1	22053853	22062923	0.0429686	0.0735296	0.29188
Ssa#STIR23017	TAGAAGTTAAACAATTTGACAAACGTAGTCTACTCTGCCCCTGAGCCATATCATGCAGGT	#N/A	---NA---	#N/A	#N/A	#N/A	0.0429891	-0.198246	-0.710298
Omy#BX075892	TACAGTGAACTACAAATCCCAGAAGACCTGCCGAGTACATGAACTACAATCCCCATAGGT	100380425	ADP-ribosylation factor-like protein 15	NC_027300.1	111502149	111563111	0.0430109	-0.104888	0.808943
Ssa#CX357575	CGTTACCATTGCTTACAAACTTCACAAGGGACCTTATAAAGACTGTGGTGCTGCCTTCAC	106565575	hypothetical protein LOC402960	NC_027311.1	56658026	56855049	0.0430317	-0.0204409	0.922763
Omy#S19714470	GCGAACCGTGAAATCTCATTGATTCAATGCTGGATACAATAATTATAGTGTGATTGTGAA	106590262	WD repeat domain 23	NC_027328.1	20085919	20098136	0.0430494	0.13803	0.341413
Ssa#S35521038	GATACTCTACTTAACGATTCTGGCTGTTACAGAGTTACTGCAACCAACTCAGCTGGATCT	#N/A		#N/A	#N/A	#N/A	0.0430723	-0.122478	-0.411803
Ssa#STIR10595	CGCATTGCCTAACAAATTACCTAAGAATTTGAGTTTGCATGTTTCTGAGAAACATCTAGA	100306728	fucu homolog	NC_027317.1	3389935	3394048	0.0430984	-0.0268507	-0.313763
Ssa#S19086577	GTTCTTTCTATCCGCCAAAGCTTGTTCGTGTTACCTATTGGAGAGCGTACACATTGTAAA	106576624	vesicle-associated membrane protein 1	NC_027301.1	10233540	10239229	0.0431207	0.125435	0.285626
Ssa#S35504165	ATAGTCGTGTGCACTAGACTCTACCTCTGCATAGAGTTTTTACTTCTTCTACCTTTTCTT	100380415	PREDICTED: similar to Mediator of RNA polymerase II transcription subunit 23	NC_027318.1	17152851	17220371	0.0431537	-0.122092	-0.341543
Omy#S15316237	AAGATTGAATCAGTGTACCAACCATGTGCCTAAGTACCATGTGAAATATTGAATGTATGC	#N/A	SET and MYND domain containing 1	#N/A	#N/A	#N/A	0.0431634	0.0601366	0.192816
Ssa#STIR22087	GCTGTGGTGCCGGTGCTTTCTTTGATGCAAAGTTGCTTTCATACACCAACCTACAAATTT	#N/A	nucleolar complex associated 3 homolog	#N/A	#N/A	#N/A	0.0431673	0.0988461	-0.725154
Ssa#S30050435	GGCCAACAGCTATTCCAGACTATACATAAAACCATCAAAGACTGCAAATGGCAGGAGAAG	XR_001327988.1	unnamed protein product	#N/A	#N/A	#N/A	0.0431751	0.069639	0.176545
Ssa#KSS4701	CCGAGAAAGGCATCTCGGACTTGGCTCCACCTACCCGATGAAGGTAACATCCCGCTATTC	#N/A	T-complex protein 1 subunit gamma	#N/A	#N/A	#N/A	0.0432248	0.28803	0.2722
Ssa#STIR22322	GCTGTAGGGGTTTGATCTGTTGTATACATCAGTCTGTTTTCTATTTGTTGATAAAGAACT	106569824	---NA---	NC_027313.1	50330222	50360950	0.0432402	0.0142686	0.132864
Ssa#S32012494	GAAGCTTTAACATTGTAGACATCAAGCCTGCCAACATGGAGGAACTGACAGAGGTGATCA	106607298	unnamed protein product	NC_027300.1	62125918	62130635	0.0432432	0.0726904	0.489917
Ssa#STIR02764	TGCACGCCAGCATTCGTTGTCCATTGTTTAATTTGTCCAATAAATGTTGACTTGTTGTGC	100196341	probable signal peptidase complex subunit 2	NC_027319.1	43284942	43290483	0.0432518	0.0305128	0.179302
Ssa#S30284396	ACTGACATAGAGGAGGGTATGAGAGTCGGTGTGGATAGAAACAAGTACCAGATCCACATT	106609683	26S protease regulatory subunit 7	NC_027306.1	51928430	51932862	0.043253	0.288981	0.0527384
Ssa#S35542545_S	ATGCAAGCTGGAGAGACTACAGATGCAGCATCATAAACAGGTGGCTCCAGGAGGAGGCCC	106612295	TNFAIP3 interacting protein 1	NC_027308.1	88744588	88763961	0.0432667	0.142498	0.15046
Ssa#S32005152	AAAGCAGCCTTCGAAGACGCCAAAGTGTGCTTGTTTGTGTTCGACTGCATCTATTTCAAC	100194680	ligase III, DNA, ATP-dependent	NC_027303.1	64629617	64653488	0.0432689	0.411456	0.726894
Ssa#S35512118	AGCACAAGATACATGTATACAGTGGGATCCAAAATAATTGACACCCTTTATAAAGATGAG	100194511	doublesex- and mab-3-related transcription factor 2b-like	NC_027322.1	7850422	7858276	0.0432725	-0.0442393	-0.242135
Ssa#DY717334_S	TCATTCTGTTGGTTTTGGATGTAGTAGGGAACTGGATGAGGTGAACTGAGGAAAGAATGA	106602465	Oocyte zinc finger protein XlCOF20	NC_027303.1	14328965	14330239	0.0432803	-0.0620034	0.253627
Ssa#S30290699	ATCAAGTACAAGCTGTGTCGGTGCTCAAATAAGAAACACAAACGCAGCAACAGCAACGAC	100194955	Amiloride-sensitive cation channel 2, neuronal	NC_027321.1	52527892	52885926	0.0432882	0.118848	0.376598
Ssa#DV106291	TGTGACCAATGCAGTTATCATTCATAAATATCAGGACAAGTTCCCAGAAGGCTTTAAGTT	106598656	complement factor H precursor	NC_027302.1	10370485	10377175	0.0433631	0.283418	0.204646
Ssa#S35551498	TTGATATCAAGGGACCTAACATGTGCGAAGGAAAACATTCCCCACGCCATTACTTTACCC	106606903	unnamed protein product	NC_027305.1	24942618	24943188	0.0433722	0.166731	0.315323
Ssa#STIR43908	CATGAGCCAGGTGTCCAATACCTACATGGCTAAGAAACGGCTGGTGTCCTGACCAGGCTG	106565171	novel protein similar to human and mouse cytochrome b-561 domain containing 2 (CYB561D2)	NC_027311.1	44376945	44377915	0.043427	0.27274	0.263353
Ssa#S35545008	CCAAGCCTTACCCCCTAAACATTTCTGTAGATCTGAAAACAGGTTTTGAAATTTTTGCAA	#N/A	hypothetical protein LOC100001081	#N/A	#N/A	#N/A	0.0434325	-0.268031	-0.280953
Ssa#AM083518	TTTTATGCTGGTCAAGGACAGAAATGTGGCATCCAAACGGGATTACTACTTTGCTCTCGC	100194564	muscle glycogen phosphorylase	NC_027303.1	34159071	34170509	0.0434335	0.478385	0.591438
Ssa#S35571922	CACAATTACAGTGGGTCAGAAGTTTACATACACTAAATTGACTGTGCCTTTAAACAGCTT	106580203	Transposable element Tcb1 transposase	NC_027319.1	4748439	4758227	0.0434341	0.154691	0.171879
Ssa#STIR10299	ACAAGTATGAGAACCTTACGAAACCATCTAGATTTATGGTACTTAATCTGTTGCTTTCCT	106570071	c-type lectin domain familymember b	NC_027313.1	54387554	54388591	0.0434448	-0.129633	-0.299911
Ssa#DW545903	TCCCAGACTCCACAATGGGCTAAAAATCTGTTTAGATATGAAAGTGATTCATATAGAGAC	106613816	RAR-related orphan receptor G	NC_027309.1	21620365	21645837	0.043459	0.294423	0.432068
Ssa#STIR06848	GGTAGCCAATGTTGTGTTATGTCACCTTGTGGTTCCATTCTTAAATGACATATACATTTT	100195007	flotillin 2	NC_027303.1	52060234	52098515	0.0435064	0.268619	0.1006
Ssa#STIR12449	CTCCCAAGAGCTCATATCTGTAATGCATCAACTCAAATAGCGTTAAATAAACATTCCTGA	106571574	actin-related protein 10 homolog	NC_027314.1	47896484	47905336	0.0435481	0.0688295	0.115293
Ssa#STIR02570	GGTATGGTCTTGATTTGCGGCGCAAACGTTACGTCAACCTTAAACGTGGAATGTAATTGG	106563745	nadh dehydrogenase1 alpha8kda	NC_027310.1	82395589	82396626	0.0435583	-1.89594	-0.495181
Ssa#S35471248	AAGTCCTTGTGTCTGGAAATACAGGGATCAAGTGGCGGAGGAAGCAACAGAATAATGCAT	106568720	jak1	NC_027313.1	8762377	8785496	0.0435871	-0.789017	-0.260858
Ssa#S35590785	TGTACCTTGCTCTTCCAAAATGTATAGATGTCCCTGTGTGGGGCTGTATATTGATACTTT	106583342	LETM1 domain-containing protein 1	NC_027321.1	34438921	34452512	0.0436424	0.0304956	-0.335181
Ssa#TC83463	TAACTGCATCTCTATTCATGAATGGGAACAGAGTTTTAACCCAGAATGTTTTGGATAACA	106602526	solute carrier family 44, member 1	NC_027303.1	16750708	16774273	0.0436478	0.122223	0.118526
Ssa#S35700501	GTAACTCATGTCAAGATATGTGATTTTAATCTGTGTGCGTTGTGTTGTTCTTTCTCCTTA	#N/A	Ig mu chain C region	#N/A	#N/A	#N/A	0.0436501	1.25934	1.65955
Ssa#S35701811	TCATGTCTTCCTCACAAAGAGTGCTAATGATCCAAGCAGTGCATCACATATACTTTCTTT	106572518	DAZAP2-like protein	NC_027314.1	83602336	83604138	0.0436549	0.138123	0.351171
Ssa#STIR19017	CACCTGTGCCGTTCTGTTAATACTGTATAACAGTATTTTAAGTTTGAGTGCAACTACAAT	106611615	---NA---	NC_027308.1	57981265	57985671	0.0436861	0.141711	0.224735
Ssa#S35499026	TGACCTCCACACGTTATAAATCTAAAAGAGGGAAGTGTGTTAACTAAGTCTGTTAGCTAA	100196029	Epithelial membrane protein 2	NW_012344145.1	4270	6621	0.0437068	-0.693938	-1.33057
Ssa#CL218Ctg1	ATTCTAGTTAACCAAGTCCACACCTTTAGTATGAATGGTGCTGTTTTGTTTTATATTGCC	XR_001319667.1	Golgin subfamily A member 7	#N/A	#N/A	#N/A	0.043716	0.17797	0.345597
Ssa#STIR14286	CCTTTGTTGCTATCGTGTCAGAGTTTATGATCAGAAGTTATTGCATAGAAGTATATGGAT	106573456	---NA---	NC_027301.1	2038925	2042794	0.0437349	-0.301419	-0.0306273
Ssa#S35695345	ATGACTTTCCCCTTAAGAGACAGAAGAAGACAAAGGATACATCAAATGCATTTGGTGTGC	106570552	UDP-N-acteylglucosamine pyrophosphorylase 1, like 1	NC_027300.1	145423163	145431725	0.0437713	-0.0239527	0.304185
Ssa#S30276892	CACTTATTGTTTTGCACACTCTTAAGTGTTTGTGCTGATTGCAGATTATACACTCAGAAA	100194831	Keratinocytes-associated transmembrane protein 2	NC_027312.1	55546237	55573966	0.0438283	0.138697	0.19155
Ssa#STIR03957	AATGACTAATAATACCCACATCTTCTACACATTTCTGTCACTCAACTGTCAGTTTCTCAA	106613943	defender against cell death 1	NC_027309.1	27723649	27724144	0.0438743	-0.20719	-0.166483
Ssa#DY723924	CAACTCTAACTTTAACCAGTACATGTCAGCTCTCTACAAGGTGGTAGGGACCTTCCTGTT	106575392	unnamed protein product	NC_027316.1	14690415	14704771	0.0438784	1.12925	0.312044
Ssa#S35705700	GGAGTTACTTAAGAAGACATGAAGACATTATTACCCAACAGCAAATGAGAACATCTTCCT	106577593	PREDICTED: similar to protein tyrosine phosphatase-like A domain containing 2	NC_027317.1	49443389	49455934	0.0438798	-0.00835347	-0.370454
Ssa#S18849801	AGGAGCAAAGCCGCCCTCATACTCACTCAGGCGACTTTTTGTTTTGGAGAAGTGAAAAAA	100194673	actinin alpha 3	NC_027303.1	33657894	33678863	0.0439184	0.0662701	0.25883
Ssa#STIR02552	GCAGTGCATTACAGATATTACTATTATGAATCACCATTTACTGAAAATCACTGCTGTGGT	100196388	arginine vasotocin precursor	NC_027323.1	6776601	6777849	0.0439437	0.251837	0.289134
Omy#S15323007	TGGCATTCTACTCTTCCCTGTTTGAGAAAAGTTTTAAATGTGTTGTGATGATGAACATCA	106568124	PREDICTED: similar to c1q-like protein	NC_027312.1	85723160	85725005	0.0439782	0.0633261	-0.557132
Ssa#STIR19348	ACACACTGAAGCATAGTTTGTGTGGTGGGATCTTTAAAGTTATGTACCAACTGTTAATAT	XR_001323588.1	-	#N/A	#N/A	#N/A	0.0439911	-0.055146	-0.286989
Ssa#STIR14818	TTCTGCTCCAGTTATATATGTGCTTCTGTGTCCCAGGTATAGGTGTCTCTCTCTGTCTGT	106580885	delta notch-like egf repeat containing	NC_027319.1	50763717	50839185	0.0440708	-0.191303	-0.242659
Ssa#STIR33782	TGAACATGACACCCACACAGCTACAAATGTCAATGACATTCCTTTGAAATCAACATCAAT	106565874	complement receptor-like	NC_027311.1	64568177	64579603	0.0440711	-0.0598555	-0.358439
Ssa#STIR05000	ATGTAGTGTTGGCGTAGAATCATGACCAACCACCTCTACAGCTAATGTTAGCAGAGCTTT	106604403	ubiquitin-conjugating enzyme e2d 3 (ubc4 5yeast)isoform cra_a	NC_027304.1	15326634	15336503	0.0440845	-0.140516	-0.342353
Ssa#STIR15351	CTCCGCATCCGGCTTCTTTGTCTGAGACCAGCCCCCCGGACAGCTGATGAAACTGTGGGT	#N/A	glutamate-cysteinecatalytic subunit	#N/A	#N/A	#N/A	0.0440908	0.18957	0.0587552
Ssa#STIR26224	CCACATTGAAATGTTAAGATTATCGTACTTCCAGTGTCAATCAAAGTTGGGATTTTGAGA	106599341	---NA---	NC_027302.1	24418320	24426335	0.0441023	-0.512685	0.0751379
Ssa#TC84153	ATTCCCCAGGTCATTGCTGTAAATGAATGTCTTCTCAGTTCACTTACCTAGTCAAATAAT	#N/A	K0133 protein	#N/A	#N/A	#N/A	0.0441103	-0.277034	-0.323873
Omy#DV198513	ATGAAGGAGGCCTTTGAAGCTTTCATCAACAACAGACCCAACAAACCTGCTGAACTCATC	106575909	unnamed protein product	NC_027316.1	28719643	28741375	0.0441183	0.411071	0.146036
Ssa#STIR22832	TCAGGATGCATGTTATCTGGGTCGTCGTTATCATCTTTAGTATTCTGTTGTTTTCCGTTT	106576313	---NA---	NC_027301.1	10417009	10426727	0.0441549	-0.125195	-0.167711
Omy#S15329407	GAGGGGAATTGCAGCTTCAATATCTATTTTCTTTTCACATGTTTGTTTTTCTAGTGGTCA	106576478	-	NC_027316.1	50079303	50083405	0.0441561	0.0599304	0.324749
Ssa#STIR22145	GATGGCTAGACAATGTTTCCTCATTTCTGTTTGATCCAAGTTGCCTTTTTGTGTTTTTTA	XR_001324913.1	---NA---	#N/A	#N/A	#N/A	0.0441579	0.0341629	0.51535
Ssa#STIR19902	GATACATGGCAATACTACTGTGTTGAAGCTTTCTAGGAAAGTTGGACAGTATTTTTGTAA	106571411	---NA---	NC_027314.1	34337496	34338215	0.0441884	0.166989	0.051831
Omy#S18537030	TGACCCAGATAAATGTCACTGAAACAATCAATCTAGAGAGATGCAACCATATCTTTGTTT	106584216	pyloric caeca sodium-phosphate cotransporter	NC_027322.1	21818796	21826553	0.0441931	0.803795	1.30491
Ssa#S48395416	CAAATGGAAAACAAAAAGGAACGTTTCTAATTGCAGAGGTCCAGGTAGTCCCTCCCGGTT	#N/A	PREDICTED: similar to zinc finger, DHHC domain containing 7	#N/A	#N/A	#N/A	0.0441999	-1.61886	-0.339842
Ssa#S31998578	AGGACATTGTATTCCTGGTCCTATGCACCTTTACAGTATTGGTTGATTTTCAGACATCTA	XR_001321317.1	UPF0235 protein C15orf40	#N/A	#N/A	#N/A	0.0442174	0.00213969	-0.410745
Ssa#STIR15660	TTGTAGAGACACTGGATTGGAGATGCCTTTATAGTGAAATACAGCCGCTTCTTGTAACGC	106581110	---NA---	NC_027319.1	61618831	61660041	0.0442266	-0.108212	-0.0446305
Omy#BX890071	ATGAAGTTCAAGAAGACAACACCTGAATACACCTTCCACTGCCAGTCTGCAGTGATGTCA	106569495	PREDICTED: similar to Cytoplasmic dynein 1 intermediate chain 2 (Dynein intermediate chain 2, cytosolic) (DH IC-2) (Cytoplasmic dynein intermediate chain 2)	NC_027313.1	37268222	37275401	0.0442484	0.176176	0.94979
Ssa#S35538106	TCCAAGTCATGTAATGTTTGGTCTAAGTTTTTTGACTGGGACAAGATCCTGTCCCGCCAA	#N/A	LOC733321 protein	#N/A	#N/A	#N/A	0.0442866	0.00955629	0.231355
Ssa#STIR15845	TTCGAAAAATTAAAGATTTACGGTGCCTGACACCCCGACGGAATCGCGTGAAAGCCAAAT	100196097	nol1 nop2 sun domainmember 4	NC_027313.1	11887503	11907155	0.0443014	-0.242666	-0.183515
Ssa#STIR42478	TTAGCTAGTTCTGGTGTGGAGAAAACAAGGTATAGAGAGTAATCAGGCGTTGTCCAATGT	100196529	LZIC protein	NC_027314.1	74961426	74963558	0.0443855	-0.192663	-0.00642347
Ssa#S35657499	AGATCCAGAAACTGCTCCAAGATTTCTTCAACGGCAAAGAGCTCAACAAGAGCATCAACC	106567641	Heat shock cognate 70 kDa protein	NC_027312.1	62875187	62882244	0.044418	0.201417	0.324971
Ssa#S31983323	TTATGATTATGGTGACAACGAAACTATGTGTGACTACTCTGAGTGGGAGCCGTCCTACTC	100195339	Apelin receptor A	NC_027323.1	23569583	23570668	0.0444221	-0.0625813	0.595354
Omy#S34314222	TCTAACAACATAGAAACTGCGGGTGAGGTGTGTGGATTCATGCTGAAGAGGGGAGATAAA	#N/A	unnamed protein product	#N/A	#N/A	#N/A	0.0444485	0.0612072	0.298024
Ssa#STIR36175	ACATTATGAGAGAGATGTGGTGTATTTCTCTATGTGGATTTATGATCATGTTTGTGTGAG	106602959	PREDICTED: similar to RAB38	NC_027303.1	33324667	33326933	0.0444529	-0.318859	-0.0571457
Ssa#S30279879	TCCAGTGCTGAACTTTGAAGTGCCCACACGAGTGTGGAATTGCCACCAAATGTCATTAAT	100196616	E3 ubiquitin-protein ligase MARCH3	NC_027300.1	148206707	148212667	0.0445008	0.404112	0.00491309
Ssa#S35558682	AGACCCCATATCCACTGTAAACATTTGCACATGTTGTGATGTCTGTATTACTCTGAAAAA	106561292	FAM3C precursor	NC_027309.1	92794013	92801934	0.0445466	-0.123352	-0.284071
Ssa#S32001422	ATAGAAGAATCCGTAGCAGAGCTTGAATCTGAAGCTGCTGATGCAGTAACTGAAGCAGCA	106587278	hypothetical protein, conserved in Plasmodium species	NC_027325.1	14998298	15000031	0.0447004	0.325976	0.0666338
Omy#CR362269	CCTCTGCACACAATGCACATTTTTTCTACTCGAAACTCAAAGGCAAATAGTTCTTATTTA	106588853	Mpp6 protein	NC_027326.1	28230582	28253303	0.0447028	-0.49802	0.00223887
Ssa#CB502877	TAAAACAAGTCCTATATCGACATAACCTGAAAGGCCGCTCAGAAAGGAAGAAGCCACTGC	100306793	transposase	NC_027310.1	21184621	21190953	0.0447167	0.106951	0.203303
Ssa#DW570734_S	TACAATATTATCATAGGCTTGTAACCTTCCCTCCAACACAAGGATACACAAGGATAGGGG	#N/A	SAM domain-containing protein SAMSN-1	#N/A	#N/A	#N/A	0.0447246	0.485946	0.488638
Ssa#STIR21751	ACACTGCACCCTTTCCCAAAATTGTGTCTAGTGTGTGGATGGCTCAACACGTTTGAGTAA	106577931	presenilin enhancer 2 homolog	NC_027301.1	13316215	13318947	0.0447347	-0.124466	-0.128774
Ssa#EG647727	TCCGTCTGCGCACATCTGCTGATGACATGTTTGGCGTGGGTTCCCAAAAGAGCCGGTCTT	106590220	unnamed protein product	NC_027328.1	16119425	16180641	0.0447469	0.356486	0.466313
Omy#BX888596	ACATCTAATCCCTCACAGAATAATCAGCAGTGTTCCGCGGTGAGGATGTTGAACCTACTA	#N/A	Hyaluronan and proteoglycan link protein 3 precursor	#N/A	#N/A	#N/A	0.0447634	1.86094	0.608757
Ssa#TC98143	GGTCATGCAGGTGCTGAAGCATCTTCCAAAGGTACCAGATAAAAAGCTGAAGCTTGTGAT	106585434	unnamed protein product	NC_027323.1	25990087	26005015	0.0447748	0.512833	0.314612
Ssa#STIR24088	CTAAAGCTTTTAGTTGTTCGAAAACTTAAGGGATGTACAATTTGACTTTTGGAGGGGAAA	106575192	---NA---	NC_027316.1	8158858	8191673	0.0447921	-0.293654	-0.0669137
Omy#CX721040	GAATAGATAGACCCTCCATTTTCTTGGTGTAGTTCTGTTTTGCTTGATAGATCTGAAAAA	#N/A	ferritin heavy subunit	#N/A	#N/A	#N/A	0.0448124	-0.0890374	-0.188951
Ssa#STIR17753	CCCTGCACAAGAAATAAATGTACCTGTTTATAAAAGTCCCTGCACAAGAAATAAATGTGA	100380744	---NA---	NC_027319.1	68791848	68799412	0.0448399	0.0659857	0.281132
Ssa#DY731281	CAAGGAAATAAAACTCTCTGAGAGAGGCAGTGTGGATCAGACTTTTAAGTGTGGGTATGA	106564756	unnamed protein product	NC_027300.1	12093702	12105304	0.0448432	0.224364	0.251572
Ssa#CO469637	ATCTGGCTGGAGATAGACGAACAGGATCTGCCCACAGCCCAGGAGCTGGAGGATTGGATA	106586628	cardiac calsequestrin-like protein	NC_027324.1	33084388	33094186	0.0449049	0.196806	0.0851612
Ssa#S30240314	TTCCAGCTGTTCTATGATGTTGTGCCTACATACCATAAAGGGAACCTACTCAAGTTCCCC	106567722	ZW10 homolog, centromere/kinetochore protein	NC_027312.1	67620011	67631535	0.0449107	0.232541	0.211225
Ssa#NP9934093	CGGAACCAAACTGTTCATAAATACTGGAGAGAAACATGAGCCATCCTACTACACCAAGCC	106569104	T cell receptor alpha	NC_027313.1	20802134	20807118	0.0449334	-0.28279	-0.410919
Ssa#STIR17524	GAGCTTTCAGCTATGAATGTAGCCACATTTCTCAGTACATTAAACGACAATGAACAAACC	#N/A	fatty acid-bindingheart	#N/A	#N/A	#N/A	0.0449396	-0.14436	-0.208498
Ssa#STIR18055	TAGTATTGAAGTTCACGGCAAACGGAACCAAACAGGCACACGGACAGAAAGAAAACCATG	100195759	proteasomeassembly chaperone 3	NC_027302.1	62016685	62017186	0.0449534	-0.430404	-0.45307
Ssa#TC76658	AGAGTGCAAAATGTCTCAGGCTGAAAAAATTAAGCAGGGTCAGTTCACCAACCCAGAGAC	XR_001320401.1	Septin-2	#N/A	#N/A	#N/A	0.0449709	0.0979372	0.354543
Ssa#S30280904	TTCTCTGTTGCCTTCATCAAGAAGATTGCAGGTTATGTGAACAAGTCAGCCATGGACATG	100194979	Engulfment and cell motility protein 1	NC_027326.1	31102118	31211233	0.0450068	0.531779	0.36594
Ssa#KSS240	TTATTATGGTAAGACCCGAGGCGACCGTGTCAAACCGCAGCCCCACCAGGTCTCCATCTA	106587218	unnamed protein product	NC_027301.1	47700307	47703386	0.0450489	0.36482	0.0793496
Ssa#STIR04628	TTTCTTTTTGAGTCTTCCCAACTACTTACAGTAAAGAGCCTACCCAAAAACACTACAAAT	106566456	troponinskeletal muscle	NC_027312.1	8228515	8232214	0.0450871	-0.00224447	-0.26234
Ssa#TC109047	GGACAGGCACCAGATTACTTATTGAATCCAGAGAGAAACATGAGCCATCCTACTACACAA	106569062	T cell receptor alpha	NC_027313.1	21148032	21171203	0.045101	-0.110929	-0.454619
Ssa#DY714256	TGTGGTTTACGTGACCTAGACTGCCTTTGTTTGCACAAGTTACTGCAAGATGAGTGTGGA	106585848	rCG46981, isoform CRA_b	NC_027323.1	39721984	39780488	0.0451574	0.186471	0.348766
Ssa#STIR08571	CTTTTAATTGTTTCCTGTTACCAGCTAATATAAATACTCCCATCGATTGTGATTGGGGGG	100196711	gdp dissociation inhibitor 2	NC_027316.1	43435356	43446208	0.0451749	0.0798144	0.376382
Ssa#S30296765	GTACAGTCAAAGATTTTCACCAGGACTCCAACACTGTATCTGGACTTCAAGCTGGATGGA	100196547	Pirin	NW_012350600.1	2023	5847	0.0451827	-0.0328426	-0.256275
Ssa#S35700118	GACATGAAGTCTCATTGCTTGAAAACGGAGTAACTGCATATCAATGCCTCGCATTGGCTG	#N/A	C6orf130	#N/A	#N/A	#N/A	0.045223	-0.0880549	-0.234445
Ssa#DW536891	TTGAGGAGTTTTGCTTTTTCAACAGGAACCAGAATGCCTGTAATTATGCCGTGGGGATGG	#N/A	synaptogyrin 1	#N/A	#N/A	#N/A	0.0452265	-1.01351	-0.010228
Ssa#S31963614	GTTTGGACGCTTGTAATTGTCTATAACATGAACTAAAACAATATTGTGGCAAGTTGCTCA	106571460	meprin A, alpha.2	NC_027314.1	37148570	37157225	0.0452445	0.137454	0.137134
Ssa#S32000862	ACACCTTCAGAGTCAATGTGTTCACCGACTTCGACAAGTACATGAGCATCAGTGATGAGT	106593905	unnamed protein product	NW_012351278.1	3423	8955	0.0453101	0.152569	0.516753
Ssa#STIR14515	CAGGTCTCTCACCCTGTTGATCTACAAAAGGAATTCCTATCATCAACCTGAATGAAAAAA	100380294	chromosome condensation protein g	NW_012349599.1	1552	5828	0.0453122	0.120157	0.333596
Ssa#CX354061	GATGAAATAGGGAGGAACTACTGGTCCGAGAACTAATTTGGACACGATGTGAACTAATGA	106560560	hypothetical protein LOC100038801	NC_027300.1	9069928	9073457	0.0453882	0.157043	0.389513
Omy#S34310091	TTTTTAAGATGTGGGGGGACTCCTGGTAGTCCTGGAATATCCTTAAAGTTGGTCCCATTA	#N/A	beta-2 microglobulin type 2	#N/A	#N/A	#N/A	0.0454185	-0.491219	-0.115358
Omy#CA374570	ATATACACCCCCAGGAAGAATATTACATTCTTTAAAACATTTTCTGACAAGCGAGCACTT	#N/A	PREDICTED: similar to Cas-Br-M (murine) ecotropic retroviral transforming sequence b	#N/A	#N/A	#N/A	0.0454215	-0.961453	-0.442705
Ssa#S31971932	CGATGTCTGAAAGTCTCTTGCATTGTTCAATATACACTGGTTTCACAAGCTAATAATTCA	106565270	Stathmin-3	NC_027311.1	39068051	39089040	0.0454458	0.140437	0.365152
Ssa#STIR16450	CTGCCCAGTCTGTGGTAAAAGAGTCACTCAGAAGGTAAACCTATTGAAGCATGTAAAAAA	106571971	zinc finger protein	NC_027314.1	62883575	62896824	0.0454484	-0.146223	-0.537276
Ssa#STIR04244	CAGAAGACTATATCAATGGCGATGTTGACCATTCTTCTGCTTCTCAGCGCTGCCATTGTT	106561635	nattectin precursor	NC_027309.1	105394907	105396290	0.0454826	-0.548395	-1.17985
Ssa#EG878028	GTATATATCGTGTTTGGAGGAAAAAGAACACCATACCTACTGTGAAGAATGTTGGTGGAA	#N/A	PREDICTED: hypothetical protein, partial	#N/A	#N/A	#N/A	0.0454911	0.28773	0.342764
Ssa#STIR23606	AGCCTACGTTTCACAATGTCACAGACACATGAGATATACAGACATTGTCTTGTTTTGACA	106576813	Fam45a protein	NC_027317.1	6788012	6791831	0.0454959	0.185703	0.0333133
Ssa#S32011674	CAAGGGGTAATTACAATGCTTGTTTACCAGGAGGGAAAACTATGAATGACCTGCTTTTGG	106560437	Alcohol dehydrogenase	NC_027309.1	40126458	40134676	0.0455104	-0.109266	-0.218885
Ssa#DY705445	GGAATCGTCCTCTTCCTTATCCTGTTGCTATGCATTGCCATTTTGTCAGCCTATTCCATC	100306839	Sodium-coupled neutral amino acid transporter 3	NC_027312.1	41447143	41452367	0.0455254	0.22757	0.175247
Ssa#STIR18872	AATAACTAAAGTTGAATGCCTACCCAAGGGCTCAGACTGCACCTATCTGCTAGTCTGCAT	XR_001327322.1	---NA---	#N/A	#N/A	#N/A	0.0455342	-0.217942	-0.28361
Ssa#DW578287	CTGGCACTCCACTGTTCTGACTGTGGAAAGTGTTTCTTAAACAAGGCAAAGTTTGAAAGA	106575374	hypothetical protein BRAFLDRAFT_58229	NC_027316.1	14248533	14268967	0.0455455	0.40356	0.207505
Ssa#S35659518	TTGTGAGTTGTGATGTTTCTGAAAATGCATGAGAAATCACTATGGTTCACTATTCATCCA	XR_001319777.1	TAR DNA-binding protein 43	#N/A	#N/A	#N/A	0.0456102	0.123927	0.440656
Ssa#STIR23327	GTAAGAACACACAGGGGCAACAATGTAAAATATCTCTCTAGTCATGTTCAGTAAGACACA	106606278	pyrin-containing apaf1-like protein 7	NC_027305.1	2928401	2953666	0.0456205	0.0244496	0.380027
Ssa#STIR07694	ACTTGCTTGCTGATTTTCTATATGAACAATAAAATGGTTTTGGGAAGGCACCCAGATTTT	106565031	rna binding motif protein 12	NC_027311.1	32171884	32174439	0.045638	0.269735	0.508405
Ssa#DW574957	AGAAAACCAAAGCCTTGATTGGAGATGCTGGAGCCACCTTTTCAAATGCTTTTACGGCGA	100380417	N-acetylglucosamine-6-sulfatase precursor	NC_027300.1	142546460	142564131	0.0456561	0.381251	0.381336
Ssa#STIR23436	TGCATAGCAGGCTCAGTGCAATAATACCCTTCTAACCTTTGCAAATAAAAATTACCCTAT	#N/A	---NA---	#N/A	#N/A	#N/A	0.0456782	0.168947	0.0885892
Ssa#EG850672	TATACAAGCAGCAGAGTCCCACCACAGAGGATGAATAGCGGTTAGTTATCAGTGTCTTTG	106604367	D4, zinc and double PHD fingers family 2, like	NC_027304.1	16084302	16087471	0.0457151	0.770834	-0.0729928
Ssa#STIR34867	AAAGAGGTGACACACTGTGTGAAAAGTACAGTATGGGAGGTGGAGAGAGGTACAACATTC	106605140	Proline-rich nuclear receptor coactivator 2	NC_027304.1	52348582	52349052	0.0457457	0.331817	0.529843
Ssa#S30281815	TCTCTTCCAGTGACTCAACAAATGACCGAGATGAGCATCTCAAGAGAGGATAACCCAGAT	106580064	AN1-type zinc finger protein 5	NC_027319.1	15146386	15155360	0.0457531	0.310247	0.077206
Omy#S24636876	TTGATCGTGGATCAGAGTCTCTCTCCCAACCTTGACGGACGGCGTGAGTGATCAGAGCTC	#N/A	LOC100127846 protein	#N/A	#N/A	#N/A	0.0457832	-1.48378	-0.715911
Ssa#STIR15063	GTTTAAATACACAGTTTAACAGGGAGCCTGACAGTATTACACAGCGGGGATGTGAGGTGT	#N/A	---NA---	#N/A	#N/A	#N/A	0.04582	-0.140116	-0.260676
Omy#TC169639	GACTTCAAAACCATCCAGAACATTGACCCATACAACACTGACTTCTGTGTGAAGGTCCGA	106577207	membrane bound O-acyltransferase domain containing 7	NC_027301.1	11754109	11759996	0.0458247	0.214403	0.254024
Ssa#DY720900	ATAAACTTAATGAACAGTATGCATACAAACTTGAGGAGTTGGAGCAGGGCAGGCATGATC	106612826	unnamed protein product	NC_027308.1	112732391	112749183	0.0458559	-0.763858	-0.67257
Omy#CA373370	AAAGACAGGAAGGCCTACGACTGTATGTTGCAAGATCCGGGTAAATTTAACTTCACCCCT	106600477	unnamed protein product	NC_027302.1	39857552	39928676	0.0459048	0.0860615	0.208881
Ssa#KSS3882	AGACGGAGTTAAAACGCAAATTCGAACAGATGAAACAGGATCGTATGACCCGGTACCAAG	106593394	unnamed protein product	NW_012350044.1	1211	7141	0.0459237	0.184608	0.349045
Ssa#S35508055_S	ACGTTAACGTGTGTATGGTACCATGTACAGTAGGAGGTGATGAGAATCATGAAGCCAACC	106560340	alpha-2,3-sialyltransferase ST3Gal III	NC_027309.1	35791277	35863631	0.0459287	-0.0651323	-0.430725
Ssa#STIR24018	CTGTGTTAAGTCTCATCAAATTACTTCCCAGTGATATTGCCACCATTGTTACCATTAAAG	106601771	acid alpha-glucosidase	NC_027302.1	80810478	80816067	0.0460165	-0.429459	-0.0985005
Ssa#TC72015	TTGTCAGATAGACTGGCATAAGGGGAAAGATGTGACGGTGAAGACCATTAAGAAGAAGCA	106560703	unnamed protein product	NC_027309.1	57618819	57685171	0.0460546	0.0965126	0.35779
Ssa#STIR23166	ATTTTCGCTAAAATCCGAGCCTTCCATCTGAAGTATGACGAGCAGAAGATGGACCCCAAT	100196612	Parafibromin	NC_027313.1	9422130	9494121	0.0460899	0.16181	0.09957
Con_INThigh_07	GACCGGCAGACTGGAAAAACTGCGATTGCCATTGACACCATCATCAACCAGCGACGTTTC	106580568	TRAITS_Intensity_Control_bra_snb_03F07_sti_tra_nrc_5p_11C_MAX10K	NC_027319.1	37861645	37868585	0.0461114	0.190966	0.235699
Ssa#CL219Ctg1	AATAATAATAACTGGAATGACTAAAGATGGAGTCCAAGGGGTCGTGGAGGAGGTGGACCA	100195510	Aspartyl-tRNA synthetase, cytoplasmic	NC_027324.1	10356943	10391118	0.0461351	0.122676	0.353058
Ssa#STIR24218	AAGGACTTATCTGAGCCCTATTCCATTTATACCTATAGGTACTTCATCCACAACTGGCCG	106571576	n-acetyltransferase 12	NC_027314.1	47875962	47879544	0.0461651	-0.298137	1.1528
Ssa#CL106Ctg1	AGAAAGCGAGGAGGAGTGGATGTCTGATGATGAACAGATGTACGATGACATTACTTTCGG	106607598	NF-kappa-B inhibitor alpha	NC_027305.1	48390869	48392886	0.0461796	-0.326729	-0.0264757
Ssa#CK897997	AAGATCAGACATGAGGACATAGTCATGGAGGGCAAACTCACATCGAAGAAGGGAGTGTAT	101448033	calpastatin long	NC_027321.1	43595852	43663770	0.0461968	0.272509	0.320774
Ssa#S30242305	GCACACACAGTTTCTTTTAGATATGTTTTATAGCAGGAAGGGACTGCAATAGCTGCTGAG	100306861	Band 4.1-like protein 5	NC_027324.1	19615742	19661215	0.046225	-1.34889	-0.471252
Omy#CA384709	TACTGCTGAAGAGTTTTCCCAGCAGTTCCACGAGTCCGTCCTCCAGTCCACACAGAAGGC	#N/A	unnamed protein product	#N/A	#N/A	#N/A	0.046255	-2.20904	-0.340759
Ssa#STIR24962	TCTACAGGCACTTCTTTGGAGATACCTACTCAAAACGGTATGGGTCAAGTAGACCTTTGA	106587427	cell cycle progression 1	NC_027325.1	22007952	22017582	0.0462672	0.191668	0.264894
Ssa#STIR18536	TTCCCCAGTATGTCAGGTACATGGTTGTTTTTTATTAAAAAACGTTTTCACTTGGATCAC	106591465	transmembrane emp24 domain-containing protein 10 precursor	NC_027300.1	24917670	24920181	0.0462717	-0.133092	-0.131567
Omy#S18095701	AAGTCCCTCAACTACCAGATCGAGAACCTGCGCAGCCCCGACGGTAGCCAGAAGAACCCC	100286410	Col2a1a protein	NC_027314.1	62189210	62216922	0.0462781	0.419893	-0.0193784
Ssa#STIR17247	AAGACTCTGTTTTAAAAGGAATGCAAGCCTCTTCCAGCGGACTAGTGAAAGTAGACGAGG	100195282	cdna sequence bc031781	NC_027311.1	31138187	31149429	0.0463552	0.104263	0.247699
Ssa#S35528869	ATTGTTGTCAATTTCCCTGGCAGGCTGAACAAGTGTGGTGTGATTAGCCCTTGTTTTTGC	106589173	PREDICTED: ADP-ribosylation factor-like 6 interacting protein	NC_027301.1	53354949	53360400	0.0463686	0.0122104	-0.219984
Ssa#S35592426	GACTTCTGGAGCTGGTTATGGCAAGCTTATCTTTGGGACAGGCACCAGATTACTTATTGA	#N/A	T-cell receptor alpha chain V region CTL-F3 precursor	#N/A	#N/A	#N/A	0.0463728	-0.0270982	-0.719398
Ssa#S30281178	ACTACTACTACCAGAATTACTTTGAGAAGATGGAGAAGAGGCAGGAGAGAGACAGAGACG	106602767	novel protein (zgc:158239)	NC_027303.1	20503472	20525631	0.046376	-0.368507	-0.443809
Omy#S15325648	GACCCAGATCTTAGACAGTTCTGATGGGGAAATCAATAAAATGTTTTCACAATTCCAAAA	106566095	unnamed protein product	NC_027311.1	80469955	80471796	0.0464472	-0.199644	-0.17478
Ssa#EG921058	TTTTAGATGGGACCAGTGATTCGTACCAGAGAGAAGAAGAGAATGGAGTAGAGGACAGCA	106612304	unnamed protein product	NC_027308.1	89142786	89161256	0.046476	-0.555752	-0.374981
Ssa#STIR14449	GTTTTTCATAACCATGAGACCTCAGCGGGGTAATCTAACTGGTCAGGAAAATCTCTTGGC	106567126	---NA---	NC_027300.1	127991832	128012138	0.0464924	0.0501704	0.176861
Ssa#STIR18413	ATGGTTTGTGAATCATCAGTTGGCCTATGTAGGAAATGTAATATTGTCAAGTCATTTACC	106561543	---NA---	NC_027309.1	102879917	102913438	0.0465244	0.347461	0.277643
Ssa#S35591296	TTCTACCTGGAGATCTTTGATGAGAGGGCATTCTCCATGGATGACAGAATTGCATGGACA	106587464	Toll-interacting protein	NC_027325.1	25014648	25023722	0.046585	0.162508	0.560215
Omy#TC150969	AAACTCAGGAAGGTCAAGTGTGTTGTCATCTCCCCCAACTGTGAACGGATCCAATCTAAA	106597618	unnamed protein product	NW_012367098.1	3218	4579	0.0465865	-0.387204	-0.252454
Ssa#STIR00109_3	TGCAGTCAAGTTCTACACTGACGAGGGAAACTGGGACCTTACTGGCAACAACACCCCCAT	100195273	catalase	NC_027309.1	58426270	58435240	0.0466138	0.272134	0.33206
Ssa#TC92112	TCAGAGTTATGGCTGAGAACGAATATGGAATTGGATCGTCGACTGAAACAAAGCTTGCAA	#N/A		#N/A	#N/A	#N/A	0.0466166	0.130102	0.439474
Ssa#STIR13539	GGCCTACTTTTATCTGCTTTAAGATGGTGTTTTTTATGCCAGTATCTACCAGTCTTATAA	#N/A	nuclear transport factor 2-like export factor 2	#N/A	#N/A	#N/A	0.0466232	0.120663	-0.442605
Ssa#STIR44271	TTGGAGACAGAACACTGGGTTGTCTCCATAAAAACACCCCAAAACACCATAAATCCACCG	106575133	unnamed protein product	NC_027301.1	7349556	7351059	0.0466447	0.0457361	-0.395251
Ssa#STIR00068_3	TCCTTGGGCTGCTCTTCGTCTTCATCACCTTTGTTATCATCACCACATAAGTTTCTTCAG	100217352	14 kda transmembrane protein	NC_027301.1	40960820	40961598	0.0466465	-0.229794	-0.403184
Ssa#S30276745	ATATGAAAAGCTGTTGTGGACTACCAGTAGAGTTCTCAAAGTGCTCTCTGTCTGCTCCAG	100380816	Catenin beta-1	NC_027301.1	3938027	3943279	0.046649	0.266284	0.384548
Ssa#S18880272	GACTACTGTTGTATTCTTTAAACACCTTGTAATGTACAGAGACGGTTAGAATATAGGATC	106593576	unnamed protein product	NW_012350484.1	5079	13942	0.0466723	0.191351	0.0673761
Ssa#S35549643	GTGCATTTTGAACACATACAATCTCTGTGGAAAAAATGTTCTGCAGTTTGATCTAAACGT	106608115	Pre-mRNA branch site protein p14	NC_027305.1	73087095	73095500	0.0466755	-0.0497656	-0.201507
Ssa#EG647328	ACAGTGTGTATCTACATCAACAAGCATGTCAACATGGGCCCTAACCTGGAACAGGAAGAA	106611342	unnamed protein product	NC_027308.1	41084320	41092521	0.046707	0.277902	0.739611
Ssa#BG935071	ATAGACGACAACATGTTCTGTTCTGGAGCCAGCAAGTTACCAGGAAGAATGTGTGCTTTG	#N/A	unnamed protein product	#N/A	#N/A	#N/A	0.046713	-0.336199	-0.203242
Ssa#STIR16074	GGCTTTAGATTGAGCACTTTAGTGATAGGCTAAACATTTGGAGAAAGATATAAGTAGATC	106581348	---NA---	NC_027319.1	70420517	70422130	0.0467338	0.051942	0.348226
Ssa#STIR17897	GTCCCAGAATGCAGTGGGATTTTTATTTGTTGGGTATGTATGTCATTTTTTGTTGTAACT	106603466	---NA---	NC_027303.1	54498812	54529138	0.0467444	-0.0898328	0.250516
Ssa#TC110324	AAGACTTCCATCAACTGCTGCTGGAACCCCCAAAGAAGAATATCATGAAAACCACATGGG	106573618	SAPS domain family member 3	NC_027315.1	36765818	36778161	0.0467687	0.278106	0.229385
Ssa#STIR00103_3	CAACAAATTTTGCAACGACCTGGAGGATAACTATGGGCAGCAATGGACTTATGAACAGAG	100380633	na+ k+alpha 2 (+) polypeptide	NC_027316.1	19041350	19055136	0.0467948	0.151839	0.149606
Ssa#DY741271	GATGAGCACAGAGAATGACATTCCACAGACTTAAATACATAGGGCATTTTAAAAGTGACC	100380846	Solute carrier family 22 member 18	NC_027310.1	39865960	39868962	0.0467957	-0.0292416	0.478644
Ssa#S19099506	GGACAAAGTCTGCAGGCAGGTGTTTAAGAGAAAAGAATAGAAAGACAATATCTGGATATC	106569023	PREDICTED: similar to Retinol-binding protein II, cellular (CRBP-II)	NC_027313.1	13884277	13886247	0.0468108	-0.206181	-0.355366
Ssa#STIR07884	AGGTCTCTCAAATCTTTCTCTAAACCACCCTCTTGCTCCAGTTGAATCTGCCAATTGTGG	106568077	dtw domain containing 2	NC_027300.1	136134030	136148716	0.0468204	-0.0455998	-0.279243
Ssa#EG785384	ATATTAAAGGTCAGTATGGAAACCCTCTGAACAAGTACATCCGCCACTATGAGGGCCTGT	106562201	a disintegrin and metalloprotease domain 10a	NC_027310.1	19989970	20074334	0.0468209	-0.171041	-0.480497
Ssa#S35529076	TACGTGTTAAGCAGATGTTTTGCTGTGTGTTGGGAATTGCCTATGTATTGAAGCCAATGT	106561409	unnamed protein product	NC_027309.1	95079117	95080262	0.0468739	0.0115622	-0.568212
Ssa#S19097709	TTCTCCACAGGACTCAGTACATACCTGAACACGTTTGCCTATGATAACACAGTGTATACT	106560949	aminopeptidase N	NC_027309.1	74519846	74549258	0.0468852	0.129652	0.438597
[truncated: 149 more rows]

## Sheet: 1 dpi
Probe	Probe sequence	Gene ID	Annotation	Chromosome	Start	End	pval RR vs SS	LogFC RR vs SS family B	LogFC RR vs SS family C
Omy#S15276461	TGGACTATTCTGAAGACACGATTACAGATTATTCCATGAATCAGTTTGACCTAAAACCAT	106562149	CASC4	NC_027310.1	16054246	16071165	4.73593e-06	0.381394	0.927174
Ssa#STIR18537	CAACTCTCTGTTTGCAAAGATGAACTTGTCTTTTTCCACTACACTGTAAACATTTCCAAA	106587378	hypothetical protein BRAFLDRAFT_263599	NC_027325.1	23070364	23079216	4.61648e-05	0.444131	0.36227
Ssa#TC77118	GCACATCCTGTCATGCAGACAATCAATCTCCTGTCCATACAATAAATATAAAACAAATTG	106562152	Sorbitol dehydrogenase	NC_027310.1	15687318	15696802	6.12768e-05	0.226277	0.320908
Ssa#STIR01613	CTTTTCAGCTGTAGAAAAATCTATTTTCCTCAATGACATGCACTTAACCCCTCTGTAAAA	100194854	nedd8 activating enzyme e1 subunit 1	NC_027325.1	15036605	15042631	6.22004e-05	0.221768	0.403524
Ssa#STIR09088	TCAAATGTTGCTAAATGACCTTATGACTGGATGAATCTCTAGTCAAACACAACTATGGGT	106587367	---NA---	NC_027325.1	23361932	23406921	8.72315e-05	0.830235	0.563017
Ssa#DW561608	AAGATCTCTCTCTCCAAAACCCCCTTTCCTTTGTCAAACTCCCTTGGTTGAATTTTTTGT	106562606	Probable COP9 signalosome complex subunit 7	NC_027310.1	36847696	36854548	9.82327e-05	-0.239871	-0.373977
Ssa#EG766472	TTAATCTCGACAACATCACAGTGTTCAACAAAAATGAGCTAGAGAGCACTCTTGGCCAGA	XR_001320478.1	THO complex 1	#N/A	#N/A	#N/A	0.00010817	-0.908383	-0.191473
Ssa#S35663871	ACAATATTGGTGGTGATGTATTTGGGAAACCCTGCAGTAGTGTATGAAAGACCATGCAAG	106587557	unnamed protein product	NC_027325.1	28448720	28465297	0.000122957	-0.326112	-0.426764
Ssa#STIR13689	CTCAGAACTACTGTTGTGCTTACTGTTTCTCTGATATATAGTGTAATATGTGTGATTACC	XR_001326682.1	---NA---	#N/A	#N/A	#N/A	0.000126317	-0.452988	-0.442982
Ssa#STIR23117	TGAGGAGCATTGAAGCTGTATTGTATTGACACTTATGCTACAATAAATGTAACCCGCTTC	106603486	---NA---	NC_027303.1	53334624	53337056	0.000141233	0.214976	0.409155
Ssa#KSSb2245	TAGAGTTCTCCCCAAATTTGAAGAGCGCCTCCAAGTTCGGTTAAAATCAGGAAAGGTGGT	106576231	PREDICTED: similar to transcription termination factor 1	NC_027316.1	43503221	43508420	0.000159701	-0.373074	-0.260889
Ssa#S18861124	GAGCCTTGGGATATTTGAAGGTGCTACTGTACAGATTGTAAGATTTGTTTACAATTTTGA	106567082	solute carrier family 11 protein	NC_027312.1	36098979	36107408	0.000232255	0.557491	0.200747
Ssa#STIR02869	ACCCTCTCACTAACCAGCAAAAACATGTCTTAAACTTCCATCAACTAAAATATTGTAGGC	100196312	membrane-spanning 4-subfamilymember	NC_027325.1	29497572	29499605	0.000259835	-0.104384	-0.984292
Ssa#STIR18324	TGTGTTCCAAATATTAACTAGTTAACTATGACATCCTCCATGGTAGTCCCTGTTATTGAT	100195069	target ofmember 1	NC_027313.1	23633970	23638172	0.0002878	-0.304368	-0.0292258
Ssa#STIR24698	TAAGGGAAGTGACAGAAATGTTCCCCATTTTATTGAAACTGAACAATAAAGCACTTCCTA	106606997	sec14-like 1	NC_027305.1	28145751	28162891	0.000306882	0.185586	0.174651
Omy#CX041891	CTTTTGAAAAGAAGATTGAGACTTGGTCTTTGGCTGTAAAAGCAGACCCAAAGTTGCCCC	106585843	PREDICTED: coiled-coil domain containing 112	NC_027323.1	39427653	39431534	0.000425538	-0.364324	-1.05632
Ssa#STIR19576	TGGGGACAATAACAGACACAACAGTATCATAATACAATGAAGACAGACTGTATTTCAGAT	#N/A	---NA---	#N/A	#N/A	#N/A	0.000430631	-0.0989346	-0.775791
Ssa#S35585444	CCTCTGTAGTGCACTACATTTGACCATGGGCCTTATGGGCTATTCTATTGAATACAAAAT	106594773	PREDICTED: hypothetical protein	NC_027301.1	69735106	69740847	0.000547604	-0.436166	-0.222453
Ssa#STIR22002	ATCAATGTAGTACGCTACTCTCATCACCCAATGAAAACCATTGACACGGCTGGCTAGCAT	#N/A	---NA---	#N/A	#N/A	#N/A	0.000569268	-0.0278907	-0.472607
Ssa#S35702489	TTACTGTGCATTTGTTTCACTTAAATCTTGCAGCTGTTGGATAAATGTATAGGACACCCT	106567497	Heat shock 70 kDa protein 4	NC_027312.1	52678496	52695605	0.000670351	0.177536	0.256797
Ssa#STIR22212	TAAGTACCCATTTAAGTTCAACAAAGATTTTCTGGAAAGCAACAAATGCAGACTGTAGCT	106582502	guanylate-binding protein	NC_027320.1	52793771	52813423	0.000728359	0.276639	0.842498
Ssa#STIR23197	TGAACATTCCGTTGCAGAATGAATGAGATTGTCCTGTTTACACGACTGAGCCCATTCCCA	106613526	---NA---	NC_027309.1	10583085	10592232	0.000753044	-0.436085	-0.281011
Omy#CA378710	CCAAATATTCTCACCGATCCTTTCTTCATAGTGGAGACCCTGTGTATAATCTGGGTCTCC	#N/A	potassium channel Kv1.1b	#N/A	#N/A	#N/A	0.000797392	0.595515	0.118386
Ssa#S35659528	ATTCATGTTGTACGCACAAGTTGTTTTAAATGTGGTTATCTAGCCTCGTCTAACATTTCT	100306829	C-1-tetrahydrofolate synthase, cytoplasmic	NC_027305.1	66770133	66852832	0.000806472	0.21911	0.140483
Ssa#S31965918	TTTGTCCTATCGCTGGGCAGCACTGATCTGGACTGGGAGGTCAAAGTTCACACCCTGGAG	106593781	hypothetical protein LOC678547	NW_012350963.1	10654	11385	0.000826887	0.705741	1.10768
Omy#BX871384	GACCGATTCTCTTAAGATCTCATTTGAAGCTTTGTGTTTGTGCATTAACCATCATGTGTT	106560454	PREDICTED: similar to Clca1 protein	NC_027309.1	40983170	40990332	0.000885943	-0.0330206	0.915932
Ssa#S35547146	GCCTGTGTACATTATGACAACCTGAATTCTGATTTGAAAACAGGAAATCGTATAGTTGAT	106608836	oxidase (cytochrome c) assembly 1-like	NC_027306.1	20336592	20341957	0.000907391	0.158603	0.284155
Omy#S18104379	TCATGTGGAGAAGCTGTTTGGTGAGAACGAGGAAGTCAATGACAATGACAGCACTGAGAT	106563504	PREDICTED: similar to Transmembrane protein C6orf137	NC_027310.1	75263947	75268814	0.000915577	-0.423977	-0.810163
Ssa#TC100864	AGCAAGTTCTACTGCGACCATTAGTAATGTTGCCCTTTTGGAATAACCATTCAATTTAAA	106587581	PREDICTED: hypothetical protein	NC_027325.1	29804250	29807882	0.000928056	0.262308	0.765955
Ssa#S35658978	CATGCAGGACATTATTAAGAGGAAAATCTCTGTTGAATCTCTGAAGCAAATTTGTATTGC	106612860	RILP-like protein 1	NC_027308.1	111541829	111553491	0.00102517	-0.283896	-0.24032
Ssa#STIR17337	GAACAATTGAAGCTAATAAAGCCATGCTTTCTTTATCTGCTATGCATATGACTTCAGAAG	106587244	---NA---	NC_027325.1	16063220	16248252	0.00104394	0.319622	0.130704
Ssa#STIR13904	GTTGGTAGAACCCTTATATATGATCTATGGAGGGTTTGTAAATGGCTTTCAATTCACCAA	#N/A	membrane-spanning 4-subfamilymember	#N/A	#N/A	#N/A	0.00107531	-0.125295	-0.991802
Ssa#STIR40558	TTGTAATCTTCTCTCTGAAGCAAGAGCCCAAAGAAAGGTTTCCGTTCCTCTCTCTTTCTC	100194624	parvalbumin like 1	NC_027318.1	62285047	62288391	0.00111336	-0.735141	-1.71131
Omy#CA377393	TGTCCCGAGCTGCTATCGCCCCTCTGTCCCGAGCAGTTGTCCCTCTGTTCCGAGCAGTTG	#N/A	hypothetical protein Magn03004473	#N/A	#N/A	#N/A	0.00114892	-0.304677	-0.757008
Ssa#S35692689	GTCTCCAAGTTGTGCACACCAATCAAATTGCTTCATCATTTTTAGTGTTCTTTATTCTGT	106572457	YTH domain family, member 1	NC_027314.1	82431395	82437093	0.00115857	-0.110197	-0.341089
Ssa#S31974794	CATTATATCATCAGGAGAGGCCTACCTCGTCTACAGTAAGAGGATCCACTCTAACTCTGA	100195687	Lipid phosphate phosphohydrolase 2	NC_027309.1	20950531	20976125	0.001188	-0.351141	-0.251457
Ssa#STIR05717	ACACACACACACCTGCCTTCTTAATCATTGTCCAATCAGGGAGAGCGTCTGAACGTTTTT	100195574	sideroflexin 2	NC_027300.1	94657453	94660086	0.0013999	-0.209226	-0.154152
Ssa#STIR14119	AGACAAATGTGGACCATCCAAATAAATTCCTTGGATTTTTGCCTCATCCATTCTATTCAT	106589657	---NA---	NC_027327.1	19485675	19490151	0.00140724	0.35142	0.341384
Ssa#S35571922	CACAATTACAGTGGGTCAGAAGTTTACATACACTAAATTGACTGTGCCTTTAAACAGCTT	106580203	Transposable element Tcb1 transposase	NC_027319.1	4748439	4758227	0.00144513	-0.377998	-0.226691
Ssa#DW470017	ATATAGAGAAAACCTATACATCTAAGTTGGAGAACGCCCGTCAGTCTGCTGACAGGAGCA	106569771	unnamed protein product	NC_027313.1	47355000	47371548	0.0014622	0.203361	0.50753
Omy#CX249253	TATCTAACAGACGTGCTTCTGAAGGTTTACCAGTGGTCTAGTGTTTGGGCTGGTGTCTAT	106590709	membrane-bound transcription factor protease, site 2	NC_027328.1	41783507	41838828	0.00152583	1.04704	1.4385
Ssa#S30241020	TAAAGGTGAGACAGGACTGTTGGTGTCCAAGATCACAGACATCGCTCCTTTTGTTGGATA	106594640	Very long-chain acyl-CoA synthetase	NW_012353246.1	3729	7948	0.00152869	0.695814	-0.0628738
Ssa#S31987748	ATACATGAAGCAAAATCATCCTGCCAAGATGCCCTTTGAGGAAGATGCTGCCACAAAGGA	106574428	PREDICTED: hypothetical protein isoform 3	NC_027301.1	5557684	5563073	0.00157761	-0.317588	-0.196858
Ssa#DY702855	GTGAAGCCCATGAAACCAACCTTTAAATCCTACCTTCCGCCTTTACAGACTGATCTGAAA	106562206	myotubularin related protein 10-like	NC_027310.1	19760024	19787952	0.00162338	-0.477433	-0.820831
Ssa#S35568784	TACAGGGAAAATGAACCATGCACTGATGTGAAATCAATGACTGTATGAGAGTACTATAAT	106566185	coiled-coil domain containing 51	NC_027311.1	85207709	85209280	0.00169596	0.351259	0.282179
Ssa#STIR09383	CAAGTTAAACGCAATTCCATCTATACTGATACCAGACAAATGCGTACTTAACTGTTTTTC	106588458	zinc finger protein 706	NC_027326.1	8392816	8399868	0.00170332	0.372657	0.251068
Ssa#STIR18046	GCATAGTGCATTTGTTCTCCCCTTAATTGTTTTTGTAGATATTTGTTCCCTTATTTGGGA	106568888	calreticulin	NC_027313.1	15482204	15485137	0.00171963	-0.308181	-0.0910988
Ssa#S31981436	AGGTACTAGTAAAAAGATCAATGACTACAACCTCCCGCGAGAATGCATCCGGAACTTCTT	106582501	guanylate-binding protein	NC_027320.1	52752456	52771793	0.00177239	-0.0825268	0.930662
Ssa#S48426617	CCGAATAAATGTTGTTGACTGTGATCATGACAGATATTCGTATTCACACCACTAAGTCAA	#N/A	PREDICTED: similar to PYRIN-containing APAF1-like protein 7	#N/A	#N/A	#N/A	0.00178201	0.562699	0.713132
Ssa#S31982592	CATGTGAACGAATAGGTGCCGATGATAATAATGCTTCCTAGCCCTGTTATTTCTGCCTCC	106612940	NK2 transcription factor related 3	NC_027300.1	91245199	91248839	0.00179197	0.626189	0.31342
Omy#BX085589	AATGATGGTCATCACTCAGAAGATCACCAGCCTTGCATTTGAGATACATGACGGTTTGGC	106566507	PREDICTED: O-acyltransferase (membrane bound) domain containing 2	NC_027300.1	14040150	14123395	0.00182954	-1.61933	-0.519901
Ssa#STIR18150	GTACTGGACATTGAAGGCATGTTGTACAAATGTTCACCCAATAAACATAAAAGGAAGCTA	#N/A	g protein-coupled receptor 4	#N/A	#N/A	#N/A	0.00185163	0.30709	0.346561
Ssa#STIR15057	GTTGTTTTTTGGACAGTTGCAATATTTGCAAGTTGTGGTCTGTGTAGTCGAATAATATGT	106587590	---NA---	NC_027325.1	30197115	30201395	0.00188215	0.173003	0.194122
Ssa#STIR06520	GTTAGGTCAGGGGACACCTCATAACCCTAATTTCTACATGTATGCCCCTCTGGATACATA	100195188	dna replication complex gins protein psf2	NC_027310.1	19697532	19700013	0.00188725	-0.158903	-0.358953
Ssa#STIR23471	CCTGTGCTGAACCAATAAATGTGTGGGAAGAAACATGATTTGGTCAGTTTGTACCATTAT	100194748	---NA---	NC_027300.1	91110256	91122925	0.0018935	0.241439	0.337792
Ssa#S31997979	AAGAACTACTTCAACGTGCTGGAGAAGATTGTACGGAAGGTTCTGGAGGACCATCATAAC	100194868	F-box only protein 25	NC_027305.1	67544254	67570524	0.00189929	-0.287073	-0.309105
Ssa#S32004441_S	TTCAGCTGACAGTGTGCTGGTCCAGAGCTGTTACTGGCTGCTGGGTGTACTGCTGTCTCT	#N/A	unnamed protein product	#N/A	#N/A	#N/A	0.00192992	0.587793	0.475018
Ssa#STIR08984	TCTCCATGCCATGGAACCTACGTTTAGTATTATCATCATTATCCCTAAGTGTTGTGTTAT	106612184	hepatocellular carcinoma-associated antigen 127	NC_027308.1	81808024	81809600	0.00201339	-0.156943	-0.308811
Ssa#STIR08983	TTCAAATCGGTCTCTAAGCCGTCCTTTCTGTACAACCCGCTGAATAAACAGATCGATTGG	100196175	chromosome 1 open reading frame 52	NC_027309.1	40496395	40500334	0.00201635	-0.339953	-0.176404
Ssa#S30275706	GCTATAATGGCATGTTCTCTCCAACCGTACGCCAATTACATGTTTTGTTTTGTCGGCTGC	#N/A	Sorbitol dehydrogenase	#N/A	#N/A	#N/A	0.00206044	-0.586912	-0.418326
Omy#TC162230	ATGTACTTCTACTGTTACCTACACACACTGATCAACAAGGCTAAGACAACCGCTGGGAGA	106587633	PREDICTED: similar to DTW domain containing 1	NC_027325.1	32487350	32489877	0.00209302	-0.870396	-0.85753
Ssa#STIR12506	ATAAAATACTGTGTCCTTAATTTGAGGGCAGAGCTCTCCTGAATAAAGATCCAGACTATT	#N/A	---NA---	#N/A	#N/A	#N/A	0.00225662	-0.289293	-0.581055
Ssa#STIR25605	GCAATGTTTGAGGCATTTCCCTTGTGTTTGTTTGGGGATGTTATACATTAAATTATGACA	#N/A	---NA---	#N/A	#N/A	#N/A	0.00237228	0.586487	0.288546
Omy#NP565016	TAGCACCCTCCGCTAAGGAGTGTGAAGATAGAAACAAGAAGAAGAAGAAGACCCTAGTGT	#N/A	T-cell receptor beta chain	#N/A	#N/A	#N/A	0.00239316	-0.228049	-0.126232
Ssa#DY726999	AAATGTTCTTTGTTGTTTGAAATGAAGAAACCTGTACATAGTGCTATGGATTCCCCCACT	106569316	Gata6 protein	NC_027313.1	32402957	32407535	0.0024654	0.413829	0.358357
Ssa#EG777030	CCATGGATCCAAACATTTTCTCTACCAAAGATGTTATAGGGACCTTTAAAGTGTGCACTA	106569627	PREDICTED: similar to calcium and integrin binding family member 3	NC_027313.1	41792371	41799817	0.00250952	2.33191	2.00126
Ssa#STIR00102_3	TAAGAAATGCGACGCAGTTTTGGAGTATGCTCACAAAGAGATAATCCTGGCGGCTGTAGT	106605546	squalene epoxidase	NC_027304.1	64327229	64333005	0.00253269	-0.00930202	0.791546
Ssa#S18871413	CCTGGTGGCGGCACAATATTTCCCAACTTTGCATAAAAATGCTGTAAGATAATGTAAGAA	106612093	unnamed protein product	NC_027308.1	77411355	77413447	0.00261836	-0.239749	-0.200822
Ssa#STIR04723	CAAAAGAAAATGACATCTGTTTGTGATGCCGACAAGGAAAATGGTTCAGAGTCGACGGAG	106587892	apaf1 interacting protein///APAF1-interacting protein homolog	NC_027325.1	40490465	40504319	0.00264952	-0.455285	-0.0395509
Ssa#DW574957	AGAAAACCAAAGCCTTGATTGGAGATGCTGGAGCCACCTTTTCAAATGCTTTTACGGCGA	100380417	N-acetylglucosamine-6-sulfatase precursor	NC_027300.1	142546460	142564131	0.00268668	0.436216	0.438541
Ssa#STIR12569	TGACTGGCTCTACAGTGGAATTTGTTCAAATAAATGTTCTGAGTAGCGCTTACTCTGATT	#N/A	---NA---	#N/A	#N/A	#N/A	0.00281717	0.416191	0.0467153
Ssa#S31982089	CCCCACCCAAACTTTTGAACTGTAGTGTATATTGTTATTGAAATGCCTGTTTTTTGTTTC	#N/A	Platelet-activating factor receptor	#N/A	#N/A	#N/A	0.00288066	0.788373	0.502875
Omy#CA374651	ATTCTCATCAACTGCACTGAACAGAACGAAGCACAGTTCTCCTTTGATGTTGGGGCGATT	106578979	nudix-type motif 13	NC_027318.1	46346774	46350985	0.002896	-0.129099	-0.193057
Ssa#S32002007	ACTACAGGTGATATTAAAGCCTACCTGGACTCTAAGACAACGAGTTACCAGAGCTACAAG	100196123	HNMT_TETNGRecName: Full=Histamine N-methyltransferase; Short=HMT	NC_027320.1	57590091	57619496	0.00291299	0.0738719	0.438544
Omy#S15301725	AAGTACTTCATAGAGGAGATGATTATGGACCAGTGTAAGGCAGAGAAGGACTGGAACTCG	106578183	UDP-glucose 4-epimerase	NC_027300.1	20225035	20228705	0.00294488	0.0861747	0.257052
Ssa#TC81541_S	CAAAAGGTATTTGTTGCACTTCGTCTTGATATGTGATGCATGCTGCATTTTAACAAGATA	106568976	Gelsolin precursor	NC_027313.1	11646285	11666470	0.00322365	0.102823	0.0608432
Ssa#S35544903	TCTAGTTCAGTTGCTATGTTGAGTTGTGTACATTACGACTCCCTTCAGTTGAAATTGAGT	106578267	novel protein (zgc:171713)	NC_027318.1	942269	963566	0.00324975	0.214763	0.381504
Ssa#S35566053	TACATAAATTCACTGACAAACATGTATTTTCACACCTGTCACAAGGGCTTCTGCAACATA	106613900	unnamed protein product	NC_027309.1	25422052	25463425	0.00327972	0.126309	0.570711
Ssa#S30241911	GATTTTAATTATTGTGATAAGTAAGCAGCACCTGTGTCCATGTTGTTGTATTAGGTCTAC	106566412	transmembrane emp24 protein transport domain containing 4	NC_027312.1	6865958	6868301	0.00337538	0.299822	0.195297
Ssa#S35583193	TAAGAACTCTATGGGACGGTTCCCTGGAAAACAGATAAGCCTAATCCTGGACTGAAAATA	100196432	Ribosome biogenesis protein NSA2 homolog	NC_027310.1	51631732	51635780	0.00337823	-0.62759	-0.531149
Ssa#STIR42577	TTGTTGGTATTCCAGTTCATCTCTGTAGCCTGCCTGTTGGAATCGGTATAAGTTCTCCAC	106595227	MEIG1_DANRERecName: Full=Meiosis expressed gene 1 protein homolog	NW_012354965.1	5825	6212	0.00341616	-1.41713	-1.30215
Omy#BX082147	CCTACACAGAGGAGAGATCAGGAAAGGAGGGATCAAAATAAACATCAACAGAGAGAGTCT	106565807	inositol hexaphosphate kinase 2	NC_027311.1	69103010	69107262	0.00350542	-2.38489	-0.709495
Ssa#STIR02900	CTTCACCTGTGGTTTGTAAGCAACTGAGTTTGTGGAATTAAACGGACTTTTCCAAATGCT	106610339	hydroxyacyl-coenzyme amitochondrial precursor	NC_027307.1	18033190	18036169	0.00353805	0.311179	0.155919
Ssa#STIR07318	CTGTGCTGAACCAATAAATGTGTGGGAAGAAACATGATTTGGTCATTTTGTACCATTATT	100194748	phosphoglycerate mutase 1	NC_027300.1	91110256	91122925	0.00354132	0.165152	0.312025
Ssa#S35575706	ATGGCAAAGCAAAGTACTGTGGTTTACTGAAACATTATCCCAATAAACATGTGTAGCAAC	100286614	High choriolytic enzyme 2	NW_012366086.1	1	3436	0.0035766	1.73992	0.838736
Omy#CX256125	AATGGTGGAAGAAGAGGTGGATGAAACCATTGGAAGAAAACCAATGCCTCAGAGTCCACA	106568391	anthrax toxin receptor 2b	NC_027312.1	95520376	95534474	0.00357999	0.861637	1.3899
Ssa#STIR01708	GTAGTCCTGTTACTGAGAAAATATGTAACTGAGTGCTTTTAATGTCAGCTAATGAGCAAT	100196719	uridine phosphorylase 1	NW_012347866.1	19152	22735	0.00369743	0.112975	0.286616
Ssa#STIR16052	ATCATATCTTGCACTGTTGAAAGAATGTCTGTTTGATGTAATTGTCTACATCATGCTTGG	106567033	---NA---	NC_027312.1	34228467	34241868	0.00371268	-0.271044	-0.0990422
Ssa#DW469265	TGAGAAACTGTTGCTTAAAAAATGCACATTCACAGTGGAAGGCTGTGCTGCTCTGGCTCT	106571215	PREDICTED: similar to NLR family, pyrin domain containing 3	NC_027314.1	24687925	24698569	0.00373402	0.46467	0.534386
Ssa#S30239790	TTTTGACCAAGATAATCTGGATCATGGCCTCTCCCTAATTGACCTGGGTCAGAGCATTGA	100306849	Mitotic checkpoint serine/threonine-protein kinase BUB1	NC_027314.1	27725315	27731966	0.00381345	0.493054	0.740172
Omy#S34425539	ACACTCATAGACACATTGATCTGAGAGCAGAACTACCATCAAGTGACCCTGCTGGATGTT	#N/A	glutaminyl-peptide cyclotransferase-like	#N/A	#N/A	#N/A	0.00390477	-0.523338	-0.573873
Ssa#S32011685	AATCTGTATGTCTTCTCTCTCTCTGTGAAGTACACCGTATAGAGGTGTCTTATGTTCTGT	100194760	Nuclear transcription factor Y subunit gamma	NC_027313.1	78725891	78763503	0.00399955	-0.119157	-0.207199
Ssa#STIR17706	GTTGTACAAACGGTACATACAAAATTATTGTGGCATAGAAGTGTGGGACCCCTCAAACTC	106599711	---NA---	NC_027302.1	28574396	28581965	0.00410541	0.337098	0.0662165
Ssa#S35554444	GAGACTTAAATGGAATGAGGCCTCTCATACTGAGAGTGCAAGAAAAGTAGAGGAAGAGAG	106567233	PRA1 family protein 3	NC_027312.1	41120733	41121676	0.00426154	-0.102207	-0.418598
Ssa#STIR13978	GGATGGGCAGTGTGTACATTCTGGATAACTCATTTTCTGTACATGTACTTTTTATATGAA	#N/A	---NA---	#N/A	#N/A	#N/A	0.00426545	0.222911	0.191263
Ssa#S30239665	CTTCTACTCTGTCATACTGTATGCCAAAGCATCACAGGAGTGGCAAGGAGTGGAATGATA	106612346	ADP-ribosylation factor-like 3	NC_027300.1	94668764	94684116	0.00431578	-0.121462	-1.03955
Ssa#TC113073_S	GGAGATTTGATTTCATCAAGGGACCACCCCTAACCATCGTTCTCTTAGTGGGAGGGGCTT	#N/A	0	#N/A	#N/A	#N/A	0.00436148	-0.471917	-0.137632
Omy#S18156228	TATGATAAAAGTCAGTCATTCGGCAGTCGCCTGCACAAACAGGGCATAGCCTCTTAAATG	#N/A	tight junction protein 3	#N/A	#N/A	#N/A	0.00437284	-1.00714	-0.0714513
Ssa#STIR10359	TGACAGAGATCAGAGAACGATGCCAGACTTCATCGCTTACACTTCTACAATGAACATTTC	106608989	cd84 molecule	NC_027306.1	24860220	24864204	0.00439258	-0.53784	-0.398197
Omy#S15323632	GGTGGTAATGATTGTAAGTACAAAAATGTACACTGTTCCAGTTAGGTGTTGTAGATGTTC	106587413	Serine/threonine-protein kinase VRK3	NC_027325.1	22169483	22174092	0.00448896	-0.176774	0.727603
Ssa#S31998488	TAGGAGTGCTATTGAAAAGCACATTAAGGGAAATCTCACGGAGAGAAGGCTCAAGTGGCT	#N/A	PREDICTED: similar to Samd9l protein	#N/A	#N/A	#N/A	0.00450434	1.2663	0.262362
Ssa#TC106085	TTTGAAACCAGTTGTATTTTCACCCCATGTAATTTCGCACCACAAAGTCTTAAATCGATT	#N/A	brain protein 16	#N/A	#N/A	#N/A	0.00459391	-0.195694	-0.368645
Ssa#S35579947	AACAGCACCGCAGAATCAATGGCAACAACAGCGAGTATGACTGCTTCTACATCATCAACT	106561515	zinc finger protein 277	NC_027309.1	101629435	101635545	0.00464407	0.365255	0.102277
Ssa#TC89862	CTGTGGAGTTCACTGCATTTTAATGCCATACCTGTTAATAAAGACATTCCCTCATACAGC	100195307	arginine N-methyltransferase 3	NC_027325.1	6028335	6125106	0.0046937	-0.012156	0.493824
Omy#S22244812	GAGTAAAATATCCAAGTGTATTTATTTTCTGGATTGGATATAAATGGTCTCCAGTGCTGC	106584550		NC_027322.1	37012245	37025279	0.00485502	0.404143	0.292532
Ssa#S35551930	ATAAGAAGAATGTGAATAGGCTCCAGGATCTGGTGGACAAGCTGCAGCTGAAAGTGAAAG	106565367	skeletal muscle myosin heavy chain	NC_027311.1	50397885	50411714	0.00494581	0.377852	0.0917224
Omy#TC147965	CTTGACTAATATGACCTTTGCTGTGGGTATTGCCCTGTTTGGTGCCCTTGGCTACTATAT	#N/A	hypothetical protein LOC555262	#N/A	#N/A	#N/A	0.00496218	1.49585	0.420498
Ssa#STIR14524	GACGTTCTGCTCAACTCTTTAATATTTTTATTGTCCTTATGTGTACCTGTGTAGACGTTA	106574776	asteroid homolog 1	NC_027301.1	6241963	6242508	0.00497789	0.261863	0.357311
Ssa#STIR24960	GGATCTATATGCTGGTGTCTGGGTTTGAACCTGGGTTCAACAAGACTGTTGGCCAATAAA	#N/A	---NA---	#N/A	#N/A	#N/A	0.00499338	-0.334669	-0.632033
Ssa#S31993322	AAGTAAATGAGCTCCCACTGAACCAAGATGACCCAGGGAAATTCCTGTTTGAGATCATGC	106580501	Rho GTPase activating protein 25	NC_027319.1	34008131	34020148	0.00507399	0.536622	0.688778
Ssa#TC82760	CAAAACAGACAAATCACTAGAGGACGTGTTGGAGAACCTCAACATCACCTCAACCATCAC	106593648	DEP domain containing 7-like	NW_012350637.1	1807	10395	0.00508951	-0.261103	-0.139903
Ssa#TC108619_S	CACTGTTGTATCAGCATTCACTGTACGTCTACTACACTGTGTATCAGCATTTCACTGTAG	#N/A	Electron transfer flavoprotein subunit beta	#N/A	#N/A	#N/A	0.00512751	0.402594	0.268405
Ssa#STIR09550	CAGGAAAGCACACAGAGCAAATCACAGGGTCTTGTCTCACTCTGTCACACACAATCAAAT	100196784	---NA---	NC_027321.1	25395777	25409943	0.00516215	-2.43159	-0.969097
Ssa#STIR24332	TTTATGTCGACATTGACAAGATGTCCAAAGATCAGATAGGTCTGGAGCGAAGAGACCCTC	106603569	slco2b1 protein	NC_027303.1	47517192	47542137	0.00516415	-0.43671	-0.311465
Ssa#S30257488	TTGTTCCTAACGGGCTATGGAGGCTATGACAAAGTGAAGCTCCAGATGAAAAAGGGAAAG	106579158	Vat1 protein	NC_027318.1	56002759	56022054	0.00517384	1.40382	0.615969
Ssa#S31988290	TATGAATATGGCCAACTCCAAGTTCAAGACAGACATGGTGCTGTTGAACCCTCCAGATGA	106575131	pleckstrin homology domain containing, family A (phosphoinositide binding specific) member 3	NC_027316.1	1453291	1471357	0.00523735	-0.61996	0.0784481
Ssa#S30120550	TATAACCAGATTTGCTCAGCAGACTGGGGCTCTAAAGAAAAAAGATGACCGGTTGGACTG	106587943	Coiled-coil domain-containing protein 49	NC_027301.1	46069139	46072568	0.00531747	-0.115354	-0.49187
Ssa#S35594657	GGTTACCATGGTCAACAGGAAGAACTATGTTGACTTGTACGTTGACAGGAAGCTCAACAA	106602323	hypothetical protein LOC100148091	NC_027303.1	7826788	7837263	0.00533153	0.993196	0.650842
Ssa#S31984702_S	CTCTCAGTTGACACATTTTCAACATTAAGTGAGTAGACTTGTGCGAGCCAGAAACAGCCC	106563789	titin(rhabdomyosarcoma antigen mu-rms-)partial	NC_027310.1	84868562	84874813	0.00533182	0.812194	0.440304
Ssa#STIR16409	CGTCAGTGTTTTAGAGAGCACTTCATAGCTGTATTACTAGTTTGTGATATACGTTTTTTC	#N/A	thymidine kinase 1	#N/A	#N/A	#N/A	0.00533254	0.605178	0.443736
Omy#S34425511	GGTACTACAATGACCTGACCCTGGTTGTACAGAATTACTGTTTGCTTTTTTAACTGTAAA	100196715	unnamed protein product	NC_027309.1	73111726	73124239	0.00533885	0.0852451	0.508563
Omy#TC136925	ACAATTCAGCTATTTGAGTAAACCATGTCCTTTGCTCCAGATGGAAGAAGACCGTTCCAC	#N/A	Nuclear transcription factor Y subunit beta	#N/A	#N/A	#N/A	0.00535195	-0.695075	-0.156545
Ssa#S30240502	AAATTATCTTCCTCGCTTTTCCAGGGGGTCAACAAGAATGACGACCACGATTATGCCTTG	106603806	CREB/ATF bZIP transcription factor	NC_027303.1	67945302	67946949	0.0053628	-0.368659	-0.125717
Ssa#STIR16469	AGAAGTCTACAAACCTTGAGAAAGTTCTTCCTCAACTGTGAACTTCAACATGGCTGTCAG	106582645	eukaryotic translation initiation factor 6	NC_027321.1	2963837	2977565	0.00543569	-0.587004	-0.227965
Ssa#KSS5081	TGTGTATTGTCTGAAGGAGAAATCCTCTGTAGAGCATTATTCAGTGTACCAAATTAGGTC	#N/A	isocitrate dehydrogenase 2-1 (NADP+), mitochondrial	#N/A	#N/A	#N/A	0.00544125	0.375497	0.211114
Ssa#S32006377	TGTTGAGTGGGATCCCCGAGGTTGACCTTGGCATTGATGCTAAGATAAAGAACATCATCT	100286561	CI078 protein	NC_027300.1	144052472	144056321	0.00547443	-0.164142	-0.184743
Omy#BX859722	TGTCTGTCTGAGAAGAGGCTGCCTGTTGTAGCTATGTGATAAGTAAAACTTATTCAAGTC	#N/A	PREDICTED: similar to reticulon 4 interacting protein 1	#N/A	#N/A	#N/A	0.00547482	0.422047	0.314837
Ssa#CX353641	TGGAGAACTGTACAGAGCTCTCATACACAGACTGCTCTAACCTGACTGAAATAACCTGTG	106605368	unnamed protein product	NC_027304.1	58286210	58298405	0.00548089	-1.71793	-0.59117
Ssa#DY727692	TGTTTGACAACTACAGCGCCCAGATGACGGTAGATGGTCGCAGCGTCAGCCTCAACCTGT	106612214	hypothetical protein LOC734945	NC_027308.1	82987833	82988513	0.00557921	-0.216158	-0.530643
Ssa#S30293706	AATTACTTAGGGGGATGTTTCGGGATTTTGGCAATGAGGCCATGTGTCTACTTCTCTGGA	#N/A	RUN and FYVE domain containing 3	#N/A	#N/A	#N/A	0.00559133	-0.138738	-0.361459
Ssa#KSS2807_S	TAAAAAAATGTGTTTGTTGGAATTGCATTTTGTTACTTTGTATATAGTTATTAGCACAAA	XR_001323306.1	unnamed protein product	#N/A	#N/A	#N/A	0.00566854	0.11986	0.718799
Ssa#STIR20369	TCATTGCCACCACTGCTGCTGTATTATGAACTAGGTAAGCAAATAAAAAATATACTACTG	100306780	---NA---	NC_027300.1	9347867	9352040	0.00571784	0.129968	0.148186
Ssa#EG940362_S	CAAGACTGTTAAGAAAGCAAAGCAACTCTGGATCATTCATCTTGTAGGTGTGTCGTTCCA	106602552	Gastrula zinc finger protein XLCGF57.1	NC_027303.1	18250185	18251447	0.00577518	-0.396059	-0.213273
Omy#S22909146	GACTCAAAAGCGAAGGTGCCAGAATCCCTTCCAAATGAAATGCCTATGACTCCAAAACCT	100380561	Lnpb protein	NC_027320.1	51263735	51272213	0.00584683	0.0287609	0.450096
Ssa#S48402973_S	GGCATTTTACATTTTTTATTGTTTTATGTTATTTGATGTGTCAATAAAATTGTTCCATTC	#N/A	hypothetical protein LOC791196	#N/A	#N/A	#N/A	0.00594312	0.183775	0.448438
Omy#CR943778	TTCTGTCAAACTGTGGGTTTCCTGGACACTTTTCTCACCACCAACTCAATGCTCAGTATG	106608747	unnamed protein product	NC_027300.1	63644780	63648153	0.00600627	1.80328	0.703277
Ssa#EG648012	AATGTACAGAATATTCGAGGAATTCAGGTTGTCACGCTGTGAGAGATGTCGTTGTGAGCC	106607185	PREDICTED: similar to von Willebrand factor C domain containing 2	NC_027305.1	32797145	32800755	0.00601439	2.66203	2.12677
Ssa#STIR09395	CCCTAAACCATCCCAGTAGTGTAACAATGAGGTTAATTTGAGGCTATTTATTAATGTTGT	106580511	vesicle-associated membrane protein 8	NC_027319.1	34394745	34397836	0.00607355	-0.149446	-0.19084
Ssa#KSS4165	GTATTGTTTTTGTACTTTATCTACACTGACCGACCAGAACTGACCAGGGGAAGTAGAGGA	106563079	Centrin-3	NC_027310.1	55726887	55729372	0.00610331	-0.223167	-0.333414
Ssa#S31979448	TATGCAGTGTGGAACATCATAGTGATCTATGCCCTGGCAGGAAAACATCTCACTACTCTG	106575177	hypothetical protein LOC447898	NC_027316.1	8508119	8513899	0.00621406	-0.0995092	-0.24978
Ssa#S35702423	AGGATGGATCTCTAGCAGTAAGAGAAGAAATCATCAGGCCAAAATGTATCCTGTGGGAAT	106589357	BAP28 protein	NC_027327.1	4939731	4957017	0.00622809	0.350361	0.267921
Ssa#DW179310	TGTATCCTGCTACTAGCACTGGAACAAAGCAGAGATGATCAACAGCCTGTTCTTGATCAA	100196602	AP-3 complex subunit mu-1	NC_027300.1	45777323	45794337	0.00627938	0.376803	0.29136
Ssa#S31979331	TTTCTCTCAGCAAGAAAAGTAAAAAAGGCAAAGTTCAATCGTTACCCCCCACCCCGTTGC	106582809	unnamed protein product	NC_027321.1	11956543	11970433	0.00631635	-0.429834	-0.644848
Ssa#STIR07135	ACACCCTTGGAGCAGAAACTCACCATAAAAATTTCTTGGGAGTACGGCTGTTTTTTCCCC	100194854	nedd8 activating enzyme e1 subunit 1	NC_027325.1	15036605	15042631	0.00643778	0.390275	0.0405061
Ssa#KSS2134	GGCCTGTTTCTCATCTTGTTCGGTTTCATTTTCCAATTTGTTACACTTTGTATTCGAGGA	106601341	PREDICTED: similar to Y51B11A.1	NC_027302.1	68461249	68474867	0.00647314	-0.335387	-0.811108
Ssa#STIR17997	TAGGAAAGGAGAGCAACTCCAGACCATTCATACTGTGTTTTTCAGATGAATAGATTTATC	106578070	gastrula zinc finger protein	NC_027317.1	65917608	65919601	0.00647853	-0.153414	-0.447256
Ssa#STIR18710	GTTAATATATCTGCTGTCGGCATGCAGTTTGGAAATGATTTTGCTTCAGTTAAAGGTAGA	106613876	tetratricopeptide repeat protein 14	NC_027309.1	23859110	23863131	0.00651408	0.358618	0.189082
Ssa#S35547410_S	GCTTTCACAGCCTTCTATTCAATTGTTATAAGATCTATAGTAGACCGGAAATTAGCCTTT	106560366	Exocyst complex component 2	NC_027309.1	37960402	38034043	0.00652474	0.143652	0.434166
Ssa#S18835283	TTACACCATTATCAACGGATACAAGAAGGTCCTGGAGTCGCCGGGAGAATGACTATTCTT	#N/A	60S acidic ribosomal protein P0	#N/A	#N/A	#N/A	0.00654225	-0.272067	-0.0447273
Ssa#DY728487	TAATGAGGAACGCTAAACAATGAGGAACCCGTGTTGAAGGTACCACATATCAGCAGTAAT	106603386	Solute carrier family 13 member 3	NC_027303.1	45995594	45996169	0.00657039	0.211582	0.532076
Ssa#STIR17055	CAGGGATTGTGTGTAATTTTCATATAAAGCCAAAGTAATGCTTTGTGGAGTTCCATTGTC	106572828	---NA---	NC_027314.1	95648836	95662531	0.00660243	0.148944	0.319645
Ssa#S35498807	TTCTTACTGGAAAAGGCAAAAGGTGTGCTGTGGGATTGTCTACAAAGGGCGTTTTGGTGA	100196398	FAM60A	NC_027325.1	28110885	28112407	0.00660366	0.767712	0.272
Ssa#S30294312	CTCTCTTACTCGATATCCTGCAGAGACTTCTGCACACTGTCTTCTGAGCACTGTTTTTAC	106589546	Mitochondrial import receptor subunit TOM22 homolog	NC_027327.1	14178602	14182115	0.00664445	-0.373877	-0.207631
Ssa#STIR08810	CCTAGTAATGGTGAAGTTGAACTATGGGAGCTTATTGAAAGTGTTTGAAACTTTTTGGAT	XR_001327520.1	hepatitis b virus x-interacting protein	#N/A	#N/A	#N/A	0.00669843	0.716485	0.7077
Ssa#S35658275	ATCGGAAGGCAGCTGTTTGAGAAATACATGAACAACTGAAACACTCTAAAGCTGATATTA	100195206	Erythropoietin receptor	NC_027302.1	64267284	64270141	0.0067004	0.353268	0.369399
Ssa#S18868148	TTTGTGAACGCTAATATGATGAAAGAGCACCTTCCCCCGGCATCCAACGATGTGCTTATT	106573223	NADH-cytochrome b5 reductase 2	NC_027315.1	11752525	11759128	0.00670427	0.106292	0.317206
Ssa#S35694408	GGCAGACTACCCCCAAAACCATTCCCTATTAGTTCACTGTGCATTTAGATGGCTAAATGA	100196398	FAM60A	NC_027325.1	28110885	28112407	0.00681291	0.366819	0.323724
Ssa#TC65634	TTATGGGTTCCTGCTACAAAACTAAGAAGTTTCTCCTGTCCCTGGCTGAAAACAAGCTGG	106560887	PREDICTED: si:ch211-260p9.1	NC_027309.1	76725093	76776091	0.00681671	-0.752683	-0.982366
Omy#S15298277	GTCAGTACTTAGTCACAGGATCAGTGGATGGTTTTATCGAGGTCTGGAACTTTCACACTG	106604632	WD40 repeat-containing protein SMU1	NC_027304.1	29428623	29432339	0.00694663	0.200653	0.473081
Ssa#S31988472	TTGCGCTCACTAAAACAACTGTTACTCAGTTTCATGTGTTCTTTTGAGGTCTTACTGCTG	#N/A	C4b-binding protein alpha chain precursor	#N/A	#N/A	#N/A	0.00696655	-0.879226	-0.1257
Omy#S34424820	GGCTTGATACTGATGTCTCTGAAAGGAGAGAGAGCTTACACTCTGCATAAACATTTTTAC	#N/A	synaptotagmin XIII	#N/A	#N/A	#N/A	0.00697721	-0.679856	-1.29708
Omy#S18100560	AGATGTAGACAATGTCGATCTTTAGCCAATTTGACGTTGGGTGTTTCACGTGACTTTTTT	100380503	E3 ubiquitin-protein ligase RNF8	NC_027314.1	24709181	24731087	0.00701027	2.05318	0.697101
Ssa#STIR15321	ATTTCTCTGCTGGATGACACAGTATACTATGCATAGATGTGAGCATGTGTGTCTGAATAC	106583482	autotransporter-associated beta strand repeat protein	NC_027321.1	41073165	41093777	0.00702888	0.176318	0.189884
Ssa#STIR19434	GATGTGTGTTTCTGCATGAATGAGATAAAGAAATGTAATGTGTTTTGGACTTTTCGTACC	106562357	selenocysteine tRNA activating factor	NC_027310.1	25974029	25982510	0.0070376	0.212634	0.268466
Ssa#S30240513	ATGGCATCTTTTCAGACACCCACCTGTTGACAATGATGTACATCGGGGAGATGTGTTTCT	106585203	PREDICTED: hypothetical protein LOC325885	NC_027323.1	5709101	5713009	0.00703821	-0.0970881	-0.219086
Ssa#STIR21472	GTTGCCGCATGGTAACACTGAATTTTTTATAAAAAACAAAGCACTTACTACACTGCCTTA	106566908	6-phosphofructo-2-kinase fructose--biphosphatase 2	NC_027312.1	22752643	22774401	0.00705568	0.425244	0.191845
Ssa#STIR07247	TGTCCTCGGCCTTTGTGTCAGAACACATATCGCAATAATTGCTGTAGCTTATAATATGTT	100194784	protein kinase c substrate 80k-h	NC_027306.1	3954159	4207656	0.00708884	-0.317662	-0.115536
Ssa#TC101413	TATCGTGGTGGTGTGTTTGCCGAGTTCCACCCTTTGTCTCTAATGAACCATATCATCTCA	106569716	Cathepsin Z precursor	NC_027313.1	45164274	45181099	0.00709587	-0.328993	-0.146053
Ssa#KSS4775	TTCAAGTCTGTGGTCAGTGGCATTGAGATGTTCCACCAGTCTCTGGACAGAGCAAAGGCA	XR_001329053.1	unnamed protein product	#N/A	#N/A	#N/A	0.00711923	-0.188434	-0.178095
Ssa#S30276714	CTATGTCACGCAAAGTAGCAGCTATTCAACGTAAGGTTCACCCAAAGAAGCAGAGCATCA	106564828	RNA binding motif protein 34	NC_027311.1	27211635	27220611	0.00713068	-0.25642	-0.139157
Omy#S15282112	TTTGAGAGACAAGTGCGAGAAATTGAGGCCAAGTATGAGAAGAAGATGCAGATGCTGCGT	106587378	hypothetical protein LOC735136	NC_027325.1	23070364	23079216	0.00713856	0.663859	0.0461046
Ssa#S35506044	TGGAGTTGTTTCCTGCCAACAAGCAGAACATGGAGCACTTCTCAAAGTACTTCAATGAGG	106570320	novel protein similar to vertebrate basic leucine zipper and W2 domains 2 (BZW2) (zgc:55580)	NC_027313.1	70609450	70617273	0.00720904	-0.365679	-0.353617
Ssa#S35507036	AACAAAGACTTTATCGATTCCCTCGGTCTCAACCATGAGCAGAACATGGCTAAGATGCGT	106562606		NC_027310.1	36847696	36854548	0.00722152	-0.082377	-0.211274
Ssa#S30240355	TCAGTCACACTATTGGCAATGGACCGACTGCGTTTGCCTATAAGAAGATGAGTAACCTAC	100195849	Dual specificity protein phosphatase 12	NC_027302.1	15120720	15122690	0.00728613	-0.365615	-0.391783
Ssa#S35597351	TGTACAGAGTGGGGAGTCTGACATTATGGTAGTATGCTGCACTGTCACATTGTCCTCATT	100195308	Transcription factor E2F6	NC_027305.1	50770458	50774352	0.00730068	-0.290387	-0.0747262
Ssa#STIR24875	TTGTTCCGCTACTTTAGCCAAGTCCTAAAGTCAAGTGCTGATGGAGGCCCCACTGCCCCC	106585682	chromosome 9 open reading frame 64	NC_027323.1	31209905	31221110	0.00733046	-0.457125	-0.446851
Ssa#S35703589	CAACCCAACTCTACTACACACCTGATGCTTTAGTTTCATAAAGCACATCTTGTAGTTTTT	100286675	DnaJ homolog subfamily C member 17	NC_027308.1	19603372	19657103	0.00737962	-0.184922	-0.288197
Ssa#STIR21829	TGTTATTTCATGTACCGTGTCAGGAGTCAAATCCATTCAAGAGACATACTTATATAACGT	106606137	cholinesterase 1	NC_027304.1	78271836	78281313	0.00739096	-0.714282	-1.25825
Ssa#S35500576	TGAGGACACTGTAGGTGCAAAACATTGTACTTGTATGCACTGTATGATATTTGCTTGAAA	106587203	PREDICTED: similar to adenosine monophosphate deaminase 3	NC_027325.1	18379416	18398125	0.00743726	-0.138329	-0.261822
Ssa#S30281539	TTCTCGCTGTGTTTGTGTCCAGAATTCCTCCACACTGGAAAACCCTAACATTCAGGAGTA	106603932	Cytochrome b5 domain-containing protein 2	NC_027303.1	75533335	75535277	0.00746447	-0.171895	-0.442188
Ssa#STIR21174	CTCTCTATTTTAGCAACCCATGAGGCAGAAGTATTATTGTATGTGTTTTGTTGTGGTAAA	106565629	---NA---	NC_027311.1	60724704	60750524	0.007546	0.342229	0.324918
Omy#EXOB3_H04	GGCTCGACCGTTTTAAATGACAGAGGGAAATTAAGAAAAGAAGGAAGTGCATATCAATAG	#N/A	Transposable element Tcb2 transposase	#N/A	#N/A	#N/A	0.00765161	-0.59101	-0.489286
Ssa#S30271609	ACGTGACCAATGAGACTTTTACAAGCATGAGCAACATGACCAATGACACCATCCTTTGGG	106564475	alpha2 a2 adrenergic receptor	NC_027311.1	13593632	13594942	0.0077001	0.579698	0.675682
Omy#S18535464	TATATGACCTTGTTGACCTTCTCATTCACCTCTCTGTCCTGGAAGGACACCAGTAACTGT	106612855	unnamed protein product	NC_027300.1	91719752	91738980	0.00775086	0.755042	0.0719366
Ssa#S35664857	CTAGGTATCTATGGATAGATGTAGATTTGGCAAGTCATTATGGTTTGCTATGCAATATGA	106565284	hypothetical protein LOC326100	NC_027311.1	37885760	37937523	0.0078878	0.0876029	0.182087
Ssa#STIR24814	GGTACAACAATGTGTTTGTTTCTTCCTGTGTGTCTGTTTCATATCAAAATCGTAAGCTTG	106575290	gem (nuclear organelle) associated protein 8	NC_027316.1	11956301	11957356	0.00789791	-0.210583	-0.205833
Ssa#STIR21446	TGACTCACGTTCAAAGACGATATTATTCCTATGTACTTCTTTTGTCGATTGCTTTGCTTT	106588566	krev interaction trapped 1 isoform 1	NC_027326.1	14315536	14328730	0.00790195	0.057792	0.228676
Ssa#BI468116	CCTCTTCAGGCTGAAACAACAACAGCTAGAGGAGGAGAAGAGACAACAGAAAATTGAGAT	106587789	Selenoprotein S	NC_027325.1	37230830	37236628	0.00803875	-0.22208	-0.219355
Omy#S22912319	CTGTCATTGAAGGCGGGAATTTTGTTCTTAACTGACTTGCCTACAATAAATTACACTTTT	#N/A	PR domain zinc finger protein 9	#N/A	#N/A	#N/A	0.00804812	-0.097958	-0.234041
Omy#TC172013	ATAAATGCAATGCTCTTTGGGCTGGCTGGCTAGCTAGCTAGCAAATGTAGCTACATAAAC	#N/A	28S ribosomal protein S35, mitochondrial precursor	#N/A	#N/A	#N/A	0.00806482	0.955097	0.00734198
Ssa#S31974411	ACAAAGTGTTTGAAATGTGGTATGTGACCCAGTAATAAACCTAGTCCAGTGACTTTTTGT	106605019	cysteine sulfinic acid decarboxylase	NC_027300.1	51903665	51916427	0.0080946	0.417847	0.151247
Omy#TC163351	CATACTATACAGTCTCTACAGCCTCAAAACACCAACCATCAAAAGGAATATGTTAATTTG	106604166	unnamed protein product	NC_027304.1	5193967	5420319	0.00824019	-0.0912694	-1.05126
Ssa#S30274793	TCTTTCCCTTCTGTGGGGAAAGACATTTTACAATGAAACAATATTTGGGTTCTTTGTTGG	106612030	Platelet-derived growth factor receptor-like	NC_027308.1	75502723	75509584	0.00826806	-0.149356	-0.276986
Ssa#TC72151	TATTAACACTCCCAACAACCCCATTGGGAAGATATTCACCAAGGATGAGCTTCAGTCTAT	100195431	Kynurenine--oxoglutarate transaminase 3	NC_027309.1	51568923	51574865	0.00827469	-0.556882	0.0488158
Ssa#STIR11381	ACTCATTGTCTACCGCCCATATTTTGTCATGTAAGGGCCTATTGGATAGATTGTTTTATT	100286484	eif4e binding protein	NC_027328.1	20031626	20036725	0.00827547	-0.155905	-0.166688
Ssa#STIR25664	GCCCTTACTGCAGTTATAATGTAATGGACTGTAATTATGTGTGGCTCAAGTCAATTAAAA	106605066	u1 small nuclear ribonucleoprotein 70 kda	NC_027304.1	48310999	48312995	0.00831497	0.106368	0.436699
Ssa#S35678006	GCACTTGGTCAAAAACAATAACGATTCTTTCCTGACAAGGCATATTTTCGGTTGCTTGTA	106589463	unnamed protein product	NC_027327.1	11245744	11248790	0.00841059	-0.76869	0.0185819
Ssa#DY739711	GCTCCCATCACCCCCCTAACTCCCTACAAATCGTCTTTCCAGGACACCAAGCCCAAATCA	106576622	PREDICTED: hypothetical protein	NC_027316.1	55767337	55768257	0.00856359	-0.232268	-0.822887
Ssa#STIR11884	TCAGGACCAGGTGTACCAGCAGACCATGCAGGATTTTGTTTGGACACACATGCTGGGGGG	106605754	ccr4-not transcriptionsubunit 3	NC_027304.1	69053873	69063875	0.00862729	0.145306	-1.52812
Omy#S15329702	CCTTTCATACACAGCCTAAATGGAACAACCTTTAAATGGCTGGCAAAACATTTCTTATTT	106587231	Ubiquitin-like protein 7	NC_027325.1	17175450	17182068	0.00864069	-0.291953	-0.209188
Ssa#TC107774	AAGAATTCTTCAGGAAACTCAGTCGGGAGTGCGAGATAAAATACACAGGGTTCCGAGACA	106573726	core-binding factor beta subunit	NC_027315.1	31143878	31171557	0.0086679	-0.582267	-0.341201
Ssa#STIR21575	CATATCAATGGTTCTGAATGACAACCAATATACATCAACACCATACATCATGATTCATGG	106587646	---NA---	NC_027325.1	32791436	32797990	0.00868966	-1.20394	-0.776256
Ssa#S18836593	TTGATCATGAAGGATAATAGTCTTCGGCTGGTCTCTCCAGAACAGGCTTCTCAAGGAGTT	100306844	cleavage and polyadenylation specific factor 3-like	NC_027314.1	85747656	85755963	0.00870703	-0.430192	-0.123695
Omy#TC164826	CAAAAAGCACCATCTAGTCCAAGGTGAAGTTTCTCCTCCACACAGATCTAGGATCACCTT	#N/A	AChain A, Comparison Between The Crystal And The Solution Structures Of The Ef Hand Parvalbumin	#N/A	#N/A	#N/A	0.00872634	0.0372065	-1.41309
Ssa#STIR05057	TTCGGATCAACACAATTGAAGTTGCTCCCAGATTCACATGATGCTATATGTTTTGAATTG	106587095	39s ribosomal proteinmitochondrial precursor	NC_027325.1	9172069	9174592	0.00876546	-0.232305	-0.626608
Ssa#STIR11144	CCAGTGACAGGAACTTTGGTATTTTGATAGTATGCATTTAAATGCAGATTCTGTGTTCTT	106580621	ce051_danreame: full=upf0600 protein c5orf51 homolog	NC_027319.1	39746377	39753460	0.00879217	-0.0870202	-0.369929
Ssa#S35516254	GATGACCAGTTTGATGTGTACACCATTGCTTTTGGCATCCGTAATGTCACCCACATAGAC	106584904	Ubiquinone biosynthesis methyltransferase COQ5, mitochondrial precursor	NC_027323.1	1802118	1804747	0.00895323	-0.182154	-0.217261
Ssa#S30292522	TGTTAACAGGACATTGTGACAAATCTGTACTTATAAAGACCTGTACCATTCTAGCCAATG	106613487	Profilin-2	NC_027309.1	7886653	7891004	0.00909051	0.200161	0.416195
Omy#BX074186	AGGTGTAGAGAATGCAGTGTGTGTCCTGAGTAACCTGTCTTATCAGCTGTACAGTGAGAT	100306831	PREDICTED: similar to plakophilin 3	NC_027310.1	74331368	74352643	0.00914306	0.357315	0.351812
Ssa#S32005799	TTAAAGAGGTAGATGACAATGTGGGTCTGCTGATATCAGAGCTGAAGCGTGCAGAGTTGT	100196755	Ectonucleotide pyrophosphatase/phosphodiesterase family member 4	NC_027300.1	28517776	28520254	0.00914399	0.361467	0.425254
Ssa#TC107522	AAATTACAGAAAGACTTATCGGAAGTCATAGACTTGACAAAAGACCTCCTGACGTCGCAG	100195756	Survival of motor neuron-related-splicing factor 30	NC_027317.1	19139682	19143593	0.00930866	-0.405964	-0.133877
Ssa#TC101586_S	CAAGGAAGAGGTCCTACAGTTGTACTGAATGCACAGCAACCTATGACAGACCATGTCATT	106587083	Zinc finger protein 572	NC_027325.1	8352412	8364751	0.00931309	-0.279622	-0.126672
Ssa#TC102554	TAGTGTTAGTGAGCGACCATGGCTAAACAGACAGAGATGTTTGTCCTGTTCTTCGTCTGT	XR_001325793.1	E3 ubiquitin-protein ligase RNF128 precursor	#N/A	#N/A	#N/A	0.00938381	-0.0263393	0.366727
xSsa#STIR13832x	CTGGAAGTTCTGACACTTGTTTTCACTGTATGGTTTTCCATATTATGTTCCTAGGTTCAT	106590162	cellular myelocytomatosis oncogene	NC_027328.1	12974696	12976243	0.0094128	-0.163357	-0.111944
Ssa#STIR43841	TGTCATTGTTGATGCCTTCAAACATGTGTCCAGGGAAGGAGAGGACCCCTGTAAAAAACA	106570487	unnamed protein product	NC_027313.1	78696229	78706506	0.00945883	-0.295164	-0.224604
Ssa#S32007131	AGGCTTTCTCTTCATTCTGGTTGACACTCAGAACGACTACATCCTCTCCTTGAAACTCAA	106612582	sex hormone-binding globulin beta	NC_027308.1	106460145	106470801	0.00946123	1.25431	1.23358
Ssa#DY715868	ATCTACTGCTCCCTGAGGACTTCACTGTGTACACACATGCCAAGGATGGATCTCTAATAA	106587024	a disintegrin and metalloproteinase domain 9	NC_027325.1	1900739	2002497	0.00947751	-0.600087	-0.650942
Ssa#DY730269	AGCCCCGCTAAGATTAGTCACTCCACTTAATTCTCATGTCATTAAATAATTGGCAACATT	106571986	PREDICTED: similar to zinc finger protein 93 homolog	NC_027314.1	77889979	77891184	0.00949118	-0.438289	-0.0545993
Ssa#DY735359	CACCAGAGGGCCATTTTTGGTAACACACCTGTCCATTGTCATTGTTTGTATATTGAAAAT	#N/A	mitochondrial ribosomal protein S9	#N/A	#N/A	#N/A	0.00952845	-0.253436	-0.159956
Ssa#S30281756	ATTTATGGCTTTCCTTTTGACACATTGCTGCTAATTTGTACTGGTATTTGTGTCTCGTCA	106612861	Pre-mRNA-processing-splicing factor 8	NC_027308.1	111511878	111537014	0.00956463	0.409143	0.146917
Ssa#STIR17250	ATATGTATACTGTTTACTGCACTGCTGTTTGAGATGGTATAACTCTGTTTGAAATGAGAC	106580305	mannose-6-phosphate protein p76	NC_027319.1	28031071	28043597	0.00960101	0.284356	0.206959
Ssa#S35698682	TTTGTCATTCCCCTTTCAGACACTTAAGAGATAAAAAGGAACATTCCTTGTGTTCGTGCC	106574791	Fibronectin	NC_027315.1	78261962	78266082	0.00962723	0.506715	0.0243359
Ssa#S31963506	AAACACTTTGTTGACAAAAACCTACAAGATGAGGTCTGAGCCTGACGAGAACGACCCCTT	106609764	Nucleosome assembly protein 1-like 1	NC_027306.1	54728930	54754276	0.00963925	-0.191693	-0.124471
Ssa#S30281203	AGCTGTTTACCAGAGAGTTGTACAGTGAGATCCTCAACCACAAGTTCACCATCACCGTAA	#N/A	39S ribosomal protein L28, mitochondrial precursor	#N/A	#N/A	#N/A	0.00967392	-0.241428	-0.270287
Ssa#STIR00032_3	GGGCAATATACTGTAATCTGTGCAGGATTGGGCAGAATGCAACCCAAATCTTCTGACTAA	100380797	3-hydroxy-3-methylglutaryl-coenzyme a reductase	NC_027300.1	135112866	135125870	0.00968899	-0.294389	-0.294863
Ssa#TC93282	AACAAATGCTTTCAACCCCTCCTGTCGAACTTACAAGATGGACACCATGGAACATCTAGG	106580184	PREDICTED: similar to semaphorin SEMA6A1	NC_027319.1	5851885	5911630	0.00969893	-1.55524	-1.15919
Ssa#S35541768	AATCCTGACTCAGAACATTTTGCCTGGAAAGGAATCCAATTTCAATAAGGTCAACACGAT	106586984	Low choriolytic enzyme precursor	NC_027325.1	9996864	10017446	0.00970466	1.08546	0.605402
Ssa#STIR18091	GTTGGTCTTAGAGGTTTCCAAGATGTCTCATACCTAAAAACACACTGTCAATTTCATTTC	106585612	phytanoyl-hydroxylase interacting	NC_027323.1	19089785	19097202	0.00971082	-0.217886	-0.293507
Ssa#S35705911	ACCTAACAGATTGTGCTGTTACTATTACAGTGCGCTACAGATGTACTCTGAGCGTCAGAC	#N/A	KDEL motif-containing protein 2	#N/A	#N/A	#N/A	0.0097141	-0.341839	-0.403629
Ssa#STIR15129	GAAAATATAATCCAGGCAAAAGGCAAGGGAAGCCTTCTCCTTGACAGTCATGTCATTGCT	#N/A	---NA---	#N/A	#N/A	#N/A	0.00980827	0.700131	0.225351
Ssa#S30287451	GAGAAACGAATAACAGGAGTCCCCGAAGCGAAAGACAATAATTACGTGCACACCAGACAT	106576187	novel protein similar to H.sapiens CCDC3, coiled-coil domain containing 3 (CCDC3)	NC_027316.1	41672865	41679694	0.00985801	-0.352399	-0.448466
Ssa#S35589992	AAGGAATCATGTTCTTCAACATTGAGCTGTCTCCCATGGCTTCACCAGCATTTGAGATGG	106597199	Exosome complex exonuclease RRP45	NW_012364179.1	133	1338	0.00988742	-0.472936	-0.0851735
Ssa#STIR23077	CCTGTGGTTTGTAAGCAACTGAGTTTGTGGAATTAAACGGACTTTTCCAAATGCTTCCCT	106610339	hydroxyacyl-coenzyme amitochondrial precursor	NC_027307.1	18033190	18036169	0.009911	0.205935	0.250414
Ssa#S35483170	GGAAACCCATCAGCACTATGAGGAAGACGACTTGATTGTATCGGGAGCAAAAACTTTTTT	106581383	LOC559843 protein	NC_027319.1	72663971	72672555	0.0099334	-0.219174	-0.181131
Ssa#STIR24031	GTCTCTGTCTCCATTCATCCTGCGTCCTCTCTTATTTCAGCAAGATACAAATCTATTATT	106576883	---NA---	NC_027301.1	11096347	11099031	0.00994891	0.254293	0.134084
Ssa#DW558667	TTTGTGTACTATGAGTCCAAGTACCATGTGCACTGCTCTGTCAAAGCTGATCACTCTGTG	106572671	Desert hedgehog	NC_027314.1	89848504	89853558	0.00997079	-0.768898	-0.189346
Ssa#S35484323	TGTGAATTGTCAATGCAATACTGCTCATGCCATAGCTCTTGTCTTTCACTTGATTTATCG	#N/A	unnamed protein product	#N/A	#N/A	#N/A	0.0100027	0.11838	1.15205
Ssa#STIR10606	GAGGCACTTACACCAAATGACAAGTATAAACTGTTTAGAAGGGAGAATATATGCACAGAA	106560254	---NA---	NC_027309.1	30261327	30375471	0.0100484	0.258435	0.0888905
Ssa#S30242757	TTGTTGGCATGTGAAAGGAGTTCTAAGCACATTCGTGTCTCTCTATCCATTTACAGAAGC	106577793	unnamed protein product	NC_027301.1	13636065	13676931	0.0100848	0.306657	0.119262
Ssa#S32006087	GGCTGACCTTCTTCAGTGCGATCAAGTCCAACGGTAACGTTTTCATCAGAGACTCCTCAG	106569147	unnamed protein product	NC_027313.1	29542248	29553266	0.0101321	-0.369378	-0.870578
Ssa#S31981323	AATTCACAATCCCAGTCAATTTATTGAGAAGAAAAGCACTTCACCGGCTAGTAAGGGCGT	106571617	chemokine (C-C motif) receptor 6a	NC_027314.1	44883757	44900903	0.010133	-0.327254	-0.128126
Ssa#S31992173	TAGAGGAGAAACCATCCCATTGGCCGCTATGATTCTTTATGGGAGTGGTCCCATTGTTGG	106603826	PREDICTED: similar to solute carrier family 22 member 1	NC_027300.1	5022773	5047168	0.0101494	-0.416809	-0.451178
Ssa#STIR02179	AACATCAAGGATCGGTGGAGAACCATGAAAAAACTCAAGATGGTCTGACGCCACCAAACT	106588066	telomeric repeat-binding factor 2	NC_027325.1	45838609	45841250	0.0101663	-0.0639989	-0.357284
Ssa#S35583774	GCTGTGTAAGATAATGGGGGTGTACTGTGTTGGAATATTGGGTGTACTGAATCGTTGTTT	#N/A	52 kDa Ro protein	#N/A	#N/A	#N/A	0.0101727	0.358006	0.412327
Omy#S34310646	AATTTGACTGCAGACAGTTTACAAGCGATGCTAAAATCCACATCAGATGAGCTGGTCCTC	106562124	PREDICTED: similar to fer (fps/fes related) tyrosine kinase	NC_027300.1	113892891	113932527	0.0101732	0.975068	0.320693
Ssa#S32008211	AGCATGAGACACTAGGGAGTAGTTTGCTGACTGGCCCGGAGGGTCTCTCCATGAAGGAGA	106567085	Zgc:103534 protein	NC_027312.1	36184248	36217055	0.0101773	-0.434054	-0.0705111
Ssa#S18874624	GCCCCCCAAGACATTGACTAACTCATTATGTAAAACCAAGCACTGTTATATTTTCTTTTT	100306800	PREDICTED: PMS2 postmeiotic segregation increased 2 (S. cerevisiae)	NC_027327.1	15638995	15645562	0.010242	-0.164286	-0.643598
Omy#BX884102	AACCTGTTCCAGGCTTCCCTACCTGCTCCTTCACCAGCGGGGTGGTTAACTTATTCCTGG	#N/A	LOC557782 protein	#N/A	#N/A	#N/A	0.0102792	-1.15651	-1.25662
Ssa#STIR12804	ACTGTACCTTGACTAATATGCAATACAATACCTACCTGTATCTTTATTCTGCACTATACG	100194925	poly (adp-ribose) polymerasemember 3	NC_027321.1	27879960	27882238	0.0102817	-0.0169539	0.374103
Ssa#S35559595	GATAACTGACTGTTATTCTTCATGTAGTAGAGCACTGATCAGAACACAGATGTGAAGTCA	100286640	DNA-directed DNA polymerase epsilon 3	NC_027300.1	146310083	146313024	0.0103729	-0.248671	-0.156848
Ssa#STIR16221	TCAAAATCCTGCTACTGTATGATCCTGCCTGACGTTGTATTCTTATTAAACATGTTCATA	106580082	---NA---	NC_027319.1	14363246	14376224	0.010374	-0.110289	-0.306949
Ssa#STIR38930	TTCTAGTGAACTCTGATCCAGAGGTTCATGAAATAGCCTTCCAGTATGGGAGGAATGTTG	106579710	prenyl (decaprenyl) diphosphate synthase, subunit 1	NC_027318.1	77792672	77799049	0.0104706	-0.850348	-0.997372
Ssa#S35553434	CATTCTTTTGATCCTGGTGTTGACAGAGGTGACTCTAACCCTGGTCCTCCATATCTTTCA	106583914	Tetraspanin-4	NC_027322.1	1998215	2006520	0.0105028	-0.24214	-0.112287
Omy#S15298129	CCATCTCTCCTCACGAAAGTCTGAGGCCAACATAAATCAGGAGTTAATGATGAGTGTCTG	#N/A	leucine rich repeat containing 23	#N/A	#N/A	#N/A	0.0105507	-0.472022	-1.80168
Ssa#STIR09732	ATCCCACTGGTTGTCCTCTTGACTAAAGTCCTGGTGGTACTGGTTCTAAAAAAGTCTGGT	106580426	inhibitor of kappa light polypeptide gene enhancer in b-kinase beta	NC_027319.1	30010792	30037604	0.0105961	0.124708	0.257607
Ssa#DY713675	GATAATGAGAAAAAGAAAGGAGGTGTTTTGTGCATCGACACGTATGATATCCTGGGTGAC	100380351	Bardet-Biedl syndrome 7 protein	NC_027304.1	23926139	23931476	0.0106083	-0.437416	-0.578264
Ssa#S35552438_S	TGAAAGACTCAACAGGCTATTGTACAAGCAGCCCAGTATCTTGGTTGGACGTACTGATGT	100194757	Globoside alpha-1,3-N-acetylgalactosaminyltransferase 1	NC_027302.1	55966318	56037289	0.0106942	-0.365761	0.0430098
Ssa#KSSb2238	GTCAATGTCATCTCATACAGCTAGCTAGCTAAATAGCTAACTAAGGCCAGGGAGAGCTTG	106568939	E3 ubiquitin-protein ligase MARCH2	NC_027313.1	13329819	13337395	0.010701	-0.4527	-0.475579
Ssa#S45783658	TGTGAAAGTCTCTTTTGCCATGTCGACATCTGGAACATTGACTAGCTACTACGTCGACTC	106588846	homeobox protein HoxA9aa	NC_027326.1	27853279	27854455	0.0107026	-0.368512	-0.111198
Ssa#S35689183	TGTCAGTCTAAAATGTGTCCTTTCAGTTAGTTCTGTTGCCAATATTATCTGGGATTGATT	106603764	Oligoribonuclease, mitochondrial precursor	NC_027303.1	66834833	66855677	0.0107036	-0.0814436	-0.274585
Ssa#STIR11367	TGGATTTTTTCCCTGCTTATCTACCCAACTTGCTTCACATTAACAAAGTGACATTTATAG	#N/A	glutathione s-transferase theta-1	#N/A	#N/A	#N/A	0.0108119	0.693783	0.410346
Ssa#S25806616	GTCCGAAACGTCTTTAGAGAGCTAGAGATCCTACAGGAAATTTGAACATGTTTTTTAGTA	106576771	ST32C_MOUSERecName: Full=Serine/threonine-protein kinase 32C	NC_027317.1	9438317	9585037	0.0108187	-0.696919	-1.01075
Ssa#S18888710	TCTGTGTCCTTTCGCCCTCAATCACCATCAGACAGAGTGTTTTCTGAACACAGACCATTT	106587394	unnamed protein product	NC_027325.1	22447964	22530793	0.0108477	0.359358	0.378624
Ssa#STIR39598	TCTATATCTTTGGCTGGATGACCAGAATGAACAGGATTCTGATGGGTTCTCTGGTGAGGA	106571352	hypothetical protein LOC100136074	NC_027314.1	30677128	30680689	0.0108617	-0.0595691	0.711258
Ssa#STIR22364	TGCGAACACAAAACTACTTCTGTGTCTGGGACATTGGACAATAGCAGGTTTTTATTTTTT	106576950	---NA---	NC_027317.1	14562639	14693800	0.0108896	0.281416	0.0112412
Ssa#STIR24477	GTGTCAAGTGGTGTCACTCATTCAGTTCTTATACCTAAATACATATTTACTTCAGGATGT	100380859	solute carrier familyanionmember 1 (erythrocyte membrane protein banddiego blood group)	NC_027302.1	77053158	77059943	0.0109458	0.446004	0.107735
Ssa#STIR12919	GACTCTTTAGCCAGAACCATATCTTCTAAGCAGATCAAAATAGAAAATGAAGAAGGCTAC	106583517	gastrula zinc finger protein	NC_027321.1	39495986	39503849	0.0109692	-0.332136	-0.267816
Ssa#STIR42702	AGGGGCAAGATGAAAGTTCATCATCGGTGATGGTTCTAACCTGGTGGATTTCACCTTTGT	106604248	NAD(P)-dependent steroid dehydrogenase-like	NC_027304.1	9770804	9776526	0.0109719	0.125653	0.332432
Ssa#S30244059	AGGTGAATGTGCAGAAGTTTATTAAACAGAGACTGGTGGAGGCAGATATGGACACTGGTG	106578564	PREDICTED: hypothetical protein	NC_027318.1	20377759	20566349	0.0109855	-0.956358	-0.880937
Ssa#S31983322	TGAAAGTCTTTGATGTGGTCAACTTTGACATGATCAACATGCTGAAGCTGGGTTTCCACC	106568317	peptidylprolyl isomerase domain and WD repeat containing 1	NC_027312.1	92422565	92426941	0.0110757	0.146636	0.324038
Ssa#STIR23171	GTGTAATGTGGATGATACTGCAATGGGATGGTTGCAAATCTTAAAGAAATTGTGTGATTT	#N/A	---NA---	#N/A	#N/A	#N/A	0.011079	0.203706	0.336472
Ssa#S35693193	TTTGTGTCTGTATCACTGTGTGGAATGATATCTGTAGAGGAACCATACTATAAAACACAA	106603069	Lipase member H precursor	NC_027303.1	35321512	35325901	0.011123	0.239847	0.231351
Omy#CX720827	TTTGGCACTTTGAAGAGCTGACGCGATGCCCTCCAGTTCTGTGCCTGCCCCCAGTTTGAT	#N/A	FAM119A	#N/A	#N/A	#N/A	0.0111389	-0.576095	-0.715243
Omy#S18158065	TCAAACAGATCATCAAGAGGCATTCGAACCACCTGCAGTATGTCAGCTTCAAAGTGGACA	106581621	unnamed protein product	NC_027320.1	605035	624874	0.0111719	-0.087908	-0.61835
Ssa#S19102665	TCAGTTTACATTTCCCCCACTAATGGTTAGGATTGGGGAGGGTAAGCTGATCCTAGATCT	100195166	Ras-related protein Rab-3D	NC_027301.1	55471534	55475940	0.0111981	0.116217	0.340112
Ssa#STIR24806	GGTATTGCTTTCACCAATTGTCGTGTCGGATCAGTGTTTACTTCAAGGAAATGAGGTTGG	#N/A	nadh dehydrogenase iron-sulfur proteinmitochondrial precursor	#N/A	#N/A	#N/A	0.0112845	-1.74502	-0.395232
Ssa#DY715801	ATCAAGTCTGGATTCATTCCATGTGATGGCTGTCCCTCAGATGTGCATGTTGGTGTTTGA	100380439	-	NC_027321.1	63156252	63181364	0.0113127	0.3838	0.254821
Ssa#S35697634	AAGTGACAGAGATGCTGCACAACGCCAGTCTCTTGATAGATGACATTGAGGACAGTTCTA	100196754	Geranylgeranyl pyrophosphate synthetase	NC_027318.1	34997700	34998946	0.0113495	-0.42077	-0.123367
Ssa#S35585570	TTTTGCTTTTGACGTGTTTTCTGTTTGGTAGAATGACCAAATGCCTTGGTCAGACTGGAA	106599069	Stress-associated endoplasmic reticulum protein 1	NC_027302.1	14469833	14472099	0.011409	0.0960796	0.411381
Omy#BX872982	ATATGAGGAGACACACTGGAGAGAAGCCACACAAATGCACATTTGAAGGATGCTGTAAGG	106586430	PREDICTED: GLI-Kruppel family member GLI2	NC_027324.1	22913914	22994997	0.0114582	-1.78315	-1.17387
Ssa#S31991770	TACATTGCTCCGTTCTAAGTGATGTTAGTGTGGGTATTTGGAACGTAGCCCTACCCTACT	106610219	ATP-binding cassette sub-family E member 1	NC_027307.1	14613213	14622489	0.0114788	0.105153	0.337758
Ssa#S31965781	AGTACTGCGACTCAAAATCTTCCCAAATAGCACTGCTGTCGCTCTTGTTCTTTTCTTTTG	106563079	Centrin-3	NC_027310.1	55726887	55729372	0.011496	-0.286035	-0.290853
Omy#S15278238	AAATGTTGTTTCTCTGTGTGTGTTTCTGTTTGCAGAAGGAGCTAGGATCACGAGTGGGTG	#N/A	PREDICTED: collagen, type VI, alpha 1	#N/A	#N/A	#N/A	0.0115138	-0.274448	-1.65257
Ssa#CX355966_S	ATGAACGAGAAGTGTGTCATAGAGTGAGTTCAAATCAACTGCCCCATCGGCCATCTAGTA	#N/A	unnamed protein product	#N/A	#N/A	#N/A	0.0115289	-0.134036	-0.650953
Ssa#S18882992	CCGCCCGAGTCACCATATTTGTTTGTTAGCTTTTTTATTGTAAATTTGTTCTGATTGATG	106586468	PREDICTED: similar to Calcium/calmodulin-dependent 3,5-cyclic nucleotide phosphodiesterase 1A (Cam-PDE 1A) (61 kDa Cam-PDE)	NC_027324.1	27110675	27143939	0.0115752	-0.0623343	-0.299575
Ssa#DW559756	AACAACTGGTTGTTAAACTCTGAGAAAAACAAGGTGAGCCTGTACACCCTGGAGGAGAAG	106568885	acyl-CoA thioesterase 11	NC_027313.1	15523058	15530361	0.0116642	0.315817	0.243979
Ssa#S35565078	TGACCAGAAGTTACACTTTCTTCGTAGTAGCTGGGTGGATAATGAACATTTAGTTACATC	106580411	phosphatidylinositol-4-phosphate 5-kinase	NC_027319.1	29341833	29376089	0.0116711	0.35533	0.269771
Ssa#STIR11067	TGATCCGGGTTACATTTTTTAAAGAAAAGAACTTCCCACCCTGGTGACAGTATTGCATTA	106572400	peptidase m20 domain containing 1	NC_027314.1	80695586	80714770	0.0116744	0.36759	0.329659
Omy#TC163970	GGATGGTGGTCTAAAGTCAGACCAGGATGTATATGTTGCTATTTTTGTATGATCTTATTT	106610973	novel protein similar to vertebrate menage a trois homolog 1, cyclin H assembly factor (Xenopus laevis) (MNAT1, zgc:101599)	NC_027308.1	24965406	25023824	0.0117597	-0.205023	-0.256645
Ssa#S37959672	GGACAGGCACAAAAGTAATAGTTAACACCAGAGAGAAACATGAGCCATCCTACTACACAA	106569062	T cell receptor alpha	NC_027313.1	21148032	21171203	0.0118305	-0.195011	-0.544895
Ssa#S35665314	TCTTTGTTATTGGTACGGTACTGGTGATGACTGCCTGTATAACTTTTACACTTATGTCTT	106611172	breast cancer metastasis-suppressor 1-like	NC_027308.1	31183015	31185501	0.0118393	0.40838	0.198123
[truncated: 939 more rows]

## Sheet: 7 dpi
Probe	Probe sequence	Gene ID	Annotation	Chromosome	Start	End	pval RR vs SS	LogFC RR vs SS family B	LogFC RR vs SS family C
[truncated: 2,691 more rows]
