# Supplementary material for: The nedd-8 activating enzyme gene underlies genetic resistance to infectious pancreatic necrosis virus in Atlantic salmon
Source: Genomics. 2021 Nov;113(6):3842–50. doi: 10.1016/j.ygeno.2021.09.012 (PMC8682971; doi:10.1016/j.ygeno.2021.09.012)
Supplement: Supplementary File 3 — Samples used for the microarray experiment. Sample ID, Family ID, QTL genotype, IPNV infection timepoint, tank, and IPNV resistance phenotype are shown for each sample. [file mmc7.txt]

Samples	Family	QTL_Genotype	Timepoint	Tank_Rep	Resistance
252319510049_IPN3expt2_scan1_GE2-v5_95_Feb07_1_2.txt	C	RR	7d	Tank1	R
252319510049_IPN3expt2_scan1_GE2-v5_95_Feb07_1_3.txt	B	SS	control	Tank0	S
252319510049_IPN3expt2_scan1_GE2-v5_95_Feb07_1_4.txt	C	SS	control	Tank0	S
252319510050_IPN3expt2_scan1_GE2-v5_95_Feb07_1_3.txt	B	RR	24h	Tank2	R
252319510051_IPN3expt2_scan1_GE2-v5_95_Feb07_1_1.txt	B	RS	control	Tank0	R
252319510051_IPN3expt2_scan1_GE2-v5_95_Feb07_1_2.txt	C	RR	7d	Tank1	R
252319510051_IPN3expt2_scan1_GE2-v5_95_Feb07_1_3.txt	B	SS	7d	Tank2	S
252319510051_IPN3expt2_scan1_GE2-v5_95_Feb07_1_4.txt	C	RR	24h	Tank2	R
252319510052_IPN3expt2_scan1_GE2-v5_95_Feb07_1_1.txt	B	RS	7d	Tank2	R
252319510052_IPN3expt2_scan1_GE2-v5_95_Feb07_1_2.txt	C	RS	24h	Tank2	R
252319510052_IPN3expt2_scan1_GE2-v5_95_Feb07_1_3.txt	B	RR	control	Tank0	R
252319510052_IPN3expt2_scan1_GE2-v5_95_Feb07_1_4.txt	C	SR	control	Tank0	R
252319510053_IPN3expt2_scan1_GE2-v5_95_Feb07_1_3.txt	B	SS	24h	Tank1	S
252319510054_IPN3expt2_scan1_GE2-v5_95_Feb07_1_1.txt	B	RR	24h	Tank1	R
252319510054_IPN3expt2_scan1_GE2-v5_95_Feb07_1_2.txt	C	RS	7d	Tank1	R
252319510054_IPN3expt2_scan1_GE2-v5_95_Feb07_1_4.txt	C	SS	7d	Tank2	S
252319510055_IPN3expt2_scan1_GE2-v5_95_Feb07_1_1.txt	B	RS	7d	Tank1	R
252319510055_IPN3expt2_scan1_GE2-v5_95_Feb07_1_2.txt	C	SS	24h	Tank1	S
252319510055_IPN3expt2_scan1_GE2-v5_95_Feb07_1_3.txt	B	RR	7d	Tank2	R
252319510055_IPN3expt2_scan1_GE2-v5_95_Feb07_1_4.txt	C	SS	24h	Tank2	S
252319510056_IPN3expt2_scan1_GE2-v5_95_Feb07_1_2.txt	C	SR	7d	Tank2	R
252319510056_IPN3expt2_scan1_GE2-v5_95_Feb07_1_4.txt	C	RR	control	Tank0	R
252319510057_IPN3expt2_scan1_GE2-v5_95_Feb07_1_1.txt	B	RS	24h	Tank2	R
252319510057_IPN3expt2_scan1_GE2-v5_95_Feb07_1_4.txt	C	SS	7d	Tank1	S
252319510058_IPN3expt2_scan1_GE2-v5_95_Feb07_1_1.txt	B	RS	control	Tank0	R
252319510058_IPN3expt2_scan1_GE2-v5_95_Feb07_1_4.txt	C	RR	control	Tank0	R
252319510059_IPN3expt2_scan1_GE2-v5_95_Feb07_1_1.txt	B	RR	control	Tank0	R
252319510059_IPN3expt2_scan1_GE2-v5_95_Feb07_1_2.txt	C	SR	24h	Tank2	R
252319510059_IPN3expt2_scan1_GE2-v5_95_Feb07_1_4.txt	C	RR	24h	Tank2	R
252319510060_IPN3expt2_scan1_GE2-v5_95_Feb07_1_1.txt	B	SS	control	Tank0	S
252319510060_IPN3expt2_scan1_GE2-v5_95_Feb07_1_2.txt	C	SR	24h	Tank1	R
252319510061_IPN3expt2_scan1_GE2-v5_95_Feb07_1_1.txt	B	SS	control	Tank0	S
252319510061_IPN3expt2_scan1_GE2-v5_95_Feb07_1_2.txt	C	SS	24h	Tank1	S
252319510061_IPN3expt2_scan1_GE2-v5_95_Feb07_1_3.txt	B	SS	7d	Tank1	S
252319510061_IPN3expt2_scan1_GE2-v5_95_Feb07_1_4.txt	C	RR	control	Tank0	R
252319510062_IPN3expt2_scan1_GE2-v5_95_Feb07_1_1.txt	B	RR	24h	Tank1	R
252319510062_IPN3expt2_scan1_GE2-v5_95_Feb07_1_2.txt	C	RS	7d	Tank2	R
252319510062_IPN3expt2_scan1_GE2-v5_95_Feb07_1_3.txt	B	RR	7d	Tank2	R
252319510063_IPN3expt2_scan1_GE2-v5_95_Feb07_1_1.txt	B	SR	24h	Tank2	R
252319510063_IPN3expt2_scan1_GE2-v5_95_Feb07_1_3.txt	B	RR	24h	Tank2	R
252319510063_IPN3expt2_scan1_GE2-v5_95_Feb07_1_4.txt	C	SS	control	Tank0	S
252319510064_IPN3expt2_scan1_GE2-v5_95_Feb07_1_1.txt	B	SS	24h	Tank2	S
252319510064_IPN3expt2_scan1_GE2-v5_95_Feb07_1_2.txt	C	RR	control	Tank0	R
252319510064_IPN3expt2_scan1_GE2-v5_95_Feb07_1_3.txt	B	SS	7d	Tank2	S
252319510064_IPN3expt2_scan1_GE2-v5_95_Feb07_1_4.txt	C	SR	control	Tank0	R
252319510065_IPN3expt2_scan1_GE2-v5_95_Feb07_1_1.txt	B	RS	24h	Tank1	R
252319510065_IPN3expt2_scan1_GE2-v5_95_Feb07_1_2.txt	C	RR	24h	Tank1	R
252319510066_IPN3expt2_scan1_GE2-v5_95_Feb07_1_1.txt	B	RR	control	Tank0	R
252319510066_IPN3expt2_scan1_GE2-v5_95_Feb07_1_2.txt	C	RS	24h	Tank1	R
252319510066_IPN3expt2_scan1_GE2-v5_95_Feb07_1_3.txt	B	RR	7d	Tank1	R
252319510066_IPN3expt2_scan1_GE2-v5_95_Feb07_1_4.txt	C	RR	7d	Tank2	R
252319510067_IPN3expt2_scan1_GE2-v5_95_Feb07_1_1.txt	B	SR	7d	Tank2	R
252319510067_IPN3expt2_scan1_GE2-v5_95_Feb07_1_2.txt	C	SS	7d	Tank2	S
252319510067_IPN3expt2_scan1_GE2-v5_95_Feb07_1_3.txt	B	SS	24h	Tank2	S
252319510068_IPN3expt2_scan1_GE2-v5_95_Feb07_1_1.txt	B	RR	7d	Tank1	R
252319510068_IPN3expt2_scan1_GE2-v5_95_Feb07_1_2.txt	C	SR	7d	Tank1	R
252319510068_IPN3expt2_scan1_GE2-v5_95_Feb07_1_3.txt	B	SS	24h	Tank1	S
252319510068_IPN3expt2_scan1_GE2-v5_95_Feb07_1_4.txt	C	SS	control	Tank0	S
252319510069_IPN3expt2_scan1_GE2-v5_95_Feb07_1_1.txt	B	SR	7d	Tank1	R
252319510069_IPN3expt2_scan1_GE2-v5_95_Feb07_1_2.txt	C	RR	24h	Tank1	R
252319510069_IPN3expt2_scan1_GE2-v5_95_Feb07_1_3.txt	B	SS	control	Tank0	S
252319510069_IPN3expt2_scan1_GE2-v5_95_Feb07_1_4.txt	C	RS	control	Tank0	R
252319510070_IPN3expt2_scan1_GE2-v5_95_Feb07_1_1.txt	B	SR	control	Tank0	R
252319510070_IPN3expt2_scan1_GE2-v5_95_Feb07_1_3.txt	B	SR	control	Tank0	R
252319510070_IPN3expt2_scan1_GE2-v5_95_Feb07_1_4.txt	C	SS	7d	Tank1	S
252319510071_IPN3expt2_scan1_GE2-v5_95_Feb07_1_1.txt	B	SR	24h	Tank1	R
252319510071_IPN3expt2_scan1_GE2-v5_95_Feb07_1_2.txt	C	RR	7d	Tank2	R
252319510071_IPN3expt2_scan1_GE2-v5_95_Feb07_1_3.txt	B	SS	7d	Tank1	S
252319510071_IPN3expt2_scan1_GE2-v5_95_Feb07_1_4.txt	C	SS	control	Tank0	S
252319510072_IPN3expt2_scan1_GE2-v5_95_Feb07_1_1.txt	B	RR	control	Tank0	R
252319510072_IPN3expt2_scan1_GE2-v5_95_Feb07_1_2.txt	C	SS	24h	Tank2	S
252319510072_IPN3expt2_scan1_GE2-v5_95_Feb07_1_4.txt	C	RS	control	Tank0	R
